# Supplementary material for: An illustrated key to the cuckoo wasps (Hymenoptera, Chrysididae) of the Nordic and Baltic countries, with description of a new species
Source: Zookeys. 2015 Dec 23;(548):1–116. doi: 10.3897/zookeys.548.6164 (PMC4714362; doi:10.3897/zookeys.548.6164)
Supplement: XML Treatment for Cleptes semicyaneus [file zookeys.548.6164-treatment3.xml]

<!DOCTYPE tp:taxon-treatment
  PUBLIC "-//TaxonX//DTD Taxonomic Treatment Publishing DTD v0 20100105//EN" "tax-treatment-NSO.dtd">
<tp:taxon-treatment xmlns:tp="http://www.plazi.org/taxpub"><tp:treatment-meta><kwd-group><label>Taxon classification</label><kwd><named-content content-type="kingdom">Animalia</named-content></kwd><kwd><named-content content-type="order">Hymenoptera</named-content></kwd><kwd><named-content content-type="family">Chrysididae</named-content></kwd></kwd-group><mixed-citation publication-type="journal"><person-group><name><surname>Paukkunen</surname><given-names>Juho</given-names></name><name><surname>Berg</surname><given-names>Alexander</given-names></name><name><surname>Soon</surname><given-names>Villu</given-names></name><name><surname>Ødegaard</surname><given-names>Frode</given-names></name><name><surname>Rosa</surname><given-names>Paolo</given-names></name></person-group><article-title>An illustrated key to the cuckoo wasps (<tp:taxon-name><tp:taxon-name-part taxon-name-part-type="order">Hymenoptera</tp:taxon-name-part></tp:taxon-name>, <tp:taxon-name><tp:taxon-name-part taxon-name-part-type="family">Chrysididae</tp:taxon-name-part></tp:taxon-name>) of the Nordic and Baltic countries, with description of a new species</article-title><source>Zookeys</source><day>23</day><month>12</month><year>2015</year><volume>2015</volume><issue>548</issue><fpage>1</fpage><lpage>116</lpage><pub-id pub-id-type="doi">10.3897/zookeys.548.6164</pub-id></mixed-citation></tp:treatment-meta><tp:nomenclature><tp:taxon-name>
                            <tp:taxon-name-part taxon-name-part-type="genus">Cleptes</tp:taxon-name-part>
                            <tp:taxon-name-part taxon-name-part-type="species">semicyaneus</tp:taxon-name-part>
                        </tp:taxon-name><tp:taxon-authority>Tournier, 1879</tp:taxon-authority><xref ref-type="fig" rid="F4">Figs 15</xref><xref ref-type="fig" rid="F4">, 17</xref><tp:nomenclature-citation-list><tp:nomenclature-citation><tp:taxon-name><tp:taxon-name-part taxon-name-part-type="genus">Cleptes</tp:taxon-name-part> <tp:taxon-name-part taxon-name-part-type="species">semicyanea</tp:taxon-name-part></tp:taxon-name><comment> Tournier, 1879: 88.</comment></tp:nomenclature-citation></tp:nomenclature-citation-list></tp:nomenclature><tp:treatment-sec sec-type="Diagnosis"><title>Diagnosis.</title><p>Length 4–7 mm. Both sexes resemble <italic><tp:taxon-name><tp:taxon-name-part taxon-name-part-type="genus">Cleptes</tp:taxon-name-part> <tp:taxon-name-part taxon-name-part-type="species">nitidulus</tp:taxon-name-part></tp:taxon-name></italic> superficially, but the legs are darker brown, the punctation of the tergites is sparser (Fig. <xref ref-type="fig" rid="F4">17</xref>) and the vertex does not have postocellar foveae (Fig. <xref ref-type="fig" rid="F4">15</xref>). The female differs also from <italic><tp:taxon-name><tp:taxon-name-part taxon-name-part-type="genus">Cleptes</tp:taxon-name-part> <tp:taxon-name-part taxon-name-part-type="species">nitidulus</tp:taxon-name-part></tp:taxon-name></italic> by having blue-violet metallic sheen posteriorly on the metasoma. In the male, this blue-violet sheen is more extensive (Fig. <xref ref-type="fig" rid="F4">17</xref>) than in <italic><tp:taxon-name><tp:taxon-name-part taxon-name-part-type="genus">Cleptes</tp:taxon-name-part> <tp:taxon-name-part taxon-name-part-type="species">nitidulus</tp:taxon-name-part></tp:taxon-name></italic>.</p></tp:treatment-sec><tp:treatment-sec sec-type="Distribution"><title>Distribution.</title><p>Denmark, Norway, Sweden. Very rare. – Trans-Palearctic: from western Europe to Siberia (Irkutsk) (<xref ref-type="bibr" rid="B103">Móczár 1997</xref>).</p></tp:treatment-sec><tp:treatment-sec sec-type="Biology"><title>Biology.</title><p>Habitat: sparsely vegetated coastal sandy areas (<xref ref-type="bibr" rid="B60">Hansen et al. 2010</xref>, <xref ref-type="bibr" rid="B51">Fritz and Larsson 2010</xref>). Flight period: June to August. Host: unknown, possibly a sawfly living on creeping willows (<italic><tp:taxon-name><tp:taxon-name-part taxon-name-part-type="genus">Salix</tp:taxon-name-part> <tp:taxon-name-part taxon-name-part-type="species">repens</tp:taxon-name-part></tp:taxon-name></italic> Linnaeus) (<xref ref-type="bibr" rid="B114">Ødegaard et al. 2009</xref>).</p><fig id="F4" position="float" orientation="portrait"><label>Figures 12–17.</label><caption><p>Pronotum, dorsal view: <bold>12</bold> <italic><tp:taxon-name><tp:taxon-name-part taxon-name-part-type="genus">Cleptes</tp:taxon-name-part> <tp:taxon-name-part taxon-name-part-type="species">semiauratus</tp:taxon-name-part></tp:taxon-name></italic> ♂ <bold>13</bold> <italic><tp:taxon-name><tp:taxon-name-part taxon-name-part-type="genus">Cleptes</tp:taxon-name-part> <tp:taxon-name-part taxon-name-part-type="species">nitidulus</tp:taxon-name-part></tp:taxon-name></italic> ♂. Head, dorsal view (arrow indicating postocellar fovea): <bold>14</bold> <italic><tp:taxon-name><tp:taxon-name-part taxon-name-part-type="genus">Cleptes</tp:taxon-name-part> <tp:taxon-name-part taxon-name-part-type="species">nitidulus</tp:taxon-name-part></tp:taxon-name></italic> ♂ <bold>15</bold> <italic><tp:taxon-name><tp:taxon-name-part taxon-name-part-type="genus">Cleptes</tp:taxon-name-part> <tp:taxon-name-part taxon-name-part-type="species">semicyaneus</tp:taxon-name-part></tp:taxon-name></italic> ♂. Metasoma, dorsal view: <bold>16</bold> <italic><tp:taxon-name><tp:taxon-name-part taxon-name-part-type="genus">Cleptes</tp:taxon-name-part> <tp:taxon-name-part taxon-name-part-type="species">nitidulus</tp:taxon-name-part></tp:taxon-name></italic> ♂ <bold>17</bold> <italic><tp:taxon-name><tp:taxon-name-part taxon-name-part-type="genus">Cleptes</tp:taxon-name-part> <tp:taxon-name-part taxon-name-part-type="species">semicyaneus</tp:taxon-name-part></tp:taxon-name></italic> ♂. Scale 1 mm.</p></caption><graphic xmlns:xlink="http://www.w3.org/1999/xlink" xlink:href="zookeys-548-001-g004.jpg" position="float" orientation="portrait" xlink:type="simple" id="oo_70857.jpg"/></fig></tp:treatment-sec><ref-list><ref id="B103"><mixed-citation xmlns:xlink="http://www.w3.org/1999/xlink" xlink:type="simple"><person-group><name name-style="western"><surname>Móczár</surname><given-names>L</given-names></name></person-group> (<year>1997</year>) <article-title>Revision of the <italic><tp:taxon-name><tp:taxon-name-part taxon-name-part-type="genus">Cleptes</tp:taxon-name-part> <tp:taxon-name-part taxon-name-part-type="species">nitidulus</tp:taxon-name-part></tp:taxon-name></italic> group of the world (<tp:taxon-name><tp:taxon-name-part taxon-name-part-type="order">Hymenoptera</tp:taxon-name-part></tp:taxon-name>, <tp:taxon-name><tp:taxon-name-part taxon-name-part-type="family">Chrysididae</tp:taxon-name-part></tp:taxon-name>, <tp:taxon-name><tp:taxon-name-part taxon-name-part-type="subfamily">Cleptinae</tp:taxon-name-part></tp:taxon-name>).</article-title> <source>Entomofauna</source> <volume>18</volume>: <fpage>25</fpage>–<lpage>44</lpage>. </mixed-citation></ref><ref id="B60"><mixed-citation xmlns:xlink="http://www.w3.org/1999/xlink" xlink:type="simple"><person-group><name name-style="western"><surname>Hansen</surname><given-names>LO</given-names></name><name name-style="western"><surname>Lønnve</surname><given-names>OJ</given-names></name><name name-style="western"><surname>Ødegaard</surname><given-names>F</given-names></name></person-group> (<year>2010</year>) <article-title>Veps, <tp:taxon-name><tp:taxon-name-part taxon-name-part-type="order">Hymenoptera</tp:taxon-name-part></tp:taxon-name>.</article-title> In: <person-group><name name-style="western"><surname>Kålås</surname><given-names>JA</given-names></name><name name-style="western"><surname>Viken</surname><given-names>Å</given-names></name><name name-style="western"><surname>Henriksen</surname><given-names>S</given-names></name><name name-style="western"><surname>Skjelseth</surname><given-names>S</given-names></name></person-group> (<role>Eds</role>) <issue-title>The 2010 Norwegian Red List for Species.</issue-title> <source>The Norwegian Biodiversity Information Centre, Norway</source>, <fpage>331</fpage>–<lpage>346</lpage>. </mixed-citation></ref><ref id="B51"><mixed-citation xmlns:xlink="http://www.w3.org/1999/xlink" xlink:type="simple"><person-group><name name-style="western"><surname>Fritz</surname><given-names>Ö</given-names></name><name name-style="western"><surname>Larsson</surname><given-names>K</given-names></name></person-group> (<year>2010</year>) <article-title>Höga naturvärden i grus- och sandtäkter i Hallands län.</article-title> <source>Länsstyrelsen i Hallands län rapport nr</source> <volume>2010</volume>: <fpage>17</fpage>. </mixed-citation></ref><ref id="B114"><mixed-citation xmlns:xlink="http://www.w3.org/1999/xlink" xlink:type="simple"><person-group><name name-style="western"><surname>Ødegaard</surname><given-names>F</given-names></name><name name-style="western"><surname>Sverdrup-Thygeson</surname><given-names>A</given-names></name><name name-style="western"><surname>Hansen</surname><given-names>LO</given-names></name><name name-style="western"><surname>Hanssen</surname><given-names>O</given-names></name><name name-style="western"><surname>Öberg</surname><given-names>S</given-names></name></person-group> (<year>2009</year>) <source>Kartlegging av invertebrater i fem hotspot-habitattyper. Nye norske arter og rødlistearter 2004–2008.</source> <publisher-name>NINA Rapport 500</publisher-name>, <size units="page">102</size> pp. </mixed-citation></ref></ref-list></tp:taxon-treatment>
