# Supplementary material for: An illustrated key to the cuckoo wasps (Hymenoptera, Chrysididae) of the Nordic and Baltic countries, with description of a new species
Source: Zookeys. 2015 Dec 23;(548):1–116. doi: 10.3897/zookeys.548.6164 (PMC4714362; doi:10.3897/zookeys.548.6164)
Supplement: XML Treatment for Cleptes semiauratus [file zookeys.548.6164-treatment4.xml]

<!DOCTYPE tp:taxon-treatment
  PUBLIC "-//TaxonX//DTD Taxonomic Treatment Publishing DTD v0 20100105//EN" "tax-treatment-NSO.dtd">
<tp:taxon-treatment xmlns:tp="http://www.plazi.org/taxpub"><tp:treatment-meta><kwd-group><label>Taxon classification</label><kwd><named-content content-type="kingdom">Animalia</named-content></kwd><kwd><named-content content-type="order">Hymenoptera</named-content></kwd><kwd><named-content content-type="family">Chrysididae</named-content></kwd></kwd-group><mixed-citation publication-type="journal"><person-group><name><surname>Paukkunen</surname><given-names>Juho</given-names></name><name><surname>Berg</surname><given-names>Alexander</given-names></name><name><surname>Soon</surname><given-names>Villu</given-names></name><name><surname>Ødegaard</surname><given-names>Frode</given-names></name><name><surname>Rosa</surname><given-names>Paolo</given-names></name></person-group><article-title>An illustrated key to the cuckoo wasps (<tp:taxon-name><tp:taxon-name-part taxon-name-part-type="order">Hymenoptera</tp:taxon-name-part></tp:taxon-name>, <tp:taxon-name><tp:taxon-name-part taxon-name-part-type="family">Chrysididae</tp:taxon-name-part></tp:taxon-name>) of the Nordic and Baltic countries, with description of a new species</article-title><source>Zookeys</source><day>23</day><month>12</month><year>2015</year><volume>2015</volume><issue>548</issue><fpage>1</fpage><lpage>116</lpage><pub-id pub-id-type="doi">10.3897/zookeys.548.6164</pub-id></mixed-citation></tp:treatment-meta><tp:nomenclature><tp:taxon-name>
                            <tp:taxon-name-part taxon-name-part-type="genus">Cleptes</tp:taxon-name-part>
                            <tp:taxon-name-part taxon-name-part-type="species">semiauratus</tp:taxon-name-part>
                        </tp:taxon-name><tp:taxon-authority>(Linnaeus, 1761)</tp:taxon-authority><xref ref-type="fig" rid="F3">Figs 11</xref><xref ref-type="fig" rid="F4">, 12</xref><tp:nomenclature-citation-list><tp:nomenclature-citation><tp:taxon-name><tp:taxon-name-part taxon-name-part-type="genus">Sphex</tp:taxon-name-part> <tp:taxon-name-part taxon-name-part-type="species">semiauratus</tp:taxon-name-part></tp:taxon-name><comment> Linnaeus, 1761: 413.</comment></tp:nomenclature-citation><tp:nomenclature-citation><tp:taxon-name><tp:taxon-name-part taxon-name-part-type="genus">Cleptes</tp:taxon-name-part> <tp:taxon-name-part taxon-name-part-type="species">semi-auratus</tp:taxon-name-part></tp:taxon-name><comment>: <xref ref-type="bibr" rid="B79">Latreille 1802</xref>: 316</comment></tp:nomenclature-citation><tp:nomenclature-citation><tp:taxon-name><tp:taxon-name-part taxon-name-part-type="genus">Cleptes</tp:taxon-name-part> <tp:taxon-name-part taxon-name-part-type="species">pallipes</tp:taxon-name-part></tp:taxon-name><comment> Lepeletier, 1806: 119. Synonymised with <italic><tp:taxon-name><tp:taxon-name-part taxon-name-part-type="genus">Cleptes</tp:taxon-name-part> <tp:taxon-name-part taxon-name-part-type="species">semiauratus</tp:taxon-name-part></tp:taxon-name></italic> by <xref ref-type="bibr" rid="B35">Dahlbom (1854)</xref> and synonymy reinstated by <xref ref-type="bibr" rid="B133">Rosa et al. (2015)</xref>.</comment></tp:nomenclature-citation></tp:nomenclature-citation-list></tp:nomenclature><tp:treatment-sec sec-type="Diagnosis"><title>Diagnosis.</title><p>Length 5–8 mm. Both sexes differ from <italic><tp:taxon-name><tp:taxon-name-part taxon-name-part-type="genus">Cleptes</tp:taxon-name-part> <tp:taxon-name-part taxon-name-part-type="species">nitidulus</tp:taxon-name-part></tp:taxon-name></italic> and <italic><tp:taxon-name><tp:taxon-name-part taxon-name-part-type="genus">Cleptes</tp:taxon-name-part> <tp:taxon-name-part taxon-name-part-type="species">semicyaneus</tp:taxon-name-part></tp:taxon-name></italic> by having a transverse foveate furrow posteriorly on the pronotum (Figs <xref ref-type="fig" rid="F3">11</xref>, <xref ref-type="fig" rid="F4">12</xref>). The female differs also by its metallic golden red head, pronotum, mesoscutum and mesoscutellum (Fig. <xref ref-type="fig" rid="F3">11</xref>), and distinctly banded wings (Fig. <xref ref-type="fig" rid="F3">11</xref>). The head and mesosoma of the male are entirely metallic blue-green. The metasoma is anteriorly non-metallic red and posteriorly black with blue reflections in both sexes (Fig. <xref ref-type="fig" rid="F3">11</xref>).</p></tp:treatment-sec><tp:treatment-sec sec-type="Distribution"><title>Distribution.</title><p>Denmark, Estonia, Finland, Latvia, Lithuania, Norway, Sweden. Relatively rare. – Trans-Palearctic/Holarctic? The general distribution is poorly known due to confusion of <italic><tp:taxon-name><tp:taxon-name-part taxon-name-part-type="genus">Cleptes</tp:taxon-name-part> <tp:taxon-name-part taxon-name-part-type="species">semiauratus</tp:taxon-name-part></tp:taxon-name></italic> with <italic><tp:taxon-name><tp:taxon-name-part taxon-name-part-type="genus">Cleptes</tp:taxon-name-part> <tp:taxon-name-part taxon-name-part-type="species">striatipleuris</tp:taxon-name-part></tp:taxon-name></italic> Rosa, Forshage, Paukkunen &amp; Soon, 2015 (= <italic><tp:taxon-name><tp:taxon-name-part taxon-name-part-type="genus">Cleptes</tp:taxon-name-part> <tp:taxon-name-part taxon-name-part-type="species">semiauratus</tp:taxon-name-part></tp:taxon-name></italic> sensu Lepeletier, 1806) by several authors (<xref ref-type="bibr" rid="B133">Rosa et al. 2015</xref>). According to <xref ref-type="bibr" rid="B104">Móczár (2001)</xref>, <italic><tp:taxon-name><tp:taxon-name-part taxon-name-part-type="genus">Cleptes</tp:taxon-name-part> <tp:taxon-name-part taxon-name-part-type="species">semiauratus</tp:taxon-name-part></tp:taxon-name></italic> has been found in the Palearctic, Nearctic and Oriental Regions (Sumatra). In the Nearctic and Oriental Regions the species has probably been accidentally introduced (<xref ref-type="bibr" rid="B70">Kimsey and Bohart 1991</xref>).</p></tp:treatment-sec><tp:treatment-sec sec-type="Biology"><title>Biology.</title><p>Habitat: forest margins and clearings, gardens and parks. Flight period: June to August. Host: <italic><tp:taxon-name><tp:taxon-name-part taxon-name-part-type="genus">Endelomyia</tp:taxon-name-part> <tp:taxon-name-part taxon-name-part-type="species">aethiops</tp:taxon-name-part></tp:taxon-name></italic> (Gmelin), <italic><tp:taxon-name><tp:taxon-name-part taxon-name-part-type="genus">Euura</tp:taxon-name-part> <tp:taxon-name-part taxon-name-part-type="species">ribesii</tp:taxon-name-part></tp:taxon-name></italic> (Scopoli) and <italic><tp:taxon-name><tp:taxon-name-part taxon-name-part-type="genus">Pristiphora</tp:taxon-name-part> <tp:taxon-name-part taxon-name-part-type="species">incisa</tp:taxon-name-part></tp:taxon-name></italic> (Lindqvist) (<tp:taxon-name><tp:taxon-name-part taxon-name-part-type="family">Tenthredinidae</tp:taxon-name-part></tp:taxon-name>) (<xref ref-type="bibr" rid="B5">Alfken 1915</xref>, <xref ref-type="bibr" rid="B28">Burger and Sobczyk 2011</xref>, V. Vikberg, pers. obs.). Several other tenthredinid sawfly species reported as hosts for <italic><tp:taxon-name><tp:taxon-name-part taxon-name-part-type="genus">Cleptes</tp:taxon-name-part> <tp:taxon-name-part taxon-name-part-type="species">semiauratus</tp:taxon-name-part></tp:taxon-name></italic> might actually represent hosts of <italic><tp:taxon-name><tp:taxon-name-part taxon-name-part-type="genus">Cleptes</tp:taxon-name-part> <tp:taxon-name-part taxon-name-part-type="species">striatipleuris</tp:taxon-name-part></tp:taxon-name></italic>.</p></tp:treatment-sec><tp:treatment-sec><!--Section generated to contain objects referenced in tp:taxon-treatment.--><fig id="F3" position="float" orientation="portrait"><label>Figure 11.</label><caption><p><italic><tp:taxon-name><tp:taxon-name-part taxon-name-part-type="genus">Cleptes</tp:taxon-name-part> <tp:taxon-name-part taxon-name-part-type="species">semiauratus</tp:taxon-name-part></tp:taxon-name></italic> ♀. Scale 1 mm. (Photo: Pekka Malinen).</p></caption><graphic xmlns:xlink="http://www.w3.org/1999/xlink" xlink:href="zookeys-548-001-g003.jpg" position="float" orientation="portrait" xlink:type="simple" id="oo_70856.jpg"/></fig><fig id="F4" position="float" orientation="portrait"><label>Figures 12–17.</label><caption><p>Pronotum, dorsal view: <bold>12</bold> <italic><tp:taxon-name><tp:taxon-name-part taxon-name-part-type="genus">Cleptes</tp:taxon-name-part> <tp:taxon-name-part taxon-name-part-type="species">semiauratus</tp:taxon-name-part></tp:taxon-name></italic> ♂ <bold>13</bold> <italic><tp:taxon-name><tp:taxon-name-part taxon-name-part-type="genus">Cleptes</tp:taxon-name-part> <tp:taxon-name-part taxon-name-part-type="species">nitidulus</tp:taxon-name-part></tp:taxon-name></italic> ♂. Head, dorsal view (arrow indicating postocellar fovea): <bold>14</bold> <italic><tp:taxon-name><tp:taxon-name-part taxon-name-part-type="genus">Cleptes</tp:taxon-name-part> <tp:taxon-name-part taxon-name-part-type="species">nitidulus</tp:taxon-name-part></tp:taxon-name></italic> ♂ <bold>15</bold> <italic><tp:taxon-name><tp:taxon-name-part taxon-name-part-type="genus">Cleptes</tp:taxon-name-part> <tp:taxon-name-part taxon-name-part-type="species">semicyaneus</tp:taxon-name-part></tp:taxon-name></italic> ♂. Metasoma, dorsal view: <bold>16</bold> <italic><tp:taxon-name><tp:taxon-name-part taxon-name-part-type="genus">Cleptes</tp:taxon-name-part> <tp:taxon-name-part taxon-name-part-type="species">nitidulus</tp:taxon-name-part></tp:taxon-name></italic> ♂ <bold>17</bold> <italic><tp:taxon-name><tp:taxon-name-part taxon-name-part-type="genus">Cleptes</tp:taxon-name-part> <tp:taxon-name-part taxon-name-part-type="species">semicyaneus</tp:taxon-name-part></tp:taxon-name></italic> ♂. Scale 1 mm.</p></caption><graphic xmlns:xlink="http://www.w3.org/1999/xlink" xlink:href="zookeys-548-001-g004.jpg" position="float" orientation="portrait" xlink:type="simple" id="oo_70857.jpg"/></fig></tp:treatment-sec><ref-list><ref id="B79"><mixed-citation xmlns:xlink="http://www.w3.org/1999/xlink" xlink:type="simple"><person-group><name name-style="western"><surname>Latreille</surname><given-names>PA</given-names></name></person-group> (<year>1802</year>) <source>Histoire naturelle générale et particuliére des Crustacés et des Insectes. Ouvrage faisant suite à l'Histoire Naturelle générale et particulière, composée par Leclercq de Buffon, et rédigée par C.S. Sonnini, membre de plusiers Sociétés savantes. Familles naturelles des genres. Tome troisième.</source> <publisher-name>F. Dufart</publisher-name>, <publisher-loc>Paris</publisher-loc>, <fpage>13</fpage>–<lpage>467</lpage>. doi: <ext-link xlink:type="simple" ext-link-type="doi" xlink:href="10.5962/bhl.title.15764">10.5962/bhl.title.15764</ext-link> </mixed-citation></ref><ref id="B35"><mixed-citation xmlns:xlink="http://www.w3.org/1999/xlink" xlink:type="simple"><person-group><name name-style="western"><surname>Dahlbom</surname><given-names>AG</given-names></name></person-group> (<year>1854</year>) <source><tp:taxon-name><tp:taxon-name-part taxon-name-part-type="order">Hymenoptera</tp:taxon-name-part></tp:taxon-name> Europaea praecipue borealia, formis typicis nonnullis specierum generumve Exoticorum aut Extraneorum propter nexum systematicum associatis, per familias, genera, species et varietates disposita atque descripta. 2. <tp:taxon-name><tp:taxon-name-part taxon-name-part-type="genus">Chrysis</tp:taxon-name-part></tp:taxon-name> in sensu Linnæano.</source> <publisher-name>Friedrich Nicolai</publisher-name>, <publisher-loc>Berlin</publisher-loc>, <size units="page">412</size> pp. doi: <ext-link xlink:type="simple" ext-link-type="doi" xlink:href="10.5962/bhl.title.15890">10.5962/bhl.title.15890</ext-link> </mixed-citation></ref><ref id="B133"><mixed-citation xmlns:xlink="http://www.w3.org/1999/xlink" xlink:type="simple"><person-group><name name-style="western"><surname>Rosa</surname><given-names>P</given-names></name><name name-style="western"><surname>Forshage</surname><given-names>M</given-names></name><name name-style="western"><surname>Paukkunen</surname><given-names>J</given-names></name><name name-style="western"><surname>Soon</surname><given-names>V</given-names></name></person-group> (<year>2015</year>) <article-title><italic><tp:taxon-name><tp:taxon-name-part taxon-name-part-type="genus">Cleptes</tp:taxon-name-part> <tp:taxon-name-part taxon-name-part-type="species">pallipes</tp:taxon-name-part></tp:taxon-name></italic> Lepeletier synonym of <italic><tp:taxon-name><tp:taxon-name-part taxon-name-part-type="genus">Cleptes</tp:taxon-name-part> <tp:taxon-name-part taxon-name-part-type="species">semiauratus</tp:taxon-name-part></tp:taxon-name></italic> (Linnaeus) and the description of <italic><tp:taxon-name><tp:taxon-name-part taxon-name-part-type="genus">Cleptes</tp:taxon-name-part> <tp:taxon-name-part taxon-name-part-type="species">striatipleuris</tp:taxon-name-part></tp:taxon-name></italic> sp. n. (<tp:taxon-name><tp:taxon-name-part taxon-name-part-type="order">Hymenoptera</tp:taxon-name-part></tp:taxon-name>, <tp:taxon-name><tp:taxon-name-part taxon-name-part-type="family">Chrysididae</tp:taxon-name-part></tp:taxon-name>).</article-title> <source>Zootaxa</source> <volume>4039</volume>: <fpage>543</fpage>–<lpage>552</lpage>. doi: <ext-link xlink:type="simple" ext-link-type="doi" xlink:href="10.11646/zootaxa.4039.4.4">10.11646/zootaxa.4039.4.4</ext-link> </mixed-citation></ref><ref id="B104"><mixed-citation xmlns:xlink="http://www.w3.org/1999/xlink" xlink:type="simple"><person-group><name name-style="western"><surname>Móczár</surname><given-names>L</given-names></name></person-group> (<year>2001</year>) <article-title>World revision of the <italic><tp:taxon-name><tp:taxon-name-part taxon-name-part-type="genus">Cleptes</tp:taxon-name-part> <tp:taxon-name-part taxon-name-part-type="species">semiauratus</tp:taxon-name-part></tp:taxon-name></italic> group (<tp:taxon-name><tp:taxon-name-part taxon-name-part-type="order">Hymenoptera</tp:taxon-name-part></tp:taxon-name>: <tp:taxon-name><tp:taxon-name-part taxon-name-part-type="family">Chrysididae</tp:taxon-name-part></tp:taxon-name>, <tp:taxon-name><tp:taxon-name-part taxon-name-part-type="subfamily">Cleptinae</tp:taxon-name-part></tp:taxon-name>).</article-title> <source>Linzer biologische Beiträge</source> <volume>33</volume>: <fpage>905</fpage>–<lpage>931</lpage>. </mixed-citation></ref><ref id="B70"><mixed-citation xmlns:xlink="http://www.w3.org/1999/xlink" xlink:type="simple"><person-group><name name-style="western"><surname>Kimsey</surname><given-names>LS</given-names></name><name name-style="western"><surname>Bohart</surname><given-names>RM</given-names></name></person-group> (<year>1991</year>) <source>[1990] The Chrysidid Wasps of the World.</source> <publisher-name>Oxford Press</publisher-name>, <publisher-loc>New York</publisher-loc>, <size units="page">652</size> pp. </mixed-citation></ref><ref id="B5"><mixed-citation xmlns:xlink="http://www.w3.org/1999/xlink" xlink:type="simple"><person-group><name name-style="western"><surname>Alfken</surname><given-names>JD</given-names></name></person-group> (<year>1915</year>) <article-title>Verzeichnis der Goldwespen (Chrysiden) Nordwestdeutschlands.</article-title> <source>Abhandlungen herausgegeben vom Naturwissenschaftlchen Verein zu Bremen</source> <volume>23</volume>: <fpage>291</fpage>–<lpage>295</lpage>. </mixed-citation></ref><ref id="B28"><mixed-citation xmlns:xlink="http://www.w3.org/1999/xlink" xlink:type="simple"><person-group><name name-style="western"><surname>Burger</surname><given-names>F</given-names></name><name name-style="western"><surname>Sobczyk</surname><given-names>T</given-names></name></person-group> (<year>2011</year>) <article-title>Zu einem syntopen Vorkommen von <italic><tp:taxon-name><tp:taxon-name-part taxon-name-part-type="genus">Cleptes</tp:taxon-name-part> <tp:taxon-name-part taxon-name-part-type="species">pallipes</tp:taxon-name-part></tp:taxon-name></italic> Lepeletier, 1806, <italic><tp:taxon-name><tp:taxon-name-part taxon-name-part-type="genus">C.</tp:taxon-name-part> <tp:taxon-name-part taxon-name-part-type="species">semiauratus</tp:taxon-name-part></tp:taxon-name></italic> (Linnaeus, 1761) und <italic><tp:taxon-name><tp:taxon-name-part taxon-name-part-type="genus">C.</tp:taxon-name-part> <tp:taxon-name-part taxon-name-part-type="species">nitidulus</tp:taxon-name-part></tp:taxon-name></italic> (Fabricius, 1793) in Sachsen mit neuen Erkenntnissen zur Determination der Gattung <italic><tp:taxon-name><tp:taxon-name-part taxon-name-part-type="genus">Cleptes</tp:taxon-name-part></tp:taxon-name></italic> in Deutschland (<tp:taxon-name><tp:taxon-name-part taxon-name-part-type="order">Hymenoptera</tp:taxon-name-part></tp:taxon-name>, <tp:taxon-name><tp:taxon-name-part taxon-name-part-type="family">Chrysididae</tp:taxon-name-part></tp:taxon-name>).</article-title> <source>Entomologische Nachrichten und Berichte</source> <volume>55</volume>: <fpage>53</fpage>–<lpage>56</lpage>. </mixed-citation></ref></ref-list></tp:taxon-treatment>
