# Supplementary material for: An illustrated key to the cuckoo wasps (Hymenoptera, Chrysididae) of the Nordic and Baltic countries, with description of a new species
Source: Zookeys. 2015 Dec 23;(548):1–116. doi: 10.3897/zookeys.548.6164 (PMC4714362; doi:10.3897/zookeys.548.6164)
Supplement: XML Treatment for Omalus aeneus [file zookeys.548.6164-treatment7.xml]

<!DOCTYPE tp:taxon-treatment
  PUBLIC "-//TaxonX//DTD Taxonomic Treatment Publishing DTD v0 20100105//EN" "tax-treatment-NSO.dtd">
<tp:taxon-treatment xmlns:tp="http://www.plazi.org/taxpub"><tp:treatment-meta><kwd-group><label>Taxon classification</label><kwd><named-content content-type="kingdom">Animalia</named-content></kwd><kwd><named-content content-type="order">Hymenoptera</named-content></kwd><kwd><named-content content-type="family">Chrysididae</named-content></kwd></kwd-group><mixed-citation publication-type="journal"><person-group><name><surname>Paukkunen</surname><given-names>Juho</given-names></name><name><surname>Berg</surname><given-names>Alexander</given-names></name><name><surname>Soon</surname><given-names>Villu</given-names></name><name><surname>Ødegaard</surname><given-names>Frode</given-names></name><name><surname>Rosa</surname><given-names>Paolo</given-names></name></person-group><article-title>An illustrated key to the cuckoo wasps (<tp:taxon-name><tp:taxon-name-part taxon-name-part-type="order">Hymenoptera</tp:taxon-name-part></tp:taxon-name>, <tp:taxon-name><tp:taxon-name-part taxon-name-part-type="family">Chrysididae</tp:taxon-name-part></tp:taxon-name>) of the Nordic and Baltic countries, with description of a new species</article-title><source>Zookeys</source><day>23</day><month>12</month><year>2015</year><volume>2015</volume><issue>548</issue><fpage>1</fpage><lpage>116</lpage><pub-id pub-id-type="doi">10.3897/zookeys.548.6164</pub-id></mixed-citation></tp:treatment-meta><tp:nomenclature><tp:taxon-name>
                            <tp:taxon-name-part taxon-name-part-type="genus">Omalus</tp:taxon-name-part>
                            <tp:taxon-name-part taxon-name-part-type="species">aeneus</tp:taxon-name-part>
                        </tp:taxon-name><tp:taxon-authority>(Fabricius, 1787)</tp:taxon-authority><xref ref-type="fig" rid="F5">Figs 18</xref><xref ref-type="fig" rid="F6">, 19</xref><xref ref-type="fig" rid="F6">, 22</xref><xref ref-type="fig" rid="F6">, 23</xref><!--PageBreak--><tp:nomenclature-citation-list><tp:nomenclature-citation><tp:taxon-name><tp:taxon-name-part taxon-name-part-type="genus">Chrysis</tp:taxon-name-part> <tp:taxon-name-part taxon-name-part-type="species">aenea</tp:taxon-name-part></tp:taxon-name><comment> Fabricius, 1787: 284.</comment></tp:nomenclature-citation><tp:nomenclature-citation><tp:taxon-name><tp:taxon-name-part taxon-name-part-type="genus">Omalus</tp:taxon-name-part> <tp:taxon-name-part taxon-name-part-type="species">aeneus</tp:taxon-name-part></tp:taxon-name><comment>: <xref ref-type="bibr" rid="B116">Panzer 1801</xref>: 13.</comment></tp:nomenclature-citation></tp:nomenclature-citation-list></tp:nomenclature><tp:treatment-sec sec-type="Diagnosis"><title>Diagnosis.</title><p>Length 3–6 mm. The species resembles closely <italic><tp:taxon-name><tp:taxon-name-part taxon-name-part-type="genus">Omalus</tp:taxon-name-part> <tp:taxon-name-part taxon-name-part-type="species">puncticollis</tp:taxon-name-part></tp:taxon-name></italic>, but usually has only very small punctures and short pubescence on the mesoscutum (Figs <xref ref-type="fig" rid="F5">18</xref>, <xref ref-type="fig" rid="F6">22</xref>), sparser and finer punctation on the pronotum (Figs <xref ref-type="fig" rid="F5">18</xref>, <xref ref-type="fig" rid="F6">22</xref>), and a shallower apical notch on T3 (Fig. <xref ref-type="fig" rid="F6">23</xref>). Some specimens have relatively coarse punctation medially on the pronotum and mesoscutum, but compared to <italic><tp:taxon-name><tp:taxon-name-part taxon-name-part-type="genus">Omalus</tp:taxon-name-part> <tp:taxon-name-part taxon-name-part-type="species">puncticollis</tp:taxon-name-part></tp:taxon-name></italic> their pubescence is shorter, flagellomeres are longer, and the apical notch of T3 is shallower. In the female, the body is completely deep blue, violet or green (Fig. <xref ref-type="fig" rid="F5">18</xref>), whereas in the male it is dorsally black and laterally with green or blue reflections.</p></tp:treatment-sec><tp:treatment-sec sec-type="Distribution"><title>Distribution.</title><p>Denmark, Estonia, Finland, Latvia, Lithuania, Norway, Sweden. Common. – Trans-Palearctic/Holarctic: from western Europe and northern Africa to Japan, China and Taiwan. Possibly accidentally introduced to North America (<xref ref-type="bibr" rid="B70">Kimsey and Bohart 1991</xref>) and Australia (<xref ref-type="bibr" rid="B72">Krombein 1979</xref>).</p></tp:treatment-sec><tp:treatment-sec sec-type="Biology"><title>Biology.</title><p>Habitat: forest margins and clearings, <italic>semi</italic>-open sandy areas. Adults are often observed on sun-exposed leaves of trees and bushes, and they are attracted to honeydew of aphids. Occasionally they are also found on flowers of <tp:taxon-name><tp:taxon-name-part taxon-name-part-type="family">Apiaceae</tp:taxon-name-part></tp:taxon-name> and <tp:taxon-name><tp:taxon-name-part taxon-name-part-type="family">Euphorbiaceae</tp:taxon-name-part></tp:taxon-name> (<xref ref-type="bibr" rid="B164">Trautmann 1927</xref>, <xref ref-type="bibr" rid="B65">Hoop 1971</xref>, <xref ref-type="bibr" rid="B87">Linsenmaier 1997</xref>). Flight period: June to August. Host: <italic><tp:taxon-name><tp:taxon-name-part taxon-name-part-type="genus">Passaloecus</tp:taxon-name-part> <tp:taxon-name-part taxon-name-part-type="species">corniger</tp:taxon-name-part></tp:taxon-name></italic> Shuckard, <italic><tp:taxon-name><tp:taxon-name-part taxon-name-part-type="genus">Passaloecus</tp:taxon-name-part> <tp:taxon-name-part taxon-name-part-type="species">eremita</tp:taxon-name-part></tp:taxon-name></italic> Kohl, <italic><tp:taxon-name><tp:taxon-name-part taxon-name-part-type="genus">Passaloecus</tp:taxon-name-part> <tp:taxon-name-part taxon-name-part-type="species">gracilis</tp:taxon-name-part></tp:taxon-name></italic> (Curtis), <italic><tp:taxon-name><tp:taxon-name-part taxon-name-part-type="genus">Passaloecus</tp:taxon-name-part> <tp:taxon-name-part taxon-name-part-type="species">singularis</tp:taxon-name-part></tp:taxon-name></italic> Dahlbom, <italic><tp:taxon-name><tp:taxon-name-part taxon-name-part-type="genus">Passaloecus</tp:taxon-name-part> <tp:taxon-name-part taxon-name-part-type="species">turionum</tp:taxon-name-part></tp:taxon-name></italic> Dahlbom, <italic><tp:taxon-name><tp:taxon-name-part taxon-name-part-type="genus">Pemphredon</tp:taxon-name-part> <tp:taxon-name-part taxon-name-part-type="species">lethifer</tp:taxon-name-part></tp:taxon-name></italic> (Shuckard), <italic><tp:taxon-name><tp:taxon-name-part taxon-name-part-type="genus">Pemphredon</tp:taxon-name-part> <tp:taxon-name-part taxon-name-part-type="species">lugubris</tp:taxon-name-part></tp:taxon-name></italic> (Fabricius) and <italic><tp:taxon-name><tp:taxon-name-part taxon-name-part-type="genus">Psenulus</tp:taxon-name-part> <tp:taxon-name-part taxon-name-part-type="species">pallipes</tp:taxon-name-part></tp:taxon-name></italic> (Panzer) (<tp:taxon-name><tp:taxon-name-part taxon-name-part-type="family">Crabronidae</tp:taxon-name-part></tp:taxon-name>) (<xref ref-type="bibr" rid="B15">Barbey and Ferriere 1923</xref>, <xref ref-type="bibr" rid="B155">Strumia 1997</xref>, <xref ref-type="bibr" rid="B52">Gathmann and Tscharntke 1999</xref>, our own obs.). The species has been reared from old resin-galls of <italic><tp:taxon-name><tp:taxon-name-part taxon-name-part-type="genus">Retinea</tp:taxon-name-part> <tp:taxon-name-part taxon-name-part-type="species">resinella</tp:taxon-name-part></tp:taxon-name></italic> (<tp:taxon-name><tp:taxon-name-part taxon-name-part-type="family">Tortricidae</tp:taxon-name-part></tp:taxon-name>) containing host nests. Females oviposit in live aphids and do not enter the host nest (our own obs.). A similar behaviour has been observed in <italic><tp:taxon-name><tp:taxon-name-part taxon-name-part-type="genus">Omalus</tp:taxon-name-part> <tp:taxon-name-part taxon-name-part-type="species">biaccinctus</tp:taxon-name-part></tp:taxon-name></italic> (<xref ref-type="bibr" rid="B179">Winterhagen 2015</xref>).</p></tp:treatment-sec><tp:treatment-sec sec-type="Remarks"><title>Remarks.</title><p>Mitochondrial DNA studies indicate that the Nordic and Baltic specimens of <italic><tp:taxon-name><tp:taxon-name-part taxon-name-part-type="genus">Omalus</tp:taxon-name-part> <tp:taxon-name-part taxon-name-part-type="species">aeneus</tp:taxon-name-part></tp:taxon-name></italic> belong to at least five genetically distinct lineages (excl. <italic><tp:taxon-name><tp:taxon-name-part taxon-name-part-type="genus">Omalus</tp:taxon-name-part> <tp:taxon-name-part taxon-name-part-type="species">puncticollis</tp:taxon-name-part></tp:taxon-name></italic>), and several other lineages have been found in other countries (<xref ref-type="bibr" rid="B119">Paukkunen et al. 2014</xref>). It is very likely that more than one species is involved.</p></tp:treatment-sec><tp:treatment-sec><!--Section generated to contain objects referenced in tp:taxon-treatment.--><fig id="F5" position="float" orientation="portrait"><label>Figure 18.</label><caption><p><italic><tp:taxon-name><tp:taxon-name-part taxon-name-part-type="genus">Omalus</tp:taxon-name-part> <tp:taxon-name-part taxon-name-part-type="species">aeneus</tp:taxon-name-part></tp:taxon-name></italic> ♀. Scale 1 mm.</p></caption><graphic xmlns:xlink="http://www.w3.org/1999/xlink" xlink:href="zookeys-548-001-g005.jpg" position="float" orientation="portrait" xlink:type="simple" id="oo_70858.jpg"/></fig><fig id="F6" position="float" orientation="portrait"><label>Figures 19–25.</label><caption><p>Mesosoma, lateral view (arrow indicating mesopleuron): <bold>19</bold> <italic><tp:taxon-name><tp:taxon-name-part taxon-name-part-type="genus">Omalus</tp:taxon-name-part> <tp:taxon-name-part taxon-name-part-type="species">aeneus</tp:taxon-name-part></tp:taxon-name></italic> ♀. Pronotum and mesoscutum, dorsal view: <bold>20</bold> <italic><tp:taxon-name><tp:taxon-name-part taxon-name-part-type="genus">Omalus</tp:taxon-name-part> <tp:taxon-name-part taxon-name-part-type="species">biaccinctus</tp:taxon-name-part></tp:taxon-name></italic> ♀ <bold>22</bold> <italic><tp:taxon-name><tp:taxon-name-part taxon-name-part-type="genus">Omalus</tp:taxon-name-part> <tp:taxon-name-part taxon-name-part-type="species">aeneus</tp:taxon-name-part></tp:taxon-name></italic> ♀ <bold>24</bold> <italic><tp:taxon-name><tp:taxon-name-part taxon-name-part-type="genus">Omalus</tp:taxon-name-part> <tp:taxon-name-part taxon-name-part-type="species">puncticollis</tp:taxon-name-part></tp:taxon-name></italic> ♀. T3, postero-dorsal view: <bold>21</bold> <italic><tp:taxon-name><tp:taxon-name-part taxon-name-part-type="genus">Omalus</tp:taxon-name-part> <tp:taxon-name-part taxon-name-part-type="species">biaccinctus</tp:taxon-name-part></tp:taxon-name></italic> ♀ <bold>23</bold> <italic><tp:taxon-name><tp:taxon-name-part taxon-name-part-type="genus">Omalus</tp:taxon-name-part> <tp:taxon-name-part taxon-name-part-type="species">aeneus</tp:taxon-name-part></tp:taxon-name></italic> ♀ <bold>25</bold> <italic><tp:taxon-name><tp:taxon-name-part taxon-name-part-type="genus">Omalus</tp:taxon-name-part> <tp:taxon-name-part taxon-name-part-type="species">puncticollis</tp:taxon-name-part></tp:taxon-name></italic> ♀. Scale 1 mm.</p></caption><graphic xmlns:xlink="http://www.w3.org/1999/xlink" xlink:href="zookeys-548-001-g006.jpg" position="float" orientation="portrait" xlink:type="simple" id="oo_70859.jpg"/></fig></tp:treatment-sec><ref-list><ref id="B116"><mixed-citation xmlns:xlink="http://www.w3.org/1999/xlink" xlink:type="simple"><person-group><name name-style="western"><surname>Panzer</surname><given-names>GWF</given-names></name></person-group> (<year>1792–1844</year>) <source>Faunae Insectorum Germaniae initia, oder, Deutschlands Insecten. Felseckerschen Buchhandlung, Nürnberg. (1797) Heft 39–48; (1798) Heft 49–60; (1799) Heft 61–72; (1800) Heft 73–79; (1801) Heft 80–85 (1805) Heft 97–99; (1806–1809) Heft 101–107</source>. [<comment>Dating after Sherborn, 1923.</comment>] doi: <ext-link xlink:type="simple" ext-link-type="doi" xlink:href="10.5962/bhl.title.15007">10.5962/bhl.title.15007</ext-link> </mixed-citation></ref><ref id="B70"><mixed-citation xmlns:xlink="http://www.w3.org/1999/xlink" xlink:type="simple"><person-group><name name-style="western"><surname>Kimsey</surname><given-names>LS</given-names></name><name name-style="western"><surname>Bohart</surname><given-names>RM</given-names></name></person-group> (<year>1991</year>) <source>[1990] The Chrysidid Wasps of the World.</source> <publisher-name>Oxford Press</publisher-name>, <publisher-loc>New York</publisher-loc>, <size units="page">652</size> pp. </mixed-citation></ref><ref id="B72"><mixed-citation xmlns:xlink="http://www.w3.org/1999/xlink" xlink:type="simple"><person-group><name name-style="western"><surname>Krombein</surname><given-names>KV</given-names></name></person-group> (<year>1979</year>) <article-title>Superfamily <tp:taxon-name><tp:taxon-name-part taxon-name-part-type="superfamily">Bethyloidea</tp:taxon-name-part></tp:taxon-name>.</article-title> In: <person-group><name name-style="western"><surname>Krombein</surname><given-names>KV</given-names></name><name name-style="western"><surname>Hurd</surname><given-names>PD</given-names></name><name name-style="western"><surname>Smith</surname><given-names>DR</given-names></name><name name-style="western"><surname>Burks</surname><given-names>BD</given-names></name></person-group> (<role>Eds</role>) <issue-title>Catalog of Hymenoptera in America north of Mexico, volume 2, Apocrita (Aculeata).</issue-title> <source>Smithsonian Institution Press, Washington D.C.</source>, <fpage>1203</fpage>–<lpage>1251</lpage>. </mixed-citation></ref><ref id="B164"><mixed-citation xmlns:xlink="http://www.w3.org/1999/xlink" xlink:type="simple"><person-group><name name-style="western"><surname>Trautmann</surname><given-names>W</given-names></name></person-group> (<year>1927</year>) <source>Die Goldwespen Europas.</source> <publisher-name>Uschman</publisher-name>, <publisher-loc>Weimar</publisher-loc>, <size units="page">194</size> pp. </mixed-citation></ref><ref id="B65"><mixed-citation xmlns:xlink="http://www.w3.org/1999/xlink" xlink:type="simple"><person-group><name name-style="western"><surname>Hoop</surname><given-names>M</given-names></name></person-group> (<year>1971</year>) <article-title>Zur Verbreitung der holsteinischen Goldwespen und Stechimmen (Dritte Ergänzung).</article-title> <source>Schriften des Naturwissenschaftlichen Vereins für Schleswig-Holstein</source> <volume>41</volume>: <fpage>81</fpage>–<lpage>87</lpage>. </mixed-citation></ref><ref id="B87"><mixed-citation xmlns:xlink="http://www.w3.org/1999/xlink" xlink:type="simple"><person-group><name name-style="western"><surname>Linsenmaier</surname><given-names>W</given-names></name></person-group> (<year>1997</year>) <article-title>Die Goldwespen der Schweiz.</article-title> <source>Veröffentlichungen aus dem Natur-Museum Luzern</source> <volume>9</volume>: <fpage>1</fpage>–<lpage>139</lpage>. </mixed-citation></ref><ref id="B15"><mixed-citation xmlns:xlink="http://www.w3.org/1999/xlink" xlink:type="simple"><person-group><name name-style="western"><surname>Barbey</surname><given-names>A</given-names></name><name name-style="western"><surname>Ferriere</surname><given-names>C</given-names></name></person-group> (<year>1923</year>) <article-title>Un cas intéressant de parasitologie das l’écorce du pin sylvestre.</article-title> <source>Bulletin de la Société Vaudoise des Sciences Naturelles</source> <volume>55</volume>: <fpage>77</fpage>–<lpage>81</lpage>. </mixed-citation></ref><ref id="B155"><mixed-citation xmlns:xlink="http://www.w3.org/1999/xlink" xlink:type="simple"><person-group><name name-style="western"><surname>Strumia</surname><given-names>F</given-names></name></person-group> (<year>1997</year>) <article-title>Alcune osservazioni sugli ospiti di imenotteri crisididi (<tp:taxon-name><tp:taxon-name-part taxon-name-part-type="order">Hymenoptera</tp:taxon-name-part></tp:taxon-name>: <tp:taxon-name><tp:taxon-name-part taxon-name-part-type="family">Chrysididae</tp:taxon-name-part></tp:taxon-name>). Frustula Entomologica, N. ser.</article-title> <volume>20</volume>: <fpage>178</fpage>–<lpage>183</lpage>. </mixed-citation></ref><ref id="B52"><mixed-citation xmlns:xlink="http://www.w3.org/1999/xlink" xlink:type="simple"><person-group><name name-style="western"><surname>Gathmann</surname><given-names>A</given-names></name><name name-style="western"><surname>Tscharntke</surname><given-names>T</given-names></name></person-group> (<year>1999</year>) <article-title>Landschafts-Bewertung mit Bienen und Wespen in Nisthilfen: Artenspectrum, Interactionen und Bestimmungschlüssel.</article-title> <source>Naturschutz und Landschaftspflege Baden-Württemberg</source> <volume>73</volume>: <fpage>277</fpage>–<lpage>305</lpage>. </mixed-citation></ref><ref id="B179"><mixed-citation xmlns:xlink="http://www.w3.org/1999/xlink" xlink:type="simple"><person-group><name name-style="western"><surname>Winterhagen</surname><given-names>P</given-names></name></person-group> (<year>2015</year>) <article-title>Strategy for sneaking into a host’s home: The cuckoo wasp <italic><tp:taxon-name><tp:taxon-name-part taxon-name-part-type="genus">Omalus</tp:taxon-name-part> <tp:taxon-name-part taxon-name-part-type="species">biaccinctus</tp:taxon-name-part></tp:taxon-name></italic> (<tp:taxon-name><tp:taxon-name-part taxon-name-part-type="order">Hymenoptera</tp:taxon-name-part></tp:taxon-name>: <tp:taxon-name><tp:taxon-name-part taxon-name-part-type="family">Chrysididae</tp:taxon-name-part></tp:taxon-name>) inserts its eggs into living aphids that are the prey of its host.</article-title> <source>European Journal of Entomology</source> <volume>112</volume>: <fpage>557</fpage>–<lpage>559</lpage>. doi: <ext-link xlink:type="simple" ext-link-type="doi" xlink:href="10.14411/eje.2015.064">10.14411/eje.2015.064</ext-link></mixed-citation></ref><ref id="B119"><mixed-citation xmlns:xlink="http://www.w3.org/1999/xlink" xlink:type="simple"><person-group><name name-style="western"><surname>Paukkunen</surname><given-names>J</given-names></name><name name-style="western"><surname>Rosa</surname><given-names>P</given-names></name><name name-style="western"><surname>Soon</surname><given-names>V</given-names></name><name name-style="western"><surname>Johansson</surname><given-names>N</given-names></name><name name-style="western"><surname>Ødegaard</surname><given-names>F</given-names></name></person-group> (<year>2014</year>) <article-title>Faunistic review of the cuckoo wasps of Fennoscandia, Denmark and the Baltic countries (<tp:taxon-name><tp:taxon-name-part taxon-name-part-type="order">Hymenoptera</tp:taxon-name-part></tp:taxon-name>: <tp:taxon-name><tp:taxon-name-part taxon-name-part-type="family">Chrysididae</tp:taxon-name-part></tp:taxon-name>).</article-title> <source>Zootaxa</source> <volume>3864</volume>: <fpage>1</fpage>–<lpage>67</lpage>. doi: <ext-link xlink:type="simple" ext-link-type="doi" xlink:href="10.11646/zootaxa.3864.1.1">10.11646/zootaxa.3864.1.1</ext-link> </mixed-citation></ref></ref-list></tp:taxon-treatment>
