# Supplementary material for: An illustrated key to the cuckoo wasps (Hymenoptera, Chrysididae) of the Nordic and Baltic countries, with description of a new species
Source: Zookeys. 2015 Dec 23;(548):1–116. doi: 10.3897/zookeys.548.6164 (PMC4714362; doi:10.3897/zookeys.548.6164)
Supplement: XML Treatment for Omalus puncticollis [file zookeys.548.6164-treatment8.xml]

<!DOCTYPE tp:taxon-treatment
  PUBLIC "-//TaxonX//DTD Taxonomic Treatment Publishing DTD v0 20100105//EN" "tax-treatment-NSO.dtd">
<tp:taxon-treatment xmlns:tp="http://www.plazi.org/taxpub"><tp:treatment-meta><kwd-group><label>Taxon classification</label><kwd><named-content content-type="kingdom">Animalia</named-content></kwd><kwd><named-content content-type="order">Hymenoptera</named-content></kwd><kwd><named-content content-type="family">Chrysididae</named-content></kwd></kwd-group><mixed-citation publication-type="journal"><person-group><name><surname>Paukkunen</surname><given-names>Juho</given-names></name><name><surname>Berg</surname><given-names>Alexander</given-names></name><name><surname>Soon</surname><given-names>Villu</given-names></name><name><surname>Ødegaard</surname><given-names>Frode</given-names></name><name><surname>Rosa</surname><given-names>Paolo</given-names></name></person-group><article-title>An illustrated key to the cuckoo wasps (<tp:taxon-name><tp:taxon-name-part taxon-name-part-type="order">Hymenoptera</tp:taxon-name-part></tp:taxon-name>, <tp:taxon-name><tp:taxon-name-part taxon-name-part-type="family">Chrysididae</tp:taxon-name-part></tp:taxon-name>) of the Nordic and Baltic countries, with description of a new species</article-title><source>Zookeys</source><day>23</day><month>12</month><year>2015</year><volume>2015</volume><issue>548</issue><fpage>1</fpage><lpage>116</lpage><pub-id pub-id-type="doi">10.3897/zookeys.548.6164</pub-id></mixed-citation></tp:treatment-meta><tp:nomenclature><tp:taxon-name>
                            <tp:taxon-name-part taxon-name-part-type="genus">Omalus</tp:taxon-name-part>
                            <tp:taxon-name-part taxon-name-part-type="species">puncticollis</tp:taxon-name-part>
                        </tp:taxon-name><tp:taxon-authority>(Mocsáry, 1887)</tp:taxon-authority><xref ref-type="fig" rid="F6">Figs 24</xref><xref ref-type="fig" rid="F6">, 25</xref><tp:nomenclature-citation-list><tp:nomenclature-citation><tp:taxon-name><tp:taxon-name-part taxon-name-part-type="genus">Ellampus</tp:taxon-name-part> <tp:taxon-name-part taxon-name-part-type="species">puncticollis</tp:taxon-name-part></tp:taxon-name><comment> Mocsáry, 1887: 291.</comment></tp:nomenclature-citation><tp:nomenclature-citation><tp:taxon-name><tp:taxon-name-part taxon-name-part-type="genus">Omalus</tp:taxon-name-part> <tp:taxon-name-part taxon-name-part-type="species">puncticollis</tp:taxon-name-part></tp:taxon-name><comment>: <xref ref-type="bibr" rid="B106">Morgan 1984</xref>: 16.</comment></tp:nomenclature-citation></tp:nomenclature-citation-list></tp:nomenclature><tp:treatment-sec sec-type="Diagnosis"><title>Diagnosis.</title><p>Length 3–6 mm. The species is easily confused with <italic><tp:taxon-name><tp:taxon-name-part taxon-name-part-type="genus">Omalus</tp:taxon-name-part> <tp:taxon-name-part taxon-name-part-type="species">aeneus</tp:taxon-name-part></tp:taxon-name></italic>, but the mesoscutum always has relatively large scattered punctures and long setae (Fig. <xref ref-type="fig" rid="F6">24</xref>). The pronotum has also larger punctures medially (Fig. <xref ref-type="fig" rid="F6">24</xref>) and the apical notch of T3 is deeper (Fig. <xref ref-type="fig" rid="F6">25</xref>). The body colouration is similar to <italic><tp:taxon-name><tp:taxon-name-part taxon-name-part-type="genus">Omalus</tp:taxon-name-part> <tp:taxon-name-part taxon-name-part-type="species">aeneus</tp:taxon-name-part></tp:taxon-name></italic>. Habitus of large specimens can sometimes resemble small specimens of <italic><tp:taxon-name><tp:taxon-name-part taxon-name-part-type="genus">Pseudomalus</tp:taxon-name-part> <tp:taxon-name-part taxon-name-part-type="species">violaceus</tp:taxon-name-part></tp:taxon-name></italic>, but the ventral margin of the mesopleuron is not as strongly projecting in <italic><tp:taxon-name><tp:taxon-name-part taxon-name-part-type="genus">Omalus</tp:taxon-name-part> <tp:taxon-name-part taxon-name-part-type="species">puncticollis</tp:taxon-name-part></tp:taxon-name></italic> (as in Fig. <xref ref-type="fig" rid="F6">19</xref>) and the large punctures of the mesoscutum are not clumped postero-medially.</p></tp:treatment-sec><tp:treatment-sec sec-type="Distribution"><title>Distribution.</title><p>Norway, Sweden. Rare. – West Palearctic (?): Europe, Turkey and northern Africa (<xref ref-type="bibr" rid="B84">Linsenmaier 1959</xref>, <xref ref-type="bibr" rid="B85">1968</xref>, <xref ref-type="bibr" rid="B88">1999</xref>). The general distribution is poorly known, because many authors have considered <italic><tp:taxon-name><tp:taxon-name-part taxon-name-part-type="genus">Omalus</tp:taxon-name-part> <tp:taxon-name-part taxon-name-part-type="species">puncticollis</tp:taxon-name-part></tp:taxon-name></italic> to be conspecific with <italic><tp:taxon-name><tp:taxon-name-part taxon-name-part-type="genus">Omalus</tp:taxon-name-part> <tp:taxon-name-part taxon-name-part-type="species">aeneus</tp:taxon-name-part></tp:taxon-name></italic>.</p></tp:treatment-sec><tp:treatment-sec sec-type="Biology"><title>Biology.</title><p>Habitat: forest margins and clearings, <italic>semi</italic>-open sandy areas. Adults are usually found sitting on or flying near leaves of trees and bushes, occasionally also on flowers of <tp:taxon-name><tp:taxon-name-part taxon-name-part-type="family">Apiaceae</tp:taxon-name-part></tp:taxon-name> (<xref ref-type="bibr" rid="B73">Kunz 1994</xref>). Flight period: June to August. Host: <italic><tp:taxon-name><tp:taxon-name-part taxon-name-part-type="genus">Passaloecus</tp:taxon-name-part> <tp:taxon-name-part taxon-name-part-type="species">gracilis</tp:taxon-name-part></tp:taxon-name></italic> (Curtis), <italic><tp:taxon-name><tp:taxon-name-part taxon-name-part-type="genus">Passaloecus</tp:taxon-name-part> <tp:taxon-name-part taxon-name-part-type="species">eremita</tp:taxon-name-part></tp:taxon-name></italic> Kohl, <italic><tp:taxon-name><tp:taxon-name-part taxon-name-part-type="genus">Passaloecus</tp:taxon-name-part> <tp:taxon-name-part taxon-name-part-type="species">corniger</tp:taxon-name-part></tp:taxon-name></italic> Shuckard and <italic><tp:taxon-name><tp:taxon-name-part taxon-name-part-type="genus">Passaloecus</tp:taxon-name-part> <tp:taxon-name-part taxon-name-part-type="species">turionum</tp:taxon-name-part></tp:taxon-name></italic> Dahlbom (<tp:taxon-name><tp:taxon-name-part taxon-name-part-type="family">Crabronidae</tp:taxon-name-part></tp:taxon-name>) (<xref ref-type="bibr" rid="B151">Spooner 1954</xref>, <xref ref-type="bibr" rid="B53">Gauss 1967</xref>, <xref ref-type="bibr" rid="B100">Mocsáry 1912</xref>).</p></tp:treatment-sec><tp:treatment-sec sec-type="Remarks"><title>Remarks.</title><p>Mitochondrial DNA studies support the recognition of <italic><tp:taxon-name><tp:taxon-name-part taxon-name-part-type="genus">Omalus</tp:taxon-name-part> <tp:taxon-name-part taxon-name-part-type="species">puncticollis</tp:taxon-name-part></tp:taxon-name></italic> as a distinct species in relation to <italic><tp:taxon-name><tp:taxon-name-part taxon-name-part-type="genus">Omalus</tp:taxon-name-part> <tp:taxon-name-part taxon-name-part-type="species">aeneus</tp:taxon-name-part></tp:taxon-name></italic> (<xref ref-type="bibr" rid="B119">Paukkunen et al. 2014</xref>).</p></tp:treatment-sec><tp:treatment-sec><!--Section generated to contain objects referenced in tp:taxon-treatment.--><fig id="F6" position="float" orientation="portrait"><label>Figures 19–25.</label><caption><p>Mesosoma, lateral view (arrow indicating mesopleuron): <bold>19</bold> <italic><tp:taxon-name><tp:taxon-name-part taxon-name-part-type="genus">Omalus</tp:taxon-name-part> <tp:taxon-name-part taxon-name-part-type="species">aeneus</tp:taxon-name-part></tp:taxon-name></italic> ♀. Pronotum and mesoscutum, dorsal view: <bold>20</bold> <italic><tp:taxon-name><tp:taxon-name-part taxon-name-part-type="genus">Omalus</tp:taxon-name-part> <tp:taxon-name-part taxon-name-part-type="species">biaccinctus</tp:taxon-name-part></tp:taxon-name></italic> ♀ <bold>22</bold> <italic><tp:taxon-name><tp:taxon-name-part taxon-name-part-type="genus">Omalus</tp:taxon-name-part> <tp:taxon-name-part taxon-name-part-type="species">aeneus</tp:taxon-name-part></tp:taxon-name></italic> ♀ <bold>24</bold> <italic><tp:taxon-name><tp:taxon-name-part taxon-name-part-type="genus">Omalus</tp:taxon-name-part> <tp:taxon-name-part taxon-name-part-type="species">puncticollis</tp:taxon-name-part></tp:taxon-name></italic> ♀. T3, postero-dorsal view: <bold>21</bold> <italic><tp:taxon-name><tp:taxon-name-part taxon-name-part-type="genus">Omalus</tp:taxon-name-part> <tp:taxon-name-part taxon-name-part-type="species">biaccinctus</tp:taxon-name-part></tp:taxon-name></italic> ♀ <bold>23</bold> <italic><tp:taxon-name><tp:taxon-name-part taxon-name-part-type="genus">Omalus</tp:taxon-name-part> <tp:taxon-name-part taxon-name-part-type="species">aeneus</tp:taxon-name-part></tp:taxon-name></italic> ♀ <bold>25</bold> <italic><tp:taxon-name><tp:taxon-name-part taxon-name-part-type="genus">Omalus</tp:taxon-name-part> <tp:taxon-name-part taxon-name-part-type="species">puncticollis</tp:taxon-name-part></tp:taxon-name></italic> ♀. Scale 1 mm.</p></caption><graphic xmlns:xlink="http://www.w3.org/1999/xlink" xlink:href="zookeys-548-001-g006.jpg" position="float" orientation="portrait" xlink:type="simple" id="oo_70859.jpg"/></fig></tp:treatment-sec><ref-list><ref id="B106"><mixed-citation xmlns:xlink="http://www.w3.org/1999/xlink" xlink:type="simple"><person-group><name name-style="western"><surname>Morgan</surname><given-names>D</given-names></name></person-group> (<year>1984</year>) <source>Cuckoo-wasps, <tp:taxon-name><tp:taxon-name-part taxon-name-part-type="order">Hymenoptera</tp:taxon-name-part></tp:taxon-name>, <tp:taxon-name><tp:taxon-name-part taxon-name-part-type="family">Chrysididae</tp:taxon-name-part></tp:taxon-name>. Handbooks for the Identification of British Insects, Vol. 6, Part 5.</source> <publisher-name>Royal Entomological Society of London</publisher-name>, <publisher-loc>London</publisher-loc>, <size units="page">37</size> pp. </mixed-citation></ref><ref id="B84"><mixed-citation xmlns:xlink="http://www.w3.org/1999/xlink" xlink:type="simple"><person-group><name name-style="western"><surname>Linsenmaier</surname><given-names>W</given-names></name></person-group> (<year>1959</year>) <article-title>Revision der Familie <tp:taxon-name><tp:taxon-name-part taxon-name-part-type="family">Chrysididae</tp:taxon-name-part></tp:taxon-name> (<tp:taxon-name><tp:taxon-name-part taxon-name-part-type="order">Hymenoptera</tp:taxon-name-part></tp:taxon-name>) mit besonderer Brücksichtigung der europäischen Spezies.</article-title> <source>Mitteilungen der Schweizerischen Entomologischen Gesellschaft</source> <volume>32</volume>: <fpage>1</fpage>–<lpage>232</lpage>. </mixed-citation></ref><ref id="B85"><mixed-citation xmlns:xlink="http://www.w3.org/1999/xlink" xlink:type="simple"><person-group><name name-style="western"><surname>Linsenmaier</surname><given-names>W</given-names></name></person-group> (<year>1968</year>) <article-title>Revision der Familie <tp:taxon-name><tp:taxon-name-part taxon-name-part-type="family">Chrysididae</tp:taxon-name-part></tp:taxon-name> (<tp:taxon-name><tp:taxon-name-part taxon-name-part-type="order">Hymenoptera</tp:taxon-name-part></tp:taxon-name>), Zweiter Nachtrag.</article-title> <source>Mitteilungen der Schweizerischen Entomologischen Gesellschaft</source> <volume>41</volume>: <fpage>1</fpage>–<lpage>144</lpage>. </mixed-citation></ref><ref id="B88"><mixed-citation xmlns:xlink="http://www.w3.org/1999/xlink" xlink:type="simple"><person-group><name name-style="western"><surname>Linsenmaier</surname><given-names>W</given-names></name></person-group> (<year>1999</year>) <article-title>Die Goldwespen Nordafrikas (<tp:taxon-name><tp:taxon-name-part taxon-name-part-type="order">Hymenoptera</tp:taxon-name-part></tp:taxon-name>, <tp:taxon-name><tp:taxon-name-part taxon-name-part-type="family">Chrysididae</tp:taxon-name-part></tp:taxon-name>).</article-title> <source>Entomofauna, Supplement</source> <volume>10</volume>: <fpage>1</fpage>–<lpage>281</lpage>. </mixed-citation></ref><ref id="B73"><mixed-citation xmlns:xlink="http://www.w3.org/1999/xlink" xlink:type="simple"><person-group><name name-style="western"><surname>Kunz</surname><given-names>PX</given-names></name></person-group> (<year>1994</year>) <article-title>Die Goldwespen (<tp:taxon-name><tp:taxon-name-part taxon-name-part-type="family">Chrysididae</tp:taxon-name-part></tp:taxon-name>) Baden-Württembergs. Taxonomie, Bestimmung, Verbreitung, Kartierung und Ökologie. – Mit einem Bestimmungsschlüssel für die deutschen Arten.</article-title> <source>Beihefte zu den Veröffentlichungen für Naturschutz und Landschaftspflege in Baden-Württemberg</source> <volume>77</volume>: <fpage>1</fpage>–<lpage>188</lpage>. </mixed-citation></ref><ref id="B151"><mixed-citation xmlns:xlink="http://www.w3.org/1999/xlink" xlink:type="simple"><person-group><name name-style="western"><surname>Spooner</surname><given-names>GM</given-names></name></person-group> (<year>1954</year>) <article-title>Notes on species on <italic><tp:taxon-name><tp:taxon-name-part taxon-name-part-type="genus">Omalus</tp:taxon-name-part></tp:taxon-name></italic> (Hym., <tp:taxon-name><tp:taxon-name-part taxon-name-part-type="family">Chrysididae</tp:taxon-name-part></tp:taxon-name>) including one new to the British list.</article-title> <source>The Entomologist’s Monthly Magazine</source> <volume>90</volume>: <fpage>135</fpage>–<lpage>140</lpage>. </mixed-citation></ref><ref id="B53"><mixed-citation xmlns:xlink="http://www.w3.org/1999/xlink" xlink:type="simple"><person-group><name name-style="western"><surname>Gauss</surname><given-names>R</given-names></name></person-group> (<year>1967</year>) <article-title>Verzeichnis der im badischen Gebiet bekanntgewordenen aculeaten Hautflügler und Goldwespen (<tp:taxon-name><tp:taxon-name-part taxon-name-part-type="order">Hymenoptera</tp:taxon-name-part></tp:taxon-name>) sowie von stylopisierten Arten.</article-title> <source>Mitteilungen des Badischen Landesvereins für Naturkunde und Naturschutz, Neue Folge</source> <volume>9</volume>: <fpage>529</fpage>–<lpage>587</lpage>. </mixed-citation></ref><ref id="B100"><mixed-citation xmlns:xlink="http://www.w3.org/1999/xlink" xlink:type="simple"><person-group><name name-style="western"><surname>Mocsáry</surname><given-names>A</given-names></name></person-group> (<year>1912</year>) <article-title>Chrysididas in diversis insectis vitam agentes parasiticam.</article-title> <source>Annales Musei Nationalis Hungarici</source> <volume>10</volume>: <fpage>269</fpage>–<lpage>276</lpage>. </mixed-citation></ref><ref id="B119"><mixed-citation xmlns:xlink="http://www.w3.org/1999/xlink" xlink:type="simple"><person-group><name name-style="western"><surname>Paukkunen</surname><given-names>J</given-names></name><name name-style="western"><surname>Rosa</surname><given-names>P</given-names></name><name name-style="western"><surname>Soon</surname><given-names>V</given-names></name><name name-style="western"><surname>Johansson</surname><given-names>N</given-names></name><name name-style="western"><surname>Ødegaard</surname><given-names>F</given-names></name></person-group> (<year>2014</year>) <article-title>Faunistic review of the cuckoo wasps of Fennoscandia, Denmark and the Baltic countries (<tp:taxon-name><tp:taxon-name-part taxon-name-part-type="order">Hymenoptera</tp:taxon-name-part></tp:taxon-name>: <tp:taxon-name><tp:taxon-name-part taxon-name-part-type="family">Chrysididae</tp:taxon-name-part></tp:taxon-name>).</article-title> <source>Zootaxa</source> <volume>3864</volume>: <fpage>1</fpage>–<lpage>67</lpage>. doi: <ext-link xlink:type="simple" ext-link-type="doi" xlink:href="10.11646/zootaxa.3864.1.1">10.11646/zootaxa.3864.1.1</ext-link> </mixed-citation></ref></ref-list></tp:taxon-treatment>
