# Supplementary material for: An illustrated key to the cuckoo wasps (Hymenoptera, Chrysididae) of the Nordic and Baltic countries, with description of a new species
Source: Zookeys. 2015 Dec 23;(548):1–116. doi: 10.3897/zookeys.548.6164 (PMC4714362; doi:10.3897/zookeys.548.6164)
Supplement: XML Treatment for Pseudomalus [file zookeys.548.6164-treatment9.xml]

<!DOCTYPE tp:taxon-treatment
  PUBLIC "-//TaxonX//DTD Taxonomic Treatment Publishing DTD v0 20100105//EN" "tax-treatment-NSO.dtd">
<tp:taxon-treatment xmlns:tp="http://www.plazi.org/taxpub"><tp:treatment-meta><kwd-group><label>Taxon classification</label><kwd><named-content content-type="kingdom">Animalia</named-content></kwd><kwd><named-content content-type="order">Hymenoptera</named-content></kwd><kwd><named-content content-type="family">Chrysididae</named-content></kwd></kwd-group><mixed-citation publication-type="journal"><person-group><name><surname>Paukkunen</surname><given-names>Juho</given-names></name><name><surname>Berg</surname><given-names>Alexander</given-names></name><name><surname>Soon</surname><given-names>Villu</given-names></name><name><surname>Ødegaard</surname><given-names>Frode</given-names></name><name><surname>Rosa</surname><given-names>Paolo</given-names></name></person-group><article-title>An illustrated key to the cuckoo wasps (<tp:taxon-name><tp:taxon-name-part taxon-name-part-type="order">Hymenoptera</tp:taxon-name-part></tp:taxon-name>, <tp:taxon-name><tp:taxon-name-part taxon-name-part-type="family">Chrysididae</tp:taxon-name-part></tp:taxon-name>) of the Nordic and Baltic countries, with description of a new species</article-title><source>Zookeys</source><day>23</day><month>12</month><year>2015</year><volume>2015</volume><issue>548</issue><fpage>1</fpage><lpage>116</lpage><pub-id pub-id-type="doi">10.3897/zookeys.548.6164</pub-id></mixed-citation></tp:treatment-meta><tp:nomenclature><label>Genus</label><tp:taxon-name>
                            <tp:taxon-name-part taxon-name-part-type="genus">Pseudomalus</tp:taxon-name-part>
                        </tp:taxon-name><tp:taxon-authority>Ashmead, 1902</tp:taxon-authority><xref ref-type="fig" rid="F2">Figs 2</xref><xref ref-type="fig" rid="F7">, 26</xref><xref ref-type="fig" rid="F8">, 27–34</xref><!--PageBreak--><tp:nomenclature-citation-list><tp:nomenclature-citation><tp:taxon-name><tp:taxon-name-part taxon-name-part-type="genus">Pseudomalus</tp:taxon-name-part></tp:taxon-name><comment> Ashmead, 1902: 229.</comment></tp:nomenclature-citation></tp:nomenclature-citation-list></tp:nomenclature><tp:treatment-sec sec-type="Note"><title>Note.</title><p>This taxon was raised to generic rank by <xref ref-type="bibr" rid="B70">Kimsey and Bohart (1991)</xref>. It is characterised by the structure and punctation of the mesosoma: the large punctures are clumped posteriorly between the notauli on the mesoscutum (Fig. <xref ref-type="fig" rid="F8">27</xref>), and the lateroventral margin of the mesopleuron is strongly projecting ventrally, forming a sharp angle in lateral view (Fig. <xref ref-type="fig" rid="F8">28</xref>). The posterior margin of T3 is usually deeply notched medially (Figs <xref ref-type="fig" rid="F8">31</xref>, <xref ref-type="fig" rid="F8">32</xref>). <italic><tp:taxon-name><tp:taxon-name-part taxon-name-part-type="genus">Pseudomalus</tp:taxon-name-part></tp:taxon-name></italic> is a Holarctic genus with approximately 40 recognised species (<xref ref-type="bibr" rid="B70">Kimsey and Bohart 1991</xref>). The larvae are parasitoids of crabronid wasps of the subfamily <tp:taxon-name><tp:taxon-name-part taxon-name-part-type="subfamily">Pemphredoninae</tp:taxon-name-part></tp:taxon-name>. The European fauna consists of ten species (<xref ref-type="bibr" rid="B130">Rosa and Soon 2012</xref>), of which four have been found in the Nordic and Baltic countries (<xref ref-type="bibr" rid="B119">Paukkunen et al. 2014</xref>).</p><fig id="F7" position="float" orientation="portrait"><label>Figure 26.</label><caption><p><italic><tp:taxon-name><tp:taxon-name-part taxon-name-part-type="genus">Pseudomalus</tp:taxon-name-part> <tp:taxon-name-part taxon-name-part-type="species">auratus</tp:taxon-name-part></tp:taxon-name></italic> ♀. Scale 1 mm.</p></caption><graphic xmlns:xlink="http://www.w3.org/1999/xlink" xlink:href="zookeys-548-001-g007.jpg" position="float" orientation="portrait" xlink:type="simple" id="oo_70860.jpg"/></fig></tp:treatment-sec><tp:treatment-sec sec-type="Key to Pseudomalus species of the Nordic and Baltic countries"><title>Key to <italic><tp:taxon-name><tp:taxon-name-part taxon-name-part-type="genus">Pseudomalus</tp:taxon-name-part></tp:taxon-name></italic> species of the Nordic and Baltic countries</title><table-wrap content-type="key" position="anchor" orientation="portrait"><table id="TID0E6IAG" rules="all"><tbody><tr><td rowspan="1" colspan="1">1</td><td rowspan="1" colspan="1">Body entirely green to greenish-golden, violet-blue or blackish-green</td><td rowspan="1" colspan="1"><bold>2</bold></td></tr><tr><td rowspan="1" colspan="1">–</td><td rowspan="1" colspan="1">Body bicoloured with greenish to bluish head and mesosoma and at least laterally red metasoma</td><td rowspan="1" colspan="1"><bold>3</bold></td></tr><tr><td rowspan="1" colspan="1">2</td><td rowspan="1" colspan="1">Body entirely green or green-golden, usually with golden reflections on mesoscutum and mesoscutellum. Metascutellum sharply convex (Fig. <xref ref-type="fig" rid="F8">29</xref>). Head and mesosoma with short and sparse pubescence, setae not more than twice as long as diameter of mid-ocellus. Smaller species, body length 3–5 mm</td><td rowspan="1" colspan="1"><bold><italic><tp:taxon-name><tp:taxon-name-part taxon-name-part-type="genus">Pseudomalus</tp:taxon-name-part> <tp:taxon-name-part taxon-name-part-type="species">pusillus</tp:taxon-name-part></tp:taxon-name></italic> (Fabricius)</bold></td></tr><tr><td rowspan="1" colspan="1">–</td><td rowspan="1" colspan="1">Body uniformly violet-blue or black-green. Metascutellum rounded (Fig. <xref ref-type="fig" rid="F8">30</xref>). Setae more than twice as long as diameter of mid-ocellus. Larger species, body length 5–7 mm</td><td rowspan="1" colspan="1"><bold><italic><tp:taxon-name><tp:taxon-name-part taxon-name-part-type="genus">Pseudomalus</tp:taxon-name-part> <tp:taxon-name-part taxon-name-part-type="species">violaceus</tp:taxon-name-part></tp:taxon-name></italic> (Scopoli)</bold></td></tr><tr><td rowspan="1" colspan="1"><!--PageBreak--><!--PageBreak-->3</td><td rowspan="1" colspan="1">Antenna long and slender, medial flagellomeres longer than broad (Fig. <xref ref-type="fig" rid="F8">34</xref>). Larger species, body length normally not less than 5 mm. Apical notch of T3 triangular, not deeper than broad (Fig. <xref ref-type="fig" rid="F8">31</xref>)</td><td rowspan="1" colspan="1"><bold><italic><tp:taxon-name><tp:taxon-name-part taxon-name-part-type="genus">Pseudomalus</tp:taxon-name-part> <tp:taxon-name-part taxon-name-part-type="species">triangulifer</tp:taxon-name-part></tp:taxon-name></italic> (Abeille de Perrin)</bold></td></tr><tr><td rowspan="1" colspan="1">–</td><td rowspan="1" colspan="1">Antenna shorter, medial flagellomeres approximately as long as broad (Fig. <xref ref-type="fig" rid="F8">33</xref>). Smaller species, body length usually 3–5 mm, exceptionally up to 6 mm. Apical notch of T3 dorsally arched, as deep as or deeper than broad (Fig. <xref ref-type="fig" rid="F8">32</xref>)</td><td rowspan="1" colspan="1"><bold><italic><tp:taxon-name><tp:taxon-name-part taxon-name-part-type="genus">Pseudomalus</tp:taxon-name-part> <tp:taxon-name-part taxon-name-part-type="species">auratus</tp:taxon-name-part></tp:taxon-name></italic> (Linnaeus)</bold></td></tr></tbody></table></table-wrap></tp:treatment-sec><tp:treatment-sec><!--Section generated to contain objects referenced in tp:taxon-treatment.--><fig id="F2" position="float" orientation="portrait"><label>Figures 2–10.</label><caption><p>Tarsal claw: <bold>2</bold> <italic><tp:taxon-name><tp:taxon-name-part taxon-name-part-type="genus">Pseudomalus</tp:taxon-name-part> <tp:taxon-name-part taxon-name-part-type="species">triangulifer</tp:taxon-name-part></tp:taxon-name></italic> <bold>3</bold> <italic><tp:taxon-name><tp:taxon-name-part taxon-name-part-type="genus">Holopyga</tp:taxon-name-part> <tp:taxon-name-part taxon-name-part-type="species">generosa</tp:taxon-name-part></tp:taxon-name></italic> <bold>4</bold> <italic><tp:taxon-name><tp:taxon-name-part taxon-name-part-type="genus">Hedychrum</tp:taxon-name-part> <tp:taxon-name-part taxon-name-part-type="species">nobile</tp:taxon-name-part></tp:taxon-name></italic> <bold>5</bold> <italic><tp:taxon-name><tp:taxon-name-part taxon-name-part-type="genus">Hedychridium</tp:taxon-name-part> <tp:taxon-name-part taxon-name-part-type="species">roseum</tp:taxon-name-part></tp:taxon-name></italic> <bold>6</bold> <italic><tp:taxon-name><tp:taxon-name-part taxon-name-part-type="genus">Chrysis</tp:taxon-name-part> <tp:taxon-name-part taxon-name-part-type="species">longula</tp:taxon-name-part></tp:taxon-name></italic>. Forewing: <bold>7</bold> <italic><tp:taxon-name><tp:taxon-name-part taxon-name-part-type="genus">Holopyga</tp:taxon-name-part> <tp:taxon-name-part taxon-name-part-type="species">generosa</tp:taxon-name-part></tp:taxon-name></italic> <bold>8</bold> <italic><tp:taxon-name><tp:taxon-name-part taxon-name-part-type="genus">Hedychridium</tp:taxon-name-part> <tp:taxon-name-part taxon-name-part-type="species">ardens</tp:taxon-name-part></tp:taxon-name></italic> <bold>9</bold> <italic><tp:taxon-name><tp:taxon-name-part taxon-name-part-type="genus">Pseudospinolia</tp:taxon-name-part> <tp:taxon-name-part taxon-name-part-type="species">neglecta</tp:taxon-name-part></tp:taxon-name></italic> <bold>10</bold> <italic><tp:taxon-name><tp:taxon-name-part taxon-name-part-type="genus">Chrysis</tp:taxon-name-part> <tp:taxon-name-part taxon-name-part-type="species">impressa</tp:taxon-name-part></tp:taxon-name></italic>, a and c radial sector vein, b medial vein, d medial cell.</p></caption><graphic xmlns:xlink="http://www.w3.org/1999/xlink" xlink:href="zookeys-548-001-g002.jpg" position="float" orientation="portrait" xlink:type="simple" id="oo_70855.jpg"/></fig><fig id="F8" position="float" orientation="portrait"><label>Figures 27–34.</label><caption><p>Pronotum and mesoscutum, dorsal view: <bold>27</bold> <italic><tp:taxon-name><tp:taxon-name-part taxon-name-part-type="genus">Pseudomalus</tp:taxon-name-part> <tp:taxon-name-part taxon-name-part-type="species">auratus</tp:taxon-name-part></tp:taxon-name></italic> ♀. Mesosoma, lateral view (arrow indicating mesopleuron): <bold>28</bold> <italic><tp:taxon-name><tp:taxon-name-part taxon-name-part-type="genus">Pseudomalus</tp:taxon-name-part> <tp:taxon-name-part taxon-name-part-type="species">auratus</tp:taxon-name-part></tp:taxon-name></italic> ♀. Mesoscutellum, metanotum and propodeum, lateral view: <bold>29</bold> <italic><tp:taxon-name><tp:taxon-name-part taxon-name-part-type="genus">Pseudomalus</tp:taxon-name-part> <tp:taxon-name-part taxon-name-part-type="species">pusillus</tp:taxon-name-part></tp:taxon-name></italic> ♀ <bold>30</bold> <italic><tp:taxon-name><tp:taxon-name-part taxon-name-part-type="genus">Pseudomalus</tp:taxon-name-part> <tp:taxon-name-part taxon-name-part-type="species">violaceus</tp:taxon-name-part></tp:taxon-name></italic> ♀. T3, postero-dorsal view: <bold>31</bold> <italic><tp:taxon-name><tp:taxon-name-part taxon-name-part-type="genus">Pseudomalus</tp:taxon-name-part> <tp:taxon-name-part taxon-name-part-type="species">triangulifer</tp:taxon-name-part></tp:taxon-name></italic> ♀ <bold>32</bold> <italic><tp:taxon-name><tp:taxon-name-part taxon-name-part-type="genus">Pseudomalus</tp:taxon-name-part> <tp:taxon-name-part taxon-name-part-type="species">auratus</tp:taxon-name-part></tp:taxon-name></italic> ♀. Antenna: <bold>33</bold> <italic><tp:taxon-name><tp:taxon-name-part taxon-name-part-type="genus">Pseudomalus</tp:taxon-name-part> <tp:taxon-name-part taxon-name-part-type="species">auratus</tp:taxon-name-part></tp:taxon-name></italic> ♀ <bold>34</bold> <italic><tp:taxon-name><tp:taxon-name-part taxon-name-part-type="genus">Pseudomalus</tp:taxon-name-part> <tp:taxon-name-part taxon-name-part-type="species">triangulifer</tp:taxon-name-part></tp:taxon-name></italic> ♀. Scale 1 mm.</p></caption><graphic xmlns:xlink="http://www.w3.org/1999/xlink" xlink:href="zookeys-548-001-g008.jpg" position="float" orientation="portrait" xlink:type="simple" id="oo_70861.jpg"/></fig></tp:treatment-sec><ref-list><ref id="B70"><mixed-citation xmlns:xlink="http://www.w3.org/1999/xlink" xlink:type="simple"><person-group><name name-style="western"><surname>Kimsey</surname><given-names>LS</given-names></name><name name-style="western"><surname>Bohart</surname><given-names>RM</given-names></name></person-group> (<year>1991</year>) <source>[1990] The Chrysidid Wasps of the World.</source> <publisher-name>Oxford Press</publisher-name>, <publisher-loc>New York</publisher-loc>, <size units="page">652</size> pp. </mixed-citation></ref><ref id="B130"><mixed-citation xmlns:xlink="http://www.w3.org/1999/xlink" xlink:type="simple"><person-group><name name-style="western"><surname>Rosa</surname><given-names>P</given-names></name><name name-style="western"><surname>Soon</surname><given-names>V</given-names></name></person-group> (<year>2012</year>) <article-title>Fauna Europaea: <tp:taxon-name><tp:taxon-name-part taxon-name-part-type="family">Chrysididae</tp:taxon-name-part></tp:taxon-name>.</article-title> In: <person-group><name name-style="western"><surname>Mitroiu</surname><given-names>M-D</given-names></name></person-group> (<role>Ed.</role>) <source>Fauna Europaea: <tp:taxon-name><tp:taxon-name-part taxon-name-part-type="order">Hymenoptera</tp:taxon-name-part></tp:taxon-name>, version 2.5.</source> <ext-link xlink:type="simple" ext-link-type="uri" xlink:href="http://www.faunaeur.org">http://www.faunaeur.org</ext-link> [<comment>accessed 1 April 2015</comment>] </mixed-citation></ref><ref id="B119"><mixed-citation xmlns:xlink="http://www.w3.org/1999/xlink" xlink:type="simple"><person-group><name name-style="western"><surname>Paukkunen</surname><given-names>J</given-names></name><name name-style="western"><surname>Rosa</surname><given-names>P</given-names></name><name name-style="western"><surname>Soon</surname><given-names>V</given-names></name><name name-style="western"><surname>Johansson</surname><given-names>N</given-names></name><name name-style="western"><surname>Ødegaard</surname><given-names>F</given-names></name></person-group> (<year>2014</year>) <article-title>Faunistic review of the cuckoo wasps of Fennoscandia, Denmark and the Baltic countries (<tp:taxon-name><tp:taxon-name-part taxon-name-part-type="order">Hymenoptera</tp:taxon-name-part></tp:taxon-name>: <tp:taxon-name><tp:taxon-name-part taxon-name-part-type="family">Chrysididae</tp:taxon-name-part></tp:taxon-name>).</article-title> <source>Zootaxa</source> <volume>3864</volume>: <fpage>1</fpage>–<lpage>67</lpage>. doi: <ext-link xlink:type="simple" ext-link-type="doi" xlink:href="10.11646/zootaxa.3864.1.1">10.11646/zootaxa.3864.1.1</ext-link> </mixed-citation></ref></ref-list></tp:taxon-treatment>
