# Supplementary material for: An illustrated key to the cuckoo wasps (Hymenoptera, Chrysididae) of the Nordic and Baltic countries, with description of a new species
Source: Zookeys. 2015 Dec 23;(548):1–116. doi: 10.3897/zookeys.548.6164 (PMC4714362; doi:10.3897/zookeys.548.6164)
Supplement: XML Treatment for Pseudomalus pusillus [file zookeys.548.6164-treatment10.xml]

<!DOCTYPE tp:taxon-treatment
  PUBLIC "-//TaxonX//DTD Taxonomic Treatment Publishing DTD v0 20100105//EN" "tax-treatment-NSO.dtd">
<tp:taxon-treatment xmlns:tp="http://www.plazi.org/taxpub"><tp:treatment-meta><kwd-group><label>Taxon classification</label><kwd><named-content content-type="kingdom">Animalia</named-content></kwd><kwd><named-content content-type="order">Hymenoptera</named-content></kwd><kwd><named-content content-type="family">Chrysididae</named-content></kwd></kwd-group><mixed-citation publication-type="journal"><person-group><name><surname>Paukkunen</surname><given-names>Juho</given-names></name><name><surname>Berg</surname><given-names>Alexander</given-names></name><name><surname>Soon</surname><given-names>Villu</given-names></name><name><surname>Ødegaard</surname><given-names>Frode</given-names></name><name><surname>Rosa</surname><given-names>Paolo</given-names></name></person-group><article-title>An illustrated key to the cuckoo wasps (<tp:taxon-name><tp:taxon-name-part taxon-name-part-type="order">Hymenoptera</tp:taxon-name-part></tp:taxon-name>, <tp:taxon-name><tp:taxon-name-part taxon-name-part-type="family">Chrysididae</tp:taxon-name-part></tp:taxon-name>) of the Nordic and Baltic countries, with description of a new species</article-title><source>Zookeys</source><day>23</day><month>12</month><year>2015</year><volume>2015</volume><issue>548</issue><fpage>1</fpage><lpage>116</lpage><pub-id pub-id-type="doi">10.3897/zookeys.548.6164</pub-id></mixed-citation></tp:treatment-meta><tp:nomenclature><tp:taxon-name>
                            <tp:taxon-name-part taxon-name-part-type="genus">Pseudomalus</tp:taxon-name-part>
                            <tp:taxon-name-part taxon-name-part-type="species">pusillus</tp:taxon-name-part>
                        </tp:taxon-name><tp:taxon-authority>(Fabricius, 1804)</tp:taxon-authority><xref ref-type="fig" rid="F8">Fig. 29</xref><tp:nomenclature-citation-list><tp:nomenclature-citation><tp:taxon-name><tp:taxon-name-part taxon-name-part-type="genus">Chrysis</tp:taxon-name-part> <tp:taxon-name-part taxon-name-part-type="species">pusilla</tp:taxon-name-part></tp:taxon-name><comment> Fabricius, 1804: 176.</comment></tp:nomenclature-citation><tp:nomenclature-citation><tp:taxon-name><tp:taxon-name-part taxon-name-part-type="genus">Pseudomalus</tp:taxon-name-part> <tp:taxon-name-part taxon-name-part-type="species">pusillus</tp:taxon-name-part></tp:taxon-name><comment>: <xref ref-type="bibr" rid="B70">Kimsey and Bohart 1991</xref>: 268.</comment></tp:nomenclature-citation></tp:nomenclature-citation-list></tp:nomenclature><tp:treatment-sec sec-type="Diagnosis"><title>Diagnosis.</title><p>Length 3–5 mm. The species differs from other <italic><tp:taxon-name><tp:taxon-name-part taxon-name-part-type="genus">Pseudomalus</tp:taxon-name-part></tp:taxon-name></italic> species by having an entirely green, green-golden or green-blue body with usually golden reflections on the mesoscutum, mesoscutellum and metanotum. Dark specimens can be confused with unusually dark specimens of <italic><tp:taxon-name><tp:taxon-name-part taxon-name-part-type="genus">Pseudomalus</tp:taxon-name-part> <tp:taxon-name-part taxon-name-part-type="species">auratus</tp:taxon-name-part></tp:taxon-name></italic>, but the apex of the metasoma protrudes more narrowly, the metascutellum is more elevated medially (Fig. <xref ref-type="fig" rid="F8">29</xref>) and the pubescence is shorter.</p></tp:treatment-sec><tp:treatment-sec sec-type="Distribution"><title>Distribution.</title><p>Denmark, Latvia and Lithuania. Very rare. – Trans-Palearctic: from western Europe and northern Africa to Russian Far East (<xref ref-type="bibr" rid="B74">Kurzenko and Lelej 2007</xref>).</p></tp:treatment-sec><tp:treatment-sec sec-type="Biology"><title>Biology.</title><p>Habitat: sparsely vegetated sandy areas, such as river banks and dunes. Adults are attracted to honeydew of aphids (<xref ref-type="bibr" rid="B164">Trautmann 1927</xref>) and they are occasionally found on flowers of <tp:taxon-name><tp:taxon-name-part taxon-name-part-type="family">Apiaceae</tp:taxon-name-part></tp:taxon-name>, <tp:taxon-name><tp:taxon-name-part taxon-name-part-type="family">Asteraceae</tp:taxon-name-part></tp:taxon-name>, <tp:taxon-name><tp:taxon-name-part taxon-name-part-type="family">Euphorbiaceae</tp:taxon-name-part></tp:taxon-name> and <tp:taxon-name><tp:taxon-name-part taxon-name-part-type="family">Resedaceae</tp:taxon-name-part></tp:taxon-name> (<xref ref-type="bibr" rid="B75">Kusdas 1956</xref>, <xref ref-type="bibr" rid="B127">Rosa 2004</xref>). Flight period: June to August. Host: <italic><tp:taxon-name><tp:taxon-name-part taxon-name-part-type="genus">Passaloecus</tp:taxon-name-part> <tp:taxon-name-part taxon-name-part-type="species">eremita</tp:taxon-name-part></tp:taxon-name></italic> Kohl, <italic><tp:taxon-name><tp:taxon-name-part taxon-name-part-type="genus">Passaloecus</tp:taxon-name-part> <tp:taxon-name-part taxon-name-part-type="species">insignis</tp:taxon-name-part></tp:taxon-name></italic> (Vander Linden) and <italic><tp:taxon-name><tp:taxon-name-part taxon-name-part-type="genus">Pemphredon </tp:taxon-name-part> <tp:taxon-name-part taxon-name-part-type="species">lethifer</tp:taxon-name-part></tp:taxon-name></italic> (Shuckard) (<tp:taxon-name><tp:taxon-name-part taxon-name-part-type="family">Crabronidae</tp:taxon-name-part></tp:taxon-name>) (<xref ref-type="bibr" rid="B17">Benno 1950</xref>, <xref ref-type="bibr" rid="B178">Wickl 2001</xref>). We consider records mentioning other crabronids (e.g. <italic><tp:taxon-name><tp:taxon-name-part taxon-name-part-type="genus">Rhopalum</tp:taxon-name-part> <tp:taxon-name-part taxon-name-part-type="species">coarctatum</tp:taxon-name-part></tp:taxon-name></italic> (Scopoli) and species of <italic><tp:taxon-name><tp:taxon-name-part taxon-name-part-type="genus">Trypoxylon</tp:taxon-name-part></tp:taxon-name></italic> Latreille) as hosts to be uncertain, because their biology is quite different from other hosts.</p><fig id="F8" position="float" orientation="portrait"><label>Figures 27–34.</label><caption><p>Pronotum and mesoscutum, dorsal view: <bold>27</bold> <italic><tp:taxon-name><tp:taxon-name-part taxon-name-part-type="genus">Pseudomalus</tp:taxon-name-part> <tp:taxon-name-part taxon-name-part-type="species">auratus</tp:taxon-name-part></tp:taxon-name></italic> ♀. Mesosoma, lateral view (arrow indicating mesopleuron): <bold>28</bold> <italic><tp:taxon-name><tp:taxon-name-part taxon-name-part-type="genus">Pseudomalus</tp:taxon-name-part> <tp:taxon-name-part taxon-name-part-type="species">auratus</tp:taxon-name-part></tp:taxon-name></italic> ♀. Mesoscutellum, metanotum and propodeum, lateral view: <bold>29</bold> <italic><tp:taxon-name><tp:taxon-name-part taxon-name-part-type="genus">Pseudomalus</tp:taxon-name-part> <tp:taxon-name-part taxon-name-part-type="species">pusillus</tp:taxon-name-part></tp:taxon-name></italic> ♀ <bold>30</bold> <italic><tp:taxon-name><tp:taxon-name-part taxon-name-part-type="genus">Pseudomalus</tp:taxon-name-part> <tp:taxon-name-part taxon-name-part-type="species">violaceus</tp:taxon-name-part></tp:taxon-name></italic> ♀. T3, postero-dorsal view: <bold>31</bold> <italic><tp:taxon-name><tp:taxon-name-part taxon-name-part-type="genus">Pseudomalus</tp:taxon-name-part> <tp:taxon-name-part taxon-name-part-type="species">triangulifer</tp:taxon-name-part></tp:taxon-name></italic> ♀ <bold>32</bold> <italic><tp:taxon-name><tp:taxon-name-part taxon-name-part-type="genus">Pseudomalus</tp:taxon-name-part> <tp:taxon-name-part taxon-name-part-type="species">auratus</tp:taxon-name-part></tp:taxon-name></italic> ♀. Antenna: <bold>33</bold> <italic><tp:taxon-name><tp:taxon-name-part taxon-name-part-type="genus">Pseudomalus</tp:taxon-name-part> <tp:taxon-name-part taxon-name-part-type="species">auratus</tp:taxon-name-part></tp:taxon-name></italic> ♀ <bold>34</bold> <italic><tp:taxon-name><tp:taxon-name-part taxon-name-part-type="genus">Pseudomalus</tp:taxon-name-part> <tp:taxon-name-part taxon-name-part-type="species">triangulifer</tp:taxon-name-part></tp:taxon-name></italic> ♀. Scale 1 mm.</p></caption><graphic xmlns:xlink="http://www.w3.org/1999/xlink" xlink:href="zookeys-548-001-g008.jpg" position="float" orientation="portrait" xlink:type="simple" id="oo_70861.jpg"/></fig></tp:treatment-sec><ref-list><ref id="B70"><mixed-citation xmlns:xlink="http://www.w3.org/1999/xlink" xlink:type="simple"><person-group><name name-style="western"><surname>Kimsey</surname><given-names>LS</given-names></name><name name-style="western"><surname>Bohart</surname><given-names>RM</given-names></name></person-group> (<year>1991</year>) <source>[1990] The Chrysidid Wasps of the World.</source> <publisher-name>Oxford Press</publisher-name>, <publisher-loc>New York</publisher-loc>, <size units="page">652</size> pp. </mixed-citation></ref><ref id="B74"><mixed-citation xmlns:xlink="http://www.w3.org/1999/xlink" xlink:type="simple"><person-group><name name-style="western"><surname>Kurzenko</surname><given-names>NV</given-names></name><name name-style="western"><surname>Lelej</surname><given-names>AS</given-names></name></person-group> (<year>2007</year>) <article-title><tp:taxon-name><tp:taxon-name-part taxon-name-part-type="family">Chrysididae</tp:taxon-name-part></tp:taxon-name>.</article-title> In: <person-group><name name-style="western"><surname>Lelej</surname><given-names>AS</given-names></name><name name-style="western"><surname>Belokobylskiy</surname><given-names>SA</given-names></name><name name-style="western"><surname>Kasparyan</surname><given-names>DR</given-names></name><name name-style="western"><surname>Kupyanskaya</surname><given-names>AN</given-names></name><name name-style="western"><surname>Proshchalkin</surname><given-names>MYu</given-names></name></person-group> (<role>Eds</role>) <issue-title>Key to the insects of Russian Far East.</issue-title> <source>Vol. IV. <tp:taxon-name><tp:taxon-name-part taxon-name-part-type="order">Neuropteroidea</tp:taxon-name-part></tp:taxon-name>, <tp:taxon-name><tp:taxon-name-part taxon-name-part-type="order">Mecoptera</tp:taxon-name-part></tp:taxon-name>, <tp:taxon-name><tp:taxon-name-part taxon-name-part-type="order">Hymenoptera</tp:taxon-name-part></tp:taxon-name>. Part 5. Dal’nauka, Vladivostok</source>, <fpage>998</fpage>–<lpage>1006</lpage>. </mixed-citation></ref><ref id="B164"><mixed-citation xmlns:xlink="http://www.w3.org/1999/xlink" xlink:type="simple"><person-group><name name-style="western"><surname>Trautmann</surname><given-names>W</given-names></name></person-group> (<year>1927</year>) <source>Die Goldwespen Europas.</source> <publisher-name>Uschman</publisher-name>, <publisher-loc>Weimar</publisher-loc>, <size units="page">194</size> pp. </mixed-citation></ref><ref id="B75"><mixed-citation xmlns:xlink="http://www.w3.org/1999/xlink" xlink:type="simple"><person-group><name name-style="western"><surname>Kusdas</surname><given-names>K</given-names></name></person-group> (<year>1956</year>) <article-title>Beitrag zur Kenntnis der Goldwespenfauna (<tp:taxon-name><tp:taxon-name-part taxon-name-part-type="family">Chrysididae</tp:taxon-name-part></tp:taxon-name> und <tp:taxon-name><tp:taxon-name-part taxon-name-part-type="family">Cleptidae</tp:taxon-name-part></tp:taxon-name>) Oberösterreichs, unter besonderer Berücksichtigung des Grossraumes von Linz. 2. Nachtrag.</article-title> <source>Naturkundliches Jahrbuch der Stadt Linz</source> <volume>1956</volume>: <fpage>307</fpage>–<lpage>326</lpage>. </mixed-citation></ref><ref id="B127"><mixed-citation xmlns:xlink="http://www.w3.org/1999/xlink" xlink:type="simple"><person-group><name name-style="western"><surname>Rosa</surname><given-names>P</given-names></name></person-group> (<year>2004</year>) <article-title>Alcune osservazioni sulle relazioni tra Vegetazione e Crisidi (<tp:taxon-name><tp:taxon-name-part taxon-name-part-type="order">Hymenoptera</tp:taxon-name-part></tp:taxon-name>, <tp:taxon-name><tp:taxon-name-part taxon-name-part-type="family">Chrysididae</tp:taxon-name-part></tp:taxon-name>) in Italia.</article-title> <source>Giornale Italiano di Entomologia</source> <volume>11</volume>: <fpage>79</fpage>–<lpage>90</lpage>. </mixed-citation></ref><ref id="B17"><mixed-citation xmlns:xlink="http://www.w3.org/1999/xlink" xlink:type="simple"><person-group><name name-style="western"><surname>Benno</surname><given-names>P</given-names></name></person-group> (<year>1950</year>) <article-title>De Nederladse Goudwespen en haar verspreiding (Hym. <tp:taxon-name><tp:taxon-name-part taxon-name-part-type="family">Chrysididae</tp:taxon-name-part></tp:taxon-name>, <tp:taxon-name><tp:taxon-name-part taxon-name-part-type="family">Cleptidae</tp:taxon-name-part></tp:taxon-name>).</article-title> <source>Publicaties van het Natuurhistorisch Genootschap in Limburg</source> <volume>3</volume>: <fpage>9</fpage>–<lpage>48</lpage>. </mixed-citation></ref><ref id="B178"><mixed-citation xmlns:xlink="http://www.w3.org/1999/xlink" xlink:type="simple"><person-group><name name-style="western"><surname>Wickl</surname><given-names>K-H</given-names></name></person-group> (<year>2001</year>) <article-title>Goldwespen der Oberpfalz (<tp:taxon-name><tp:taxon-name-part taxon-name-part-type="order">Hymenoptera</tp:taxon-name-part></tp:taxon-name>: <tp:taxon-name><tp:taxon-name-part taxon-name-part-type="family">Chrysididae</tp:taxon-name-part></tp:taxon-name>).</article-title> <source>Galathea</source> <volume>17</volume>: <fpage>57</fpage>–<lpage>72</lpage>. </mixed-citation></ref></ref-list></tp:taxon-treatment>
