# Supplementary material for: An illustrated key to the cuckoo wasps (Hymenoptera, Chrysididae) of the Nordic and Baltic countries, with description of a new species
Source: Zookeys. 2015 Dec 23;(548):1–116. doi: 10.3897/zookeys.548.6164 (PMC4714362; doi:10.3897/zookeys.548.6164)
Supplement: XML Treatment for Pseudomalus triangulifer [file zookeys.548.6164-treatment12.xml]

<!DOCTYPE tp:taxon-treatment
  PUBLIC "-//TaxonX//DTD Taxonomic Treatment Publishing DTD v0 20100105//EN" "tax-treatment-NSO.dtd">
<tp:taxon-treatment xmlns:tp="http://www.plazi.org/taxpub"><tp:treatment-meta><kwd-group><label>Taxon classification</label><kwd><named-content content-type="kingdom">Animalia</named-content></kwd><kwd><named-content content-type="order">Hymenoptera</named-content></kwd><kwd><named-content content-type="family">Chrysididae</named-content></kwd></kwd-group><mixed-citation publication-type="journal"><person-group><name><surname>Paukkunen</surname><given-names>Juho</given-names></name><name><surname>Berg</surname><given-names>Alexander</given-names></name><name><surname>Soon</surname><given-names>Villu</given-names></name><name><surname>Ødegaard</surname><given-names>Frode</given-names></name><name><surname>Rosa</surname><given-names>Paolo</given-names></name></person-group><article-title>An illustrated key to the cuckoo wasps (<tp:taxon-name><tp:taxon-name-part taxon-name-part-type="order">Hymenoptera</tp:taxon-name-part></tp:taxon-name>, <tp:taxon-name><tp:taxon-name-part taxon-name-part-type="family">Chrysididae</tp:taxon-name-part></tp:taxon-name>) of the Nordic and Baltic countries, with description of a new species</article-title><source>Zookeys</source><day>23</day><month>12</month><year>2015</year><volume>2015</volume><issue>548</issue><fpage>1</fpage><lpage>116</lpage><pub-id pub-id-type="doi">10.3897/zookeys.548.6164</pub-id></mixed-citation></tp:treatment-meta><tp:nomenclature><tp:taxon-name>
                            <tp:taxon-name-part taxon-name-part-type="genus">Pseudomalus</tp:taxon-name-part>
                            <tp:taxon-name-part taxon-name-part-type="species">triangulifer</tp:taxon-name-part>
                        </tp:taxon-name><tp:taxon-authority>(Abeille de Perrin, 1877)</tp:taxon-authority><xref ref-type="fig" rid="F2">Figs 2</xref><xref ref-type="fig" rid="F8">, 31</xref><xref ref-type="fig" rid="F8">, 34</xref><tp:nomenclature-citation-list><tp:nomenclature-citation><tp:taxon-name><tp:taxon-name-part taxon-name-part-type="genus">Omalus</tp:taxon-name-part> <tp:taxon-name-part taxon-name-part-type="species">triangulifer</tp:taxon-name-part></tp:taxon-name><comment> Abeille de Perrin, 1877: 65.</comment></tp:nomenclature-citation><tp:nomenclature-citation><tp:taxon-name><tp:taxon-name-part taxon-name-part-type="genus">Pseudomalus</tp:taxon-name-part> <tp:taxon-name-part taxon-name-part-type="species">triangulifer</tp:taxon-name-part></tp:taxon-name><comment>: <xref ref-type="bibr" rid="B70">Kimsey and Bohart 1991</xref>: 269.</comment></tp:nomenclature-citation></tp:nomenclature-citation-list></tp:nomenclature><tp:treatment-sec sec-type="Diagnosis"><title>Diagnosis.</title><p>Length 6–7 mm. The species resembles closely <italic><tp:taxon-name><tp:taxon-name-part taxon-name-part-type="genus">Pseudomalus</tp:taxon-name-part> <tp:taxon-name-part taxon-name-part-type="species">auratus</tp:taxon-name-part></tp:taxon-name></italic>, but the antennal segments are longer (Fig. <xref ref-type="fig" rid="F8">34</xref>), the body is usually larger and the shape of the apical notch of T3 is shallower and more triangular (Fig. <xref ref-type="fig" rid="F8">31</xref>). The colour of the metasoma varies from mostly red to almost green. The darkest specimens can be somewhat similar to <italic><tp:taxon-name><tp:taxon-name-part taxon-name-part-type="genus">Pseudomalus</tp:taxon-name-part> <tp:taxon-name-part taxon-name-part-type="species">violaceus</tp:taxon-name-part></tp:taxon-name></italic>, but the apical notch is always deeper in <italic><tp:taxon-name><tp:taxon-name-part taxon-name-part-type="genus">Pseudomalus</tp:taxon-name-part> <tp:taxon-name-part taxon-name-part-type="species">triangulifer</tp:taxon-name-part></tp:taxon-name></italic>.</p></tp:treatment-sec><tp:treatment-sec sec-type="Distribution"><title>Distribution.</title><p>Denmark, Estonia, Finland, Latvia, Lithuania, Norway, Sweden. Relatively rare. – Trans-Palearctic: from Europe and Turkey to China (<xref ref-type="bibr" rid="B84">Linsenmaier 1959</xref>, <xref ref-type="bibr" rid="B85">1968</xref>, <xref ref-type="bibr" rid="B132">Rosa et al. 2014</xref>).</p></tp:treatment-sec><tp:treatment-sec sec-type="Biology"><title>Biology.</title><p>Habitat: forest margins and clearings, gardens and parks. Often collected from sun-exposed leaves of trees and bushes. Adults are attracted to honeydew of aphids and occasionally also to flowers of <tp:taxon-name><tp:taxon-name-part taxon-name-part-type="family">Apiaceae</tp:taxon-name-part></tp:taxon-name> and <tp:taxon-name><tp:taxon-name-part taxon-name-part-type="family">Euphorbiaceae</tp:taxon-name-part></tp:taxon-name> (<xref ref-type="bibr" rid="B87">Linsenmaier 1997</xref>). Flight period: late April to August. Host: <italic><tp:taxon-name><tp:taxon-name-part taxon-name-part-type="genus">Passaloecus</tp:taxon-name-part> <tp:taxon-name-part taxon-name-part-type="species">insignis</tp:taxon-name-part></tp:taxon-name></italic> (Vander Linden), <italic><tp:taxon-name><tp:taxon-name-part taxon-name-part-type="genus">Pemphredon</tp:taxon-name-part> <tp:taxon-name-part taxon-name-part-type="species">lugubris</tp:taxon-name-part></tp:taxon-name></italic> (Fabricius), <italic><tp:taxon-name><tp:taxon-name-part taxon-name-part-type="genus">Pemphredon</tp:taxon-name-part> <tp:taxon-name-part taxon-name-part-type="species">lethifer</tp:taxon-name-part></tp:taxon-name></italic> (Shuckard), <italic><tp:taxon-name><tp:taxon-name-part taxon-name-part-type="genus">Pemphredon</tp:taxon-name-part> <tp:taxon-name-part taxon-name-part-type="species">lugens</tp:taxon-name-part></tp:taxon-name></italic> Dahlbom, <italic><tp:taxon-name><tp:taxon-name-part taxon-name-part-type="genus">Pemphredon</tp:taxon-name-part> <tp:taxon-name-part taxon-name-part-type="species">montana</tp:taxon-name-part></tp:taxon-name></italic> Dahlbom and <italic><tp:taxon-name><tp:taxon-name-part taxon-name-part-type="genus">Pemphredon</tp:taxon-name-part> <tp:taxon-name-part taxon-name-part-type="species">rugifer</tp:taxon-name-part></tp:taxon-name></italic> (Dahlbom) (<tp:taxon-name><tp:taxon-name-part taxon-name-part-type="family">Crabronidae</tp:taxon-name-part></tp:taxon-name>) (<xref ref-type="bibr" rid="B5">Alfken 1915</xref>, <xref ref-type="bibr" rid="B154">Strumia 1996</xref>, <xref ref-type="bibr" rid="B178">Wickl 2001</xref>, <xref ref-type="bibr" rid="B170">Veenendaal 2011</xref>, our own obs.). Females probably oviposit in aphids before they have been captured and brought to the nest by the host (<xref ref-type="bibr" rid="B170">Veenendaal 2011</xref>).</p><!--PageBreak--></tp:treatment-sec><tp:treatment-sec><!--Section generated to contain objects referenced in tp:taxon-treatment.--><fig id="F2" position="float" orientation="portrait"><label>Figures 2–10.</label><caption><p>Tarsal claw: <bold>2</bold> <italic><tp:taxon-name><tp:taxon-name-part taxon-name-part-type="genus">Pseudomalus</tp:taxon-name-part> <tp:taxon-name-part taxon-name-part-type="species">triangulifer</tp:taxon-name-part></tp:taxon-name></italic> <bold>3</bold> <italic><tp:taxon-name><tp:taxon-name-part taxon-name-part-type="genus">Holopyga</tp:taxon-name-part> <tp:taxon-name-part taxon-name-part-type="species">generosa</tp:taxon-name-part></tp:taxon-name></italic> <bold>4</bold> <italic><tp:taxon-name><tp:taxon-name-part taxon-name-part-type="genus">Hedychrum</tp:taxon-name-part> <tp:taxon-name-part taxon-name-part-type="species">nobile</tp:taxon-name-part></tp:taxon-name></italic> <bold>5</bold> <italic><tp:taxon-name><tp:taxon-name-part taxon-name-part-type="genus">Hedychridium</tp:taxon-name-part> <tp:taxon-name-part taxon-name-part-type="species">roseum</tp:taxon-name-part></tp:taxon-name></italic> <bold>6</bold> <italic><tp:taxon-name><tp:taxon-name-part taxon-name-part-type="genus">Chrysis</tp:taxon-name-part> <tp:taxon-name-part taxon-name-part-type="species">longula</tp:taxon-name-part></tp:taxon-name></italic>. Forewing: <bold>7</bold> <italic><tp:taxon-name><tp:taxon-name-part taxon-name-part-type="genus">Holopyga</tp:taxon-name-part> <tp:taxon-name-part taxon-name-part-type="species">generosa</tp:taxon-name-part></tp:taxon-name></italic> <bold>8</bold> <italic><tp:taxon-name><tp:taxon-name-part taxon-name-part-type="genus">Hedychridium</tp:taxon-name-part> <tp:taxon-name-part taxon-name-part-type="species">ardens</tp:taxon-name-part></tp:taxon-name></italic> <bold>9</bold> <italic><tp:taxon-name><tp:taxon-name-part taxon-name-part-type="genus">Pseudospinolia</tp:taxon-name-part> <tp:taxon-name-part taxon-name-part-type="species">neglecta</tp:taxon-name-part></tp:taxon-name></italic> <bold>10</bold> <italic><tp:taxon-name><tp:taxon-name-part taxon-name-part-type="genus">Chrysis</tp:taxon-name-part> <tp:taxon-name-part taxon-name-part-type="species">impressa</tp:taxon-name-part></tp:taxon-name></italic>, a and c radial sector vein, b medial vein, d medial cell.</p></caption><graphic xmlns:xlink="http://www.w3.org/1999/xlink" xlink:href="zookeys-548-001-g002.jpg" position="float" orientation="portrait" xlink:type="simple" id="oo_70855.jpg"/></fig><fig id="F8" position="float" orientation="portrait"><label>Figures 27–34.</label><caption><p>Pronotum and mesoscutum, dorsal view: <bold>27</bold> <italic><tp:taxon-name><tp:taxon-name-part taxon-name-part-type="genus">Pseudomalus</tp:taxon-name-part> <tp:taxon-name-part taxon-name-part-type="species">auratus</tp:taxon-name-part></tp:taxon-name></italic> ♀. Mesosoma, lateral view (arrow indicating mesopleuron): <bold>28</bold> <italic><tp:taxon-name><tp:taxon-name-part taxon-name-part-type="genus">Pseudomalus</tp:taxon-name-part> <tp:taxon-name-part taxon-name-part-type="species">auratus</tp:taxon-name-part></tp:taxon-name></italic> ♀. Mesoscutellum, metanotum and propodeum, lateral view: <bold>29</bold> <italic><tp:taxon-name><tp:taxon-name-part taxon-name-part-type="genus">Pseudomalus</tp:taxon-name-part> <tp:taxon-name-part taxon-name-part-type="species">pusillus</tp:taxon-name-part></tp:taxon-name></italic> ♀ <bold>30</bold> <italic><tp:taxon-name><tp:taxon-name-part taxon-name-part-type="genus">Pseudomalus</tp:taxon-name-part> <tp:taxon-name-part taxon-name-part-type="species">violaceus</tp:taxon-name-part></tp:taxon-name></italic> ♀. T3, postero-dorsal view: <bold>31</bold> <italic><tp:taxon-name><tp:taxon-name-part taxon-name-part-type="genus">Pseudomalus</tp:taxon-name-part> <tp:taxon-name-part taxon-name-part-type="species">triangulifer</tp:taxon-name-part></tp:taxon-name></italic> ♀ <bold>32</bold> <italic><tp:taxon-name><tp:taxon-name-part taxon-name-part-type="genus">Pseudomalus</tp:taxon-name-part> <tp:taxon-name-part taxon-name-part-type="species">auratus</tp:taxon-name-part></tp:taxon-name></italic> ♀. Antenna: <bold>33</bold> <italic><tp:taxon-name><tp:taxon-name-part taxon-name-part-type="genus">Pseudomalus</tp:taxon-name-part> <tp:taxon-name-part taxon-name-part-type="species">auratus</tp:taxon-name-part></tp:taxon-name></italic> ♀ <bold>34</bold> <italic><tp:taxon-name><tp:taxon-name-part taxon-name-part-type="genus">Pseudomalus</tp:taxon-name-part> <tp:taxon-name-part taxon-name-part-type="species">triangulifer</tp:taxon-name-part></tp:taxon-name></italic> ♀. Scale 1 mm.</p></caption><graphic xmlns:xlink="http://www.w3.org/1999/xlink" xlink:href="zookeys-548-001-g008.jpg" position="float" orientation="portrait" xlink:type="simple" id="oo_70861.jpg"/></fig></tp:treatment-sec><ref-list><ref id="B70"><mixed-citation xmlns:xlink="http://www.w3.org/1999/xlink" xlink:type="simple"><person-group><name name-style="western"><surname>Kimsey</surname><given-names>LS</given-names></name><name name-style="western"><surname>Bohart</surname><given-names>RM</given-names></name></person-group> (<year>1991</year>) <source>[1990] The Chrysidid Wasps of the World.</source> <publisher-name>Oxford Press</publisher-name>, <publisher-loc>New York</publisher-loc>, <size units="page">652</size> pp. </mixed-citation></ref><ref id="B84"><mixed-citation xmlns:xlink="http://www.w3.org/1999/xlink" xlink:type="simple"><person-group><name name-style="western"><surname>Linsenmaier</surname><given-names>W</given-names></name></person-group> (<year>1959</year>) <article-title>Revision der Familie <tp:taxon-name><tp:taxon-name-part taxon-name-part-type="family">Chrysididae</tp:taxon-name-part></tp:taxon-name> (<tp:taxon-name><tp:taxon-name-part taxon-name-part-type="order">Hymenoptera</tp:taxon-name-part></tp:taxon-name>) mit besonderer Brücksichtigung der europäischen Spezies.</article-title> <source>Mitteilungen der Schweizerischen Entomologischen Gesellschaft</source> <volume>32</volume>: <fpage>1</fpage>–<lpage>232</lpage>. </mixed-citation></ref><ref id="B85"><mixed-citation xmlns:xlink="http://www.w3.org/1999/xlink" xlink:type="simple"><person-group><name name-style="western"><surname>Linsenmaier</surname><given-names>W</given-names></name></person-group> (<year>1968</year>) <article-title>Revision der Familie <tp:taxon-name><tp:taxon-name-part taxon-name-part-type="family">Chrysididae</tp:taxon-name-part></tp:taxon-name> (<tp:taxon-name><tp:taxon-name-part taxon-name-part-type="order">Hymenoptera</tp:taxon-name-part></tp:taxon-name>), Zweiter Nachtrag.</article-title> <source>Mitteilungen der Schweizerischen Entomologischen Gesellschaft</source> <volume>41</volume>: <fpage>1</fpage>–<lpage>144</lpage>. </mixed-citation></ref><ref id="B132"><mixed-citation xmlns:xlink="http://www.w3.org/1999/xlink" xlink:type="simple"><person-group><name name-style="western"><surname>Rosa</surname><given-names>P</given-names></name><name name-style="western"><surname>Wei</surname><given-names>N-s</given-names></name><name name-style="western"><surname>Xu</surname><given-names>Z-f</given-names></name></person-group> (<year>2014</year>) <article-title>An annotated checklist of the chrysidid wasps (<tp:taxon-name><tp:taxon-name-part taxon-name-part-type="order">Hymenoptera</tp:taxon-name-part></tp:taxon-name>, <tp:taxon-name><tp:taxon-name-part taxon-name-part-type="family">Chrysididae</tp:taxon-name-part></tp:taxon-name>) from China.</article-title> <source>ZooKeys</source> <volume>455</volume>: <fpage>1</fpage>–<lpage>128</lpage>. doi: <ext-link xlink:type="simple" ext-link-type="doi" xlink:href="10.3897/zookeys.455.6557">10.3897/zookeys.455.6557</ext-link> </mixed-citation></ref><ref id="B87"><mixed-citation xmlns:xlink="http://www.w3.org/1999/xlink" xlink:type="simple"><person-group><name name-style="western"><surname>Linsenmaier</surname><given-names>W</given-names></name></person-group> (<year>1997</year>) <article-title>Die Goldwespen der Schweiz.</article-title> <source>Veröffentlichungen aus dem Natur-Museum Luzern</source> <volume>9</volume>: <fpage>1</fpage>–<lpage>139</lpage>. </mixed-citation></ref><ref id="B5"><mixed-citation xmlns:xlink="http://www.w3.org/1999/xlink" xlink:type="simple"><person-group><name name-style="western"><surname>Alfken</surname><given-names>JD</given-names></name></person-group> (<year>1915</year>) <article-title>Verzeichnis der Goldwespen (Chrysiden) Nordwestdeutschlands.</article-title> <source>Abhandlungen herausgegeben vom Naturwissenschaftlchen Verein zu Bremen</source> <volume>23</volume>: <fpage>291</fpage>–<lpage>295</lpage>. </mixed-citation></ref><ref id="B154"><mixed-citation xmlns:xlink="http://www.w3.org/1999/xlink" xlink:type="simple"><person-group><name name-style="western"><surname>Strumia</surname><given-names>F</given-names></name></person-group> (<year>1996</year>) <article-title>Un nuovo <italic><tp:taxon-name><tp:taxon-name-part taxon-name-part-type="genus">Pseudomalus</tp:taxon-name-part></tp:taxon-name></italic> d’Italia, Corsica e Grecia (<tp:taxon-name><tp:taxon-name-part taxon-name-part-type="order">Hymenoptera</tp:taxon-name-part></tp:taxon-name> <tp:taxon-name><tp:taxon-name-part taxon-name-part-type="family">Chrysididae</tp:taxon-name-part></tp:taxon-name>).</article-title> <source>Bollettino della Società entomologica italiana</source> <volume>127</volume>: <fpage>243</fpage>–<lpage>250</lpage>. </mixed-citation></ref><ref id="B178"><mixed-citation xmlns:xlink="http://www.w3.org/1999/xlink" xlink:type="simple"><person-group><name name-style="western"><surname>Wickl</surname><given-names>K-H</given-names></name></person-group> (<year>2001</year>) <article-title>Goldwespen der Oberpfalz (<tp:taxon-name><tp:taxon-name-part taxon-name-part-type="order">Hymenoptera</tp:taxon-name-part></tp:taxon-name>: <tp:taxon-name><tp:taxon-name-part taxon-name-part-type="family">Chrysididae</tp:taxon-name-part></tp:taxon-name>).</article-title> <source>Galathea</source> <volume>17</volume>: <fpage>57</fpage>–<lpage>72</lpage>. </mixed-citation></ref><ref id="B170"><mixed-citation xmlns:xlink="http://www.w3.org/1999/xlink" xlink:type="simple"><person-group><name name-style="western"><surname>Veenendaal</surname><given-names>RL</given-names></name></person-group> (<year>2011</year>) <article-title><italic><tp:taxon-name><tp:taxon-name-part taxon-name-part-type="genus">Pseudomalus</tp:taxon-name-part> <tp:taxon-name-part taxon-name-part-type="species">triangulifer</tp:taxon-name-part></tp:taxon-name></italic>, een nieuwe kogelgoudwesp voor de Nederlandse fauna (<tp:taxon-name><tp:taxon-name-part taxon-name-part-type="order">Hymenoptera</tp:taxon-name-part></tp:taxon-name>: <tp:taxon-name><tp:taxon-name-part taxon-name-part-type="family">Chrysididae</tp:taxon-name-part></tp:taxon-name>).</article-title> <source>Nederlandse Faunistische Mededelingen</source> <volume>35</volume>: <fpage>17</fpage>–<lpage>20</lpage>. </mixed-citation></ref></ref-list></tp:taxon-treatment>
