# Supplementary material for: An illustrated key to the cuckoo wasps (Hymenoptera, Chrysididae) of the Nordic and Baltic countries, with description of a new species
Source: Zookeys. 2015 Dec 23;(548):1–116. doi: 10.3897/zookeys.548.6164 (PMC4714362; doi:10.3897/zookeys.548.6164)
Supplement: XML Treatment for Elampus [file zookeys.548.6164-treatment16.xml]

<!DOCTYPE tp:taxon-treatment
  PUBLIC "-//TaxonX//DTD Taxonomic Treatment Publishing DTD v0 20100105//EN" "tax-treatment-NSO.dtd">
<tp:taxon-treatment xmlns:tp="http://www.plazi.org/taxpub"><tp:treatment-meta><kwd-group><label>Taxon classification</label><kwd><named-content content-type="kingdom">Animalia</named-content></kwd><kwd><named-content content-type="order">Hymenoptera</named-content></kwd><kwd><named-content content-type="family">Chrysididae</named-content></kwd></kwd-group><mixed-citation publication-type="journal"><person-group><name><surname>Paukkunen</surname><given-names>Juho</given-names></name><name><surname>Berg</surname><given-names>Alexander</given-names></name><name><surname>Soon</surname><given-names>Villu</given-names></name><name><surname>Ødegaard</surname><given-names>Frode</given-names></name><name><surname>Rosa</surname><given-names>Paolo</given-names></name></person-group><article-title>An illustrated key to the cuckoo wasps (<tp:taxon-name><tp:taxon-name-part taxon-name-part-type="order">Hymenoptera</tp:taxon-name-part></tp:taxon-name>, <tp:taxon-name><tp:taxon-name-part taxon-name-part-type="family">Chrysididae</tp:taxon-name-part></tp:taxon-name>) of the Nordic and Baltic countries, with description of a new species</article-title><source>Zookeys</source><day>23</day><month>12</month><year>2015</year><volume>2015</volume><issue>548</issue><fpage>1</fpage><lpage>116</lpage><pub-id pub-id-type="doi">10.3897/zookeys.548.6164</pub-id></mixed-citation></tp:treatment-meta><tp:nomenclature><label>Genus</label><tp:taxon-name>
                            <tp:taxon-name-part taxon-name-part-type="genus">Elampus</tp:taxon-name-part>
                        </tp:taxon-name><tp:taxon-authority>Spinola, 1806</tp:taxon-authority><xref ref-type="fig" rid="F11">Figs 37</xref><xref ref-type="fig" rid="F12">, 38–46</xref><!--PageBreak--><tp:nomenclature-citation-list><tp:nomenclature-citation><tp:taxon-name><tp:taxon-name-part taxon-name-part-type="genus">Elampus</tp:taxon-name-part></tp:taxon-name><comment> Spinola, 1806: 10.</comment></tp:nomenclature-citation><tp:nomenclature-citation><tp:taxon-name><tp:taxon-name-part taxon-name-part-type="genus">Ellampus</tp:taxon-name-part></tp:taxon-name><comment> Agassiz, 1846: 136.</comment></tp:nomenclature-citation><tp:nomenclature-citation><tp:taxon-name><tp:taxon-name-part taxon-name-part-type="genus">Notozus</tp:taxon-name-part></tp:taxon-name><comment> Förster, 1853: 351.</comment></tp:nomenclature-citation></tp:nomenclature-citation-list></tp:nomenclature><tp:treatment-sec sec-type="Note"><title>Note.</title><p>This genus has been treated as a subgenus of <italic><tp:taxon-name><tp:taxon-name-part taxon-name-part-type="genus">Omalus</tp:taxon-name-part></tp:taxon-name></italic> by some authors (e.g. <xref ref-type="bibr" rid="B84">Linsenmaier 1959</xref>, <xref ref-type="bibr" rid="B87">1997</xref>). It is well characterised by the shape of the metascutellum, which has a large tongue-like projection dorsally (Fig. <xref ref-type="fig" rid="F12">38</xref>). The posterior margin of T3 is usually extended into a horseshoe-shaped or falcate rim forming truncation (Figs <xref ref-type="fig" rid="F12">39–40</xref>, <xref ref-type="fig" rid="F12">44–46</xref>). The female has a row of dense and erect setae along the genal margin (Fig. <xref ref-type="fig" rid="F12">41</xref>). These setae are replaced by long irregularly placed bristles in the male. The hosts are ground-nesting crabronid wasps, such as <italic><tp:taxon-name><tp:taxon-name-part taxon-name-part-type="genus">Mimesa</tp:taxon-name-part></tp:taxon-name></italic> Shuckard and <italic><tp:taxon-name><tp:taxon-name-part taxon-name-part-type="genus">Mimumesa</tp:taxon-name-part></tp:taxon-name></italic> Malloch (<xref ref-type="bibr" rid="B70">Kimsey and Bohart 1991</xref>). The genus is distributed in the Palearctic Region (more than 40 species), North America (8 species), Africa (7 species) and South America (3 species) (<xref ref-type="bibr" rid="B70">Kimsey and Bohart 1991</xref>, <xref ref-type="bibr" rid="B88">Linsenmaier 1999</xref>, <xref ref-type="bibr" rid="B92">Madl and Rosa 2012</xref>). A total of 12 species have been found in Europe (<xref ref-type="bibr" rid="B130">Rosa and Soon 2012</xref>), and three of these occur in the Nordic and Baltic countries (<xref ref-type="bibr" rid="B119">Paukkunen et al. 2014</xref>).</p><fig id="F11" position="float" orientation="portrait"><label>Figure 37.</label><caption><p><italic><tp:taxon-name><tp:taxon-name-part taxon-name-part-type="genus">Elampus</tp:taxon-name-part> <tp:taxon-name-part taxon-name-part-type="species">panzeri</tp:taxon-name-part></tp:taxon-name></italic> ♀. Scale 1 mm.</p></caption><graphic xmlns:xlink="http://www.w3.org/1999/xlink" xlink:href="zookeys-548-001-g011.jpg" position="float" orientation="portrait" xlink:type="simple" id="oo_70864.jpg"/></fig></tp:treatment-sec><tp:treatment-sec sec-type="Key to Elampus species of the Nordic and Baltic countries"><title>Key to <italic><tp:taxon-name><tp:taxon-name-part taxon-name-part-type="genus">Elampus</tp:taxon-name-part></tp:taxon-name></italic> species of the Nordic and Baltic countries</title><table-wrap content-type="key" position="anchor" orientation="portrait"><table id="TID0EPCBG" rules="all"><tbody><tr><td rowspan="1" colspan="1">1</td><td rowspan="1" colspan="1">Lateral margin of T3 with a narrow notch between apical truncation and semitransparent lateral protrusion (Fig. <xref ref-type="fig" rid="F12">39</xref>). Apical truncation of T3 horseshoe-shaped with nearly straight ventral margins (Fig. <xref ref-type="fig" rid="F12">44</xref>)</td><td rowspan="1" colspan="1"><bold><italic><tp:taxon-name><tp:taxon-name-part taxon-name-part-type="genus">Elampus</tp:taxon-name-part> <tp:taxon-name-part taxon-name-part-type="species">panzeri</tp:taxon-name-part></tp:taxon-name></italic> (Fabricius)</bold></td></tr><tr><td rowspan="1" colspan="1">–</td><td rowspan="1" colspan="1">Lateral margin of T3 slightly convex or almost straight between apical truncation and <italic>semi</italic>-transparent lateral protrusion (Fig. <xref ref-type="fig" rid="F12">40</xref>). Apical truncation with pointed or rounded ventral margins (Figs <xref ref-type="fig" rid="F12">45</xref>, <xref ref-type="fig" rid="F12">46</xref>)</td><td rowspan="1" colspan="1"><bold>2</bold></td></tr><tr><td rowspan="1" colspan="1">2</td><td rowspan="1" colspan="1">Apical truncation falcate with pointed margins ventrally (Fig. <xref ref-type="fig" rid="F12">45</xref>). Punctation of T2 dense and regular. Scrobal carina reaches omaulus at its anterior corner (Fig. <xref ref-type="fig" rid="F12">42</xref>). First flagellomere of female approximately four times as long as broad</td><td rowspan="1" colspan="1"><bold><italic><tp:taxon-name><tp:taxon-name-part taxon-name-part-type="genus">Elampus</tp:taxon-name-part> <tp:taxon-name-part taxon-name-part-type="species">constrictus</tp:taxon-name-part></tp:taxon-name></italic> (Förster)</bold></td></tr><tr><td rowspan="1" colspan="1">–</td><td rowspan="1" colspan="1">Apical truncation horseshoe-shaped with rounded margins ventrally (Fig. <xref ref-type="fig" rid="F12">46</xref>). Punctation of T2 dense, usually with an impunctate central line anteriorly. Scrobal carina reaches omaulus below its anterior protrusion (Fig. <xref ref-type="fig" rid="F12">43</xref>). First flagellomere of female approximately three times as long as broad</td><td rowspan="1" colspan="1"><bold><italic><tp:taxon-name><tp:taxon-name-part taxon-name-part-type="genus">Elampus</tp:taxon-name-part> <tp:taxon-name-part taxon-name-part-type="species">foveatus</tp:taxon-name-part></tp:taxon-name></italic> (Mocsáry)</bold></td></tr><!--PageBreak--></tbody></table></table-wrap></tp:treatment-sec><tp:treatment-sec><!--Section generated to contain objects referenced in tp:taxon-treatment.--><fig id="F12" position="float" orientation="portrait"><label>Figures 38–46.</label><caption><p>Metascutellum, propodeum and T1, lateral view (arrow indicating metascutellar projection): <bold>38</bold> <italic><tp:taxon-name><tp:taxon-name-part taxon-name-part-type="genus">Elampus</tp:taxon-name-part> <tp:taxon-name-part taxon-name-part-type="species">foveatus</tp:taxon-name-part></tp:taxon-name></italic> ♀. T3, lateral view: <bold>39</bold> <italic><tp:taxon-name><tp:taxon-name-part taxon-name-part-type="genus">Elampus</tp:taxon-name-part> <tp:taxon-name-part taxon-name-part-type="species">panzeri</tp:taxon-name-part></tp:taxon-name></italic> ♀ <bold>40</bold> <italic><tp:taxon-name><tp:taxon-name-part taxon-name-part-type="genus">Elampus</tp:taxon-name-part> <tp:taxon-name-part taxon-name-part-type="species">foveatus</tp:taxon-name-part></tp:taxon-name></italic> ♀. Head, lateral view (arrow indicating genal setae): <bold>41</bold> <italic><tp:taxon-name><tp:taxon-name-part taxon-name-part-type="genus">Elampus</tp:taxon-name-part> <tp:taxon-name-part taxon-name-part-type="species">panzeri</tp:taxon-name-part></tp:taxon-name></italic> ♀. Mesopleuron, lateral view (arrow indicating junction of omaulus and scrobal carina): <bold>42</bold> <italic><tp:taxon-name><tp:taxon-name-part taxon-name-part-type="genus">Elampus</tp:taxon-name-part> <tp:taxon-name-part taxon-name-part-type="species">constrictus</tp:taxon-name-part></tp:taxon-name></italic> ♀ <bold>43</bold> <italic><tp:taxon-name><tp:taxon-name-part taxon-name-part-type="genus">Elampus</tp:taxon-name-part> <tp:taxon-name-part taxon-name-part-type="species">foveatus</tp:taxon-name-part></tp:taxon-name></italic> ♀. T3, postero-dorsal view: <bold>44</bold> <italic><tp:taxon-name><tp:taxon-name-part taxon-name-part-type="genus">Elampus</tp:taxon-name-part> <tp:taxon-name-part taxon-name-part-type="species">panzeri</tp:taxon-name-part></tp:taxon-name></italic> <bold>45</bold> <italic><tp:taxon-name><tp:taxon-name-part taxon-name-part-type="genus">Elampus</tp:taxon-name-part> <tp:taxon-name-part taxon-name-part-type="species">constrictus</tp:taxon-name-part></tp:taxon-name></italic> ♀ <bold>46</bold> <italic><tp:taxon-name><tp:taxon-name-part taxon-name-part-type="genus">Elampus</tp:taxon-name-part> <tp:taxon-name-part taxon-name-part-type="species">foveatus</tp:taxon-name-part></tp:taxon-name></italic> ♀. Scale 0.5 mm.</p></caption><graphic xmlns:xlink="http://www.w3.org/1999/xlink" xlink:href="zookeys-548-001-g012.jpg" position="float" orientation="portrait" xlink:type="simple" id="oo_70865.jpg"/></fig></tp:treatment-sec><ref-list><ref id="B84"><mixed-citation xmlns:xlink="http://www.w3.org/1999/xlink" xlink:type="simple"><person-group><name name-style="western"><surname>Linsenmaier</surname><given-names>W</given-names></name></person-group> (<year>1959</year>) <article-title>Revision der Familie <tp:taxon-name><tp:taxon-name-part taxon-name-part-type="family">Chrysididae</tp:taxon-name-part></tp:taxon-name> (<tp:taxon-name><tp:taxon-name-part taxon-name-part-type="order">Hymenoptera</tp:taxon-name-part></tp:taxon-name>) mit besonderer Brücksichtigung der europäischen Spezies.</article-title> <source>Mitteilungen der Schweizerischen Entomologischen Gesellschaft</source> <volume>32</volume>: <fpage>1</fpage>–<lpage>232</lpage>. </mixed-citation></ref><ref id="B87"><mixed-citation xmlns:xlink="http://www.w3.org/1999/xlink" xlink:type="simple"><person-group><name name-style="western"><surname>Linsenmaier</surname><given-names>W</given-names></name></person-group> (<year>1997</year>) <article-title>Die Goldwespen der Schweiz.</article-title> <source>Veröffentlichungen aus dem Natur-Museum Luzern</source> <volume>9</volume>: <fpage>1</fpage>–<lpage>139</lpage>. </mixed-citation></ref><ref id="B70"><mixed-citation xmlns:xlink="http://www.w3.org/1999/xlink" xlink:type="simple"><person-group><name name-style="western"><surname>Kimsey</surname><given-names>LS</given-names></name><name name-style="western"><surname>Bohart</surname><given-names>RM</given-names></name></person-group> (<year>1991</year>) <source>[1990] The Chrysidid Wasps of the World.</source> <publisher-name>Oxford Press</publisher-name>, <publisher-loc>New York</publisher-loc>, <size units="page">652</size> pp. </mixed-citation></ref><ref id="B88"><mixed-citation xmlns:xlink="http://www.w3.org/1999/xlink" xlink:type="simple"><person-group><name name-style="western"><surname>Linsenmaier</surname><given-names>W</given-names></name></person-group> (<year>1999</year>) <article-title>Die Goldwespen Nordafrikas (<tp:taxon-name><tp:taxon-name-part taxon-name-part-type="order">Hymenoptera</tp:taxon-name-part></tp:taxon-name>, <tp:taxon-name><tp:taxon-name-part taxon-name-part-type="family">Chrysididae</tp:taxon-name-part></tp:taxon-name>).</article-title> <source>Entomofauna, Supplement</source> <volume>10</volume>: <fpage>1</fpage>–<lpage>281</lpage>. </mixed-citation></ref><ref id="B92"><mixed-citation xmlns:xlink="http://www.w3.org/1999/xlink" xlink:type="simple"><person-group><name name-style="western"><surname>Madl</surname><given-names>M</given-names></name><name name-style="western"><surname>Rosa</surname><given-names>P</given-names></name></person-group> (<year>2012</year>) <article-title>A catalogue of the <tp:taxon-name><tp:taxon-name-part taxon-name-part-type="family">Chrysididae</tp:taxon-name-part></tp:taxon-name> (<tp:taxon-name><tp:taxon-name-part taxon-name-part-type="order">Hymenoptera</tp:taxon-name-part></tp:taxon-name>: <tp:taxon-name><tp:taxon-name-part taxon-name-part-type="superfamily">Chrysidoidea</tp:taxon-name-part></tp:taxon-name>) of the Ethiopian Region excluding Malagasy Subregion.</article-title> <source>Linzer biologische Beiträge</source> <volume>44</volume>: <fpage>5</fpage>–<lpage>169</lpage>. </mixed-citation></ref><ref id="B130"><mixed-citation xmlns:xlink="http://www.w3.org/1999/xlink" xlink:type="simple"><person-group><name name-style="western"><surname>Rosa</surname><given-names>P</given-names></name><name name-style="western"><surname>Soon</surname><given-names>V</given-names></name></person-group> (<year>2012</year>) <article-title>Fauna Europaea: <tp:taxon-name><tp:taxon-name-part taxon-name-part-type="family">Chrysididae</tp:taxon-name-part></tp:taxon-name>.</article-title> In: <person-group><name name-style="western"><surname>Mitroiu</surname><given-names>M-D</given-names></name></person-group> (<role>Ed.</role>) <source>Fauna Europaea: <tp:taxon-name><tp:taxon-name-part taxon-name-part-type="order">Hymenoptera</tp:taxon-name-part></tp:taxon-name>, version 2.5.</source> <ext-link xlink:type="simple" ext-link-type="uri" xlink:href="http://www.faunaeur.org">http://www.faunaeur.org</ext-link> [<comment>accessed 1 April 2015</comment>] </mixed-citation></ref><ref id="B119"><mixed-citation xmlns:xlink="http://www.w3.org/1999/xlink" xlink:type="simple"><person-group><name name-style="western"><surname>Paukkunen</surname><given-names>J</given-names></name><name name-style="western"><surname>Rosa</surname><given-names>P</given-names></name><name name-style="western"><surname>Soon</surname><given-names>V</given-names></name><name name-style="western"><surname>Johansson</surname><given-names>N</given-names></name><name name-style="western"><surname>Ødegaard</surname><given-names>F</given-names></name></person-group> (<year>2014</year>) <article-title>Faunistic review of the cuckoo wasps of Fennoscandia, Denmark and the Baltic countries (<tp:taxon-name><tp:taxon-name-part taxon-name-part-type="order">Hymenoptera</tp:taxon-name-part></tp:taxon-name>: <tp:taxon-name><tp:taxon-name-part taxon-name-part-type="family">Chrysididae</tp:taxon-name-part></tp:taxon-name>).</article-title> <source>Zootaxa</source> <volume>3864</volume>: <fpage>1</fpage>–<lpage>67</lpage>. doi: <ext-link xlink:type="simple" ext-link-type="doi" xlink:href="10.11646/zootaxa.3864.1.1">10.11646/zootaxa.3864.1.1</ext-link> </mixed-citation></ref></ref-list></tp:taxon-treatment>
