# Supplementary material for: An illustrated key to the cuckoo wasps (Hymenoptera, Chrysididae) of the Nordic and Baltic countries, with description of a new species
Source: Zookeys. 2015 Dec 23;(548):1–116. doi: 10.3897/zookeys.548.6164 (PMC4714362; doi:10.3897/zookeys.548.6164)
Supplement: XML Treatment for Elampus foveatus [file zookeys.548.6164-treatment18.xml]

<!DOCTYPE tp:taxon-treatment
  PUBLIC "-//TaxonX//DTD Taxonomic Treatment Publishing DTD v0 20100105//EN" "tax-treatment-NSO.dtd">
<tp:taxon-treatment xmlns:tp="http://www.plazi.org/taxpub"><tp:treatment-meta><kwd-group><label>Taxon classification</label><kwd><named-content content-type="kingdom">Animalia</named-content></kwd><kwd><named-content content-type="order">Hymenoptera</named-content></kwd><kwd><named-content content-type="family">Chrysididae</named-content></kwd></kwd-group><mixed-citation publication-type="journal"><person-group><name><surname>Paukkunen</surname><given-names>Juho</given-names></name><name><surname>Berg</surname><given-names>Alexander</given-names></name><name><surname>Soon</surname><given-names>Villu</given-names></name><name><surname>Ødegaard</surname><given-names>Frode</given-names></name><name><surname>Rosa</surname><given-names>Paolo</given-names></name></person-group><article-title>An illustrated key to the cuckoo wasps (<tp:taxon-name><tp:taxon-name-part taxon-name-part-type="order">Hymenoptera</tp:taxon-name-part></tp:taxon-name>, <tp:taxon-name><tp:taxon-name-part taxon-name-part-type="family">Chrysididae</tp:taxon-name-part></tp:taxon-name>) of the Nordic and Baltic countries, with description of a new species</article-title><source>Zookeys</source><day>23</day><month>12</month><year>2015</year><volume>2015</volume><issue>548</issue><fpage>1</fpage><lpage>116</lpage><pub-id pub-id-type="doi">10.3897/zookeys.548.6164</pub-id></mixed-citation></tp:treatment-meta><tp:nomenclature><tp:taxon-name>
                            <tp:taxon-name-part taxon-name-part-type="genus">Elampus</tp:taxon-name-part>
                            <tp:taxon-name-part taxon-name-part-type="species">foveatus</tp:taxon-name-part>
                        </tp:taxon-name><tp:taxon-authority>(Mocsáry, 1914)</tp:taxon-authority><xref ref-type="fig" rid="F12">Figs 38</xref><xref ref-type="fig" rid="F12">, 40</xref><xref ref-type="fig" rid="F12">, 43</xref><xref ref-type="fig" rid="F12">, 46</xref><!--PageBreak--><tp:nomenclature-citation-list><tp:nomenclature-citation><tp:taxon-name><tp:taxon-name-part taxon-name-part-type="genus">Ellampus</tp:taxon-name-part> <tp:taxon-name-part taxon-name-part-type="species">foveatus</tp:taxon-name-part></tp:taxon-name><comment> Mocsáry, 1914: 1.</comment></tp:nomenclature-citation><tp:nomenclature-citation><tp:taxon-name><tp:taxon-name-part taxon-name-part-type="genus">Elampus</tp:taxon-name-part> <tp:taxon-name-part taxon-name-part-type="species">foveatus</tp:taxon-name-part></tp:taxon-name><comment>: <xref ref-type="bibr" rid="B70">Kimsey and Bohart 1991</xref>: 168.</comment></tp:nomenclature-citation></tp:nomenclature-citation-list></tp:nomenclature><tp:treatment-sec sec-type="Diagnosis"><title>Diagnosis.</title><p>Length 5–8 mm. The species can be confused with <italic><tp:taxon-name><tp:taxon-name-part taxon-name-part-type="genus">Elampus</tp:taxon-name-part> <tp:taxon-name-part taxon-name-part-type="species">constrictus</tp:taxon-name-part></tp:taxon-name></italic> and <italic><tp:taxon-name><tp:taxon-name-part taxon-name-part-type="genus">Elampus</tp:taxon-name-part> <tp:taxon-name-part taxon-name-part-type="species">panzeri</tp:taxon-name-part></tp:taxon-name></italic>, but the apical truncation of T3 has rounded margins ventrally and resembles a thick, upside-down U in shape (Fig. <xref ref-type="fig" rid="F12">46</xref>). The lateral margins of T3 are similar to <italic><tp:taxon-name><tp:taxon-name-part taxon-name-part-type="genus">Elampus</tp:taxon-name-part> <tp:taxon-name-part taxon-name-part-type="species">constrictus</tp:taxon-name-part></tp:taxon-name></italic> (Fig. <xref ref-type="fig" rid="F12">40</xref>). The punctation of T2 is somewhat more irregular than in <italic><tp:taxon-name><tp:taxon-name-part taxon-name-part-type="genus">Elampus</tp:taxon-name-part> <tp:taxon-name-part taxon-name-part-type="species">constrictus</tp:taxon-name-part></tp:taxon-name></italic>, and usually an impunctate medial line is formed anteriorly. The scrobal carina ends below the angle of the omaulus (Fig. <xref ref-type="fig" rid="F12">43</xref>) as in <italic><tp:taxon-name><tp:taxon-name-part taxon-name-part-type="genus">Elampus</tp:taxon-name-part> <tp:taxon-name-part taxon-name-part-type="species">panzeri</tp:taxon-name-part></tp:taxon-name></italic>. The head and mesosoma are blue or greenish, and the metasoma is red with green reflections in both sexes.</p></tp:treatment-sec><tp:treatment-sec sec-type="Distribution"><title>Distribution.</title><p>Estonia, Finland, Norway, Sweden. Rare. – Trans-Palearctic: from the Netherlands to Siberia (Usolye-Sibirskoye). The distribution is still poorly known, because many authors have confused <italic><tp:taxon-name><tp:taxon-name-part taxon-name-part-type="genus">Elampus</tp:taxon-name-part> <tp:taxon-name-part taxon-name-part-type="species">foveatus</tp:taxon-name-part></tp:taxon-name></italic> with other closely related taxa.</p></tp:treatment-sec><tp:treatment-sec sec-type="Biology"><title>Biology.</title><p>Habitat: sparsely vegetated sandy areas. In Germany, specimens have been found on <italic><tp:taxon-name><tp:taxon-name-part taxon-name-part-type="genus">Sambucus</tp:taxon-name-part></tp:taxon-name></italic> bushes (<xref ref-type="bibr" rid="B112">Niehuis and Gauss 1996</xref>). Flight period: May to July. Host: unknown.</p></tp:treatment-sec><tp:treatment-sec><!--Section generated to contain objects referenced in tp:taxon-treatment.--><fig id="F12" position="float" orientation="portrait"><label>Figures 38–46.</label><caption><p>Metascutellum, propodeum and T1, lateral view (arrow indicating metascutellar projection): <bold>38</bold> <italic><tp:taxon-name><tp:taxon-name-part taxon-name-part-type="genus">Elampus</tp:taxon-name-part> <tp:taxon-name-part taxon-name-part-type="species">foveatus</tp:taxon-name-part></tp:taxon-name></italic> ♀. T3, lateral view: <bold>39</bold> <italic><tp:taxon-name><tp:taxon-name-part taxon-name-part-type="genus">Elampus</tp:taxon-name-part> <tp:taxon-name-part taxon-name-part-type="species">panzeri</tp:taxon-name-part></tp:taxon-name></italic> ♀ <bold>40</bold> <italic><tp:taxon-name><tp:taxon-name-part taxon-name-part-type="genus">Elampus</tp:taxon-name-part> <tp:taxon-name-part taxon-name-part-type="species">foveatus</tp:taxon-name-part></tp:taxon-name></italic> ♀. Head, lateral view (arrow indicating genal setae): <bold>41</bold> <italic><tp:taxon-name><tp:taxon-name-part taxon-name-part-type="genus">Elampus</tp:taxon-name-part> <tp:taxon-name-part taxon-name-part-type="species">panzeri</tp:taxon-name-part></tp:taxon-name></italic> ♀. Mesopleuron, lateral view (arrow indicating junction of omaulus and scrobal carina): <bold>42</bold> <italic><tp:taxon-name><tp:taxon-name-part taxon-name-part-type="genus">Elampus</tp:taxon-name-part> <tp:taxon-name-part taxon-name-part-type="species">constrictus</tp:taxon-name-part></tp:taxon-name></italic> ♀ <bold>43</bold> <italic><tp:taxon-name><tp:taxon-name-part taxon-name-part-type="genus">Elampus</tp:taxon-name-part> <tp:taxon-name-part taxon-name-part-type="species">foveatus</tp:taxon-name-part></tp:taxon-name></italic> ♀. T3, postero-dorsal view: <bold>44</bold> <italic><tp:taxon-name><tp:taxon-name-part taxon-name-part-type="genus">Elampus</tp:taxon-name-part> <tp:taxon-name-part taxon-name-part-type="species">panzeri</tp:taxon-name-part></tp:taxon-name></italic> <bold>45</bold> <italic><tp:taxon-name><tp:taxon-name-part taxon-name-part-type="genus">Elampus</tp:taxon-name-part> <tp:taxon-name-part taxon-name-part-type="species">constrictus</tp:taxon-name-part></tp:taxon-name></italic> ♀ <bold>46</bold> <italic><tp:taxon-name><tp:taxon-name-part taxon-name-part-type="genus">Elampus</tp:taxon-name-part> <tp:taxon-name-part taxon-name-part-type="species">foveatus</tp:taxon-name-part></tp:taxon-name></italic> ♀. Scale 0.5 mm.</p></caption><graphic xmlns:xlink="http://www.w3.org/1999/xlink" xlink:href="zookeys-548-001-g012.jpg" position="float" orientation="portrait" xlink:type="simple" id="oo_70865.jpg"/></fig></tp:treatment-sec><ref-list><ref id="B70"><mixed-citation xmlns:xlink="http://www.w3.org/1999/xlink" xlink:type="simple"><person-group><name name-style="western"><surname>Kimsey</surname><given-names>LS</given-names></name><name name-style="western"><surname>Bohart</surname><given-names>RM</given-names></name></person-group> (<year>1991</year>) <source>[1990] The Chrysidid Wasps of the World.</source> <publisher-name>Oxford Press</publisher-name>, <publisher-loc>New York</publisher-loc>, <size units="page">652</size> pp. </mixed-citation></ref><ref id="B112"><mixed-citation xmlns:xlink="http://www.w3.org/1999/xlink" xlink:type="simple"><person-group><name name-style="western"><surname>Niehuis</surname><given-names>O</given-names></name><name name-style="western"><surname>Gauss</surname><given-names>R</given-names></name></person-group> (<year>1996</year>) <article-title>Zum Vorkommen von <italic><tp:taxon-name><tp:taxon-name-part taxon-name-part-type="genus">Elampus</tp:taxon-name-part> <tp:taxon-name-part taxon-name-part-type="species">foveatus</tp:taxon-name-part></tp:taxon-name></italic> (Mocsáry, 1914) in der Bundesrepublik Deutschland (<tp:taxon-name><tp:taxon-name-part taxon-name-part-type="order">Hymenoptera</tp:taxon-name-part></tp:taxon-name>: <tp:taxon-name><tp:taxon-name-part taxon-name-part-type="family">Chrysididae</tp:taxon-name-part></tp:taxon-name>).</article-title> <source><tp:taxon-name><tp:taxon-name-part taxon-name-part-type="genus">Bembix</tp:taxon-name-part></tp:taxon-name></source> <volume>7</volume>: <fpage>16</fpage>–<lpage>17</lpage>. </mixed-citation></ref></ref-list></tp:taxon-treatment>
