# Supplementary material for: An illustrated key to the cuckoo wasps (Hymenoptera, Chrysididae) of the Nordic and Baltic countries, with description of a new species
Source: Zookeys. 2015 Dec 23;(548):1–116. doi: 10.3897/zookeys.548.6164 (PMC4714362; doi:10.3897/zookeys.548.6164)
Supplement: XML Treatment for Holopyga metallica [file zookeys.548.6164-treatment22.xml]

<!DOCTYPE tp:taxon-treatment
  PUBLIC "-//TaxonX//DTD Taxonomic Treatment Publishing DTD v0 20100105//EN" "tax-treatment-NSO.dtd">
<tp:taxon-treatment xmlns:tp="http://www.plazi.org/taxpub"><tp:treatment-meta><kwd-group><label>Taxon classification</label><kwd><named-content content-type="kingdom">Animalia</named-content></kwd><kwd><named-content content-type="order">Hymenoptera</named-content></kwd><kwd><named-content content-type="family">Chrysididae</named-content></kwd></kwd-group><mixed-citation publication-type="journal"><person-group><name><surname>Paukkunen</surname><given-names>Juho</given-names></name><name><surname>Berg</surname><given-names>Alexander</given-names></name><name><surname>Soon</surname><given-names>Villu</given-names></name><name><surname>Ødegaard</surname><given-names>Frode</given-names></name><name><surname>Rosa</surname><given-names>Paolo</given-names></name></person-group><article-title>An illustrated key to the cuckoo wasps (<tp:taxon-name><tp:taxon-name-part taxon-name-part-type="order">Hymenoptera</tp:taxon-name-part></tp:taxon-name>, <tp:taxon-name><tp:taxon-name-part taxon-name-part-type="family">Chrysididae</tp:taxon-name-part></tp:taxon-name>) of the Nordic and Baltic countries, with description of a new species</article-title><source>Zookeys</source><day>23</day><month>12</month><year>2015</year><volume>2015</volume><issue>548</issue><fpage>1</fpage><lpage>116</lpage><pub-id pub-id-type="doi">10.3897/zookeys.548.6164</pub-id></mixed-citation></tp:treatment-meta><tp:nomenclature><tp:taxon-name>
                            <tp:taxon-name-part taxon-name-part-type="genus">Holopyga</tp:taxon-name-part>
                            <tp:taxon-name-part taxon-name-part-type="species">metallica</tp:taxon-name-part>
                        </tp:taxon-name><tp:taxon-authority>(Dahlbom, 1854)</tp:taxon-authority><xref ref-type="fig" rid="F14">Figs 50</xref><xref ref-type="fig" rid="F14">, 52</xref><tp:nomenclature-citation-list><tp:nomenclature-citation><tp:taxon-name><tp:taxon-name-part taxon-name-part-type="genus">Hedychrum</tp:taxon-name-part> <tp:taxon-name-part taxon-name-part-type="species">metallicum</tp:taxon-name-part></tp:taxon-name><comment> Dahlbom, 1854: 68.</comment></tp:nomenclature-citation><tp:nomenclature-citation><tp:taxon-name><tp:taxon-name-part taxon-name-part-type="genus">Holopyga</tp:taxon-name-part> <tp:taxon-name-part taxon-name-part-type="species">curvata</tp:taxon-name-part></tp:taxon-name><comment> of authors, not (Förster, 1853).</comment></tp:nomenclature-citation><tp:nomenclature-citation><tp:taxon-name><tp:taxon-name-part taxon-name-part-type="genus">Holopyga</tp:taxon-name-part> <tp:taxon-name-part taxon-name-part-type="species">fervida</tp:taxon-name-part></tp:taxon-name><comment> of authors, not (Fabricius, 1781).</comment></tp:nomenclature-citation><tp:nomenclature-citation><tp:taxon-name><tp:taxon-name-part taxon-name-part-type="genus">Holopyga</tp:taxon-name-part> <tp:taxon-name-part taxon-name-part-type="species">metallica</tp:taxon-name-part></tp:taxon-name><comment>: <xref ref-type="bibr" rid="B43">Erlandsson 1971</xref>: 88.</comment></tp:nomenclature-citation></tp:nomenclature-citation-list></tp:nomenclature><tp:treatment-sec sec-type="Diagnosis"><title>Diagnosis.</title><p>Length 5–6 mm. The female is entirely blue or blue-green with golden green reflections on the pronotum, mesoscutum and metasoma. The male is golden green with blue on the metanotum and propodeum. Both sexes resemble the male of <italic><tp:taxon-name><tp:taxon-name-part taxon-name-part-type="genus">Holopyga</tp:taxon-name-part> <tp:taxon-name-part taxon-name-part-type="species">fervida</tp:taxon-name-part></tp:taxon-name></italic> in colouration, but the punctation of the tergites is finer and sparser (Fig. <xref ref-type="fig" rid="F14">50</xref>), and the antennal segments are longer in the male (Fig. <xref ref-type="fig" rid="F14">52</xref>).</p></tp:treatment-sec><tp:treatment-sec sec-type="Distribution"><title>Distribution.</title><p>Finland. Rare. – West Palearctic: only known from Finland and Russian Fennoscandia (<xref ref-type="bibr" rid="B119">Paukkunen et al. 2014</xref>).</p></tp:treatment-sec><tp:treatment-sec sec-type="Biology"><title>Biology.</title><p>Habitat: sparsely vegetated coastal dune areas. Most of the specimens have been collected by sweep nets from grasses and by yellow pan traps. Flight period: June to July. Host: <italic><tp:taxon-name><tp:taxon-name-part taxon-name-part-type="genus">Dryudella</tp:taxon-name-part> <tp:taxon-name-part taxon-name-part-type="species">stigma</tp:taxon-name-part></tp:taxon-name></italic> (Panzer) (<tp:taxon-name><tp:taxon-name-part taxon-name-part-type="family">Crabronidae</tp:taxon-name-part></tp:taxon-name>) (according to E. Valkeila’s notes).</p></tp:treatment-sec><tp:treatment-sec><!--Section generated to contain objects referenced in tp:taxon-treatment.--><fig id="F14" position="float" orientation="portrait"><label>Figures 48–52.</label><caption><p>Head, dorsal view (arrows indicating temples): <bold>48</bold> <italic><tp:taxon-name><tp:taxon-name-part taxon-name-part-type="genus">Holopyga</tp:taxon-name-part> <tp:taxon-name-part taxon-name-part-type="species">generosa</tp:taxon-name-part></tp:taxon-name></italic> ♀. Metasoma, dorsal view: <bold>49</bold> <italic><tp:taxon-name><tp:taxon-name-part taxon-name-part-type="genus">Holopyga</tp:taxon-name-part> <tp:taxon-name-part taxon-name-part-type="species">fervida</tp:taxon-name-part></tp:taxon-name></italic> ♂ <bold>50</bold> <italic><tp:taxon-name><tp:taxon-name-part taxon-name-part-type="genus">Holopyga</tp:taxon-name-part> <tp:taxon-name-part taxon-name-part-type="species">metallica</tp:taxon-name-part></tp:taxon-name></italic> ♂. Antenna: <bold>51</bold> <italic><tp:taxon-name><tp:taxon-name-part taxon-name-part-type="genus">Holopyga</tp:taxon-name-part> <tp:taxon-name-part taxon-name-part-type="species">fervida</tp:taxon-name-part></tp:taxon-name></italic> ♂ <bold>52</bold> <italic><tp:taxon-name><tp:taxon-name-part taxon-name-part-type="genus">Holopyga</tp:taxon-name-part> <tp:taxon-name-part taxon-name-part-type="species">metallica</tp:taxon-name-part></tp:taxon-name></italic> ♂. Scale 1 mm.</p></caption><graphic xmlns:xlink="http://www.w3.org/1999/xlink" xlink:href="zookeys-548-001-g014.jpg" position="float" orientation="portrait" xlink:type="simple" id="oo_70867.jpg"/></fig></tp:treatment-sec><ref-list><ref id="B43"><mixed-citation xmlns:xlink="http://www.w3.org/1999/xlink" xlink:type="simple"><person-group><name name-style="western"><surname>Erlandsson</surname><given-names>S</given-names></name></person-group> (<year>1971</year>) <article-title>Catalogus Insectorum Sueciae XIX. <tp:taxon-name><tp:taxon-name-part taxon-name-part-type="order">Hymenoptera</tp:taxon-name-part></tp:taxon-name>: <tp:taxon-name><tp:taxon-name-part taxon-name-part-type="infraorder">Aculeata</tp:taxon-name-part></tp:taxon-name>.</article-title> <source>Entomologisk Tidskrift</source> <volume>22</volume>: <fpage>87</fpage>–<lpage>94</lpage>. </mixed-citation></ref><ref id="B119"><mixed-citation xmlns:xlink="http://www.w3.org/1999/xlink" xlink:type="simple"><person-group><name name-style="western"><surname>Paukkunen</surname><given-names>J</given-names></name><name name-style="western"><surname>Rosa</surname><given-names>P</given-names></name><name name-style="western"><surname>Soon</surname><given-names>V</given-names></name><name name-style="western"><surname>Johansson</surname><given-names>N</given-names></name><name name-style="western"><surname>Ødegaard</surname><given-names>F</given-names></name></person-group> (<year>2014</year>) <article-title>Faunistic review of the cuckoo wasps of Fennoscandia, Denmark and the Baltic countries (<tp:taxon-name><tp:taxon-name-part taxon-name-part-type="order">Hymenoptera</tp:taxon-name-part></tp:taxon-name>: <tp:taxon-name><tp:taxon-name-part taxon-name-part-type="family">Chrysididae</tp:taxon-name-part></tp:taxon-name>).</article-title> <source>Zootaxa</source> <volume>3864</volume>: <fpage>1</fpage>–<lpage>67</lpage>. doi: <ext-link xlink:type="simple" ext-link-type="doi" xlink:href="10.11646/zootaxa.3864.1.1">10.11646/zootaxa.3864.1.1</ext-link> </mixed-citation></ref></ref-list></tp:taxon-treatment>
