# Supplementary material for: An illustrated key to the cuckoo wasps (Hymenoptera, Chrysididae) of the Nordic and Baltic countries, with description of a new species
Source: Zookeys. 2015 Dec 23;(548):1–116. doi: 10.3897/zookeys.548.6164 (PMC4714362; doi:10.3897/zookeys.548.6164)
Supplement: XML Treatment for Hedychrum [file zookeys.548.6164-treatment25.xml]

<!DOCTYPE tp:taxon-treatment
  PUBLIC "-//TaxonX//DTD Taxonomic Treatment Publishing DTD v0 20100105//EN" "tax-treatment-NSO.dtd">
<tp:taxon-treatment xmlns:tp="http://www.plazi.org/taxpub"><tp:treatment-meta><kwd-group><label>Taxon classification</label><kwd><named-content content-type="kingdom">Animalia</named-content></kwd><kwd><named-content content-type="order">Hymenoptera</named-content></kwd><kwd><named-content content-type="family">Chrysididae</named-content></kwd></kwd-group><mixed-citation publication-type="journal"><person-group><name><surname>Paukkunen</surname><given-names>Juho</given-names></name><name><surname>Berg</surname><given-names>Alexander</given-names></name><name><surname>Soon</surname><given-names>Villu</given-names></name><name><surname>Ødegaard</surname><given-names>Frode</given-names></name><name><surname>Rosa</surname><given-names>Paolo</given-names></name></person-group><article-title>An illustrated key to the cuckoo wasps (<tp:taxon-name><tp:taxon-name-part taxon-name-part-type="order">Hymenoptera</tp:taxon-name-part></tp:taxon-name>, <tp:taxon-name><tp:taxon-name-part taxon-name-part-type="family">Chrysididae</tp:taxon-name-part></tp:taxon-name>) of the Nordic and Baltic countries, with description of a new species</article-title><source>Zookeys</source><day>23</day><month>12</month><year>2015</year><volume>2015</volume><issue>548</issue><fpage>1</fpage><lpage>116</lpage><pub-id pub-id-type="doi">10.3897/zookeys.548.6164</pub-id></mixed-citation></tp:treatment-meta><tp:nomenclature><label>Genus</label><tp:taxon-name>
                            <tp:taxon-name-part taxon-name-part-type="genus">Hedychrum</tp:taxon-name-part>
                        </tp:taxon-name><tp:taxon-authority>Latreille, 1802</tp:taxon-authority><xref ref-type="fig" rid="F2">Figs 4</xref><xref ref-type="fig" rid="F15">, 53</xref><xref ref-type="fig" rid="F16">, 54–65</xref><tp:nomenclature-citation-list><tp:nomenclature-citation><tp:taxon-name><tp:taxon-name-part taxon-name-part-type="genus">Hedychrum</tp:taxon-name-part></tp:taxon-name><comment> Latreille, 1802: 317.</comment></tp:nomenclature-citation></tp:nomenclature-citation-list></tp:nomenclature><tp:treatment-sec sec-type="Note"><title>Note.</title><p>The genus consists of robust species with a body length ranging from 4 to 10 mm. Characteristic morphological features include the meso- and metatibial pits (Figs <xref ref-type="fig" rid="F16">56–58</xref>), the enlarged metafemur (Figs <xref ref-type="fig" rid="F16">54–55</xref>), the apically bifid tarsal claw (Fig. <xref ref-type="fig" rid="F2">4</xref>) and, in some species the apicomedial tubercle on S4 of the female (Figs <xref ref-type="fig" rid="F16">59–60</xref>). Many species show sexual dimorphism, in which the mesosoma is strikingly bicoloured in the female (Fig. <xref ref-type="fig" rid="F13">47</xref>), but uniformly green, blue or violet in the male. The hosts are crabronid wasps of the subfamily <tp:taxon-name><tp:taxon-name-part taxon-name-part-type="subfamily">Philanthinae</tp:taxon-name-part></tp:taxon-name>. About 150 species are known worldwide, the majority of which occur in the Palearctic Region and Africa (<xref ref-type="bibr" rid="B70">Kimsey and Bohart 1991</xref>). The European fauna consists of 17 species and several subspecies, some of which probably would deserve species rank (<xref ref-type="bibr" rid="B130">Rosa and Soon 2012</xref>). Five species have been found in the Nordic and Baltic countries (<xref ref-type="bibr" rid="B119">Paukkunen et al. 2014</xref>).</p><fig id="F15" position="float" orientation="portrait"><label>Figure 53.</label><caption><p><italic><tp:taxon-name><tp:taxon-name-part taxon-name-part-type="genus">Hedychrum</tp:taxon-name-part> <tp:taxon-name-part taxon-name-part-type="species">niemelai</tp:taxon-name-part></tp:taxon-name></italic> ♀. Scale 1 mm.</p></caption><graphic xmlns:xlink="http://www.w3.org/1999/xlink" xlink:href="zookeys-548-001-g015.jpg" position="float" orientation="portrait" xlink:type="simple" id="oo_70868.jpg"/></fig><fig id="F16" position="float" orientation="portrait"><label>Figures 54–65.</label><caption><p>Left hindleg, ventral view: <bold>54</bold> <italic><tp:taxon-name><tp:taxon-name-part taxon-name-part-type="genus">Hedychrum</tp:taxon-name-part> <tp:taxon-name-part taxon-name-part-type="species">nobile</tp:taxon-name-part></tp:taxon-name></italic> ♂ <bold>55</bold> <italic><tp:taxon-name><tp:taxon-name-part taxon-name-part-type="genus">Hedychrum</tp:taxon-name-part> <tp:taxon-name-part taxon-name-part-type="species">nobile</tp:taxon-name-part></tp:taxon-name></italic> ♀. Left mesotibia: <bold>56</bold> <italic><tp:taxon-name><tp:taxon-name-part taxon-name-part-type="genus">Hedychrum</tp:taxon-name-part> <tp:taxon-name-part taxon-name-part-type="species">gerstaeckeri</tp:taxon-name-part></tp:taxon-name></italic> ♂ <bold>57</bold> <italic><tp:taxon-name><tp:taxon-name-part taxon-name-part-type="genus">Hedychrum</tp:taxon-name-part> <tp:taxon-name-part taxon-name-part-type="species">nobile</tp:taxon-name-part></tp:taxon-name></italic> ♂ <bold>58</bold> <italic><tp:taxon-name><tp:taxon-name-part taxon-name-part-type="genus">Hedychrum</tp:taxon-name-part> <tp:taxon-name-part taxon-name-part-type="species">niemelai</tp:taxon-name-part></tp:taxon-name></italic> ♂. S2, ventral view: <bold>59</bold> <italic><tp:taxon-name><tp:taxon-name-part taxon-name-part-type="genus">Hedychrum</tp:taxon-name-part> <tp:taxon-name-part taxon-name-part-type="species">nobile</tp:taxon-name-part></tp:taxon-name></italic> ♀ <bold>60</bold> <italic><tp:taxon-name><tp:taxon-name-part taxon-name-part-type="genus">Hedychrum</tp:taxon-name-part> <tp:taxon-name-part taxon-name-part-type="species">niemelai</tp:taxon-name-part></tp:taxon-name></italic> ♀. T3, dorsal view: <bold>61</bold> <italic><tp:taxon-name><tp:taxon-name-part taxon-name-part-type="genus">Hedychrum</tp:taxon-name-part> <tp:taxon-name-part taxon-name-part-type="species">gerstaeckeri</tp:taxon-name-part></tp:taxon-name></italic> ♂ <bold>62</bold> <italic><tp:taxon-name><tp:taxon-name-part taxon-name-part-type="genus">Hedychrum</tp:taxon-name-part> <tp:taxon-name-part taxon-name-part-type="species">nobile</tp:taxon-name-part></tp:taxon-name></italic> ♂ <bold>63</bold> <italic><tp:taxon-name><tp:taxon-name-part taxon-name-part-type="genus">Hedychrum</tp:taxon-name-part> <tp:taxon-name-part taxon-name-part-type="species">niemelai</tp:taxon-name-part></tp:taxon-name></italic> ♂. Genital capsule, ventral view: <bold>64</bold> <italic><tp:taxon-name><tp:taxon-name-part taxon-name-part-type="genus">Hedychrum</tp:taxon-name-part> <tp:taxon-name-part taxon-name-part-type="species">nobile</tp:taxon-name-part></tp:taxon-name></italic> ♂ <bold>65</bold> <italic><tp:taxon-name><tp:taxon-name-part taxon-name-part-type="genus">Hedychrum</tp:taxon-name-part> <tp:taxon-name-part taxon-name-part-type="species">niemelai</tp:taxon-name-part></tp:taxon-name></italic> ♂, d digitus, c cuspis. Scale 0.5 mm.</p></caption><graphic xmlns:xlink="http://www.w3.org/1999/xlink" xlink:href="zookeys-548-001-g016.jpg" position="float" orientation="portrait" xlink:type="simple" id="oo_70869.jpg"/></fig><!--PageBreak--></tp:treatment-sec><tp:treatment-sec sec-type="Key to Hedychrum species of the Nordic and Baltic countries"><title>Key to <italic><tp:taxon-name><tp:taxon-name-part taxon-name-part-type="genus">Hedychrum</tp:taxon-name-part></tp:taxon-name></italic> species of the Nordic and Baltic countries</title><table-wrap content-type="key" position="anchor" orientation="portrait"><table id="TID0EEGAI" rules="all"><tbody><tr><td rowspan="1" colspan="1">1</td><td rowspan="1" colspan="1">Male. Anterior surface of metafemur non-metallic black or brown, covered entirely by short adpressed pubescence (Fig. <xref ref-type="fig" rid="F16">54</xref>). Head and mesosoma dorsally with long and erect pubescence, setae longer than diameter of mid-ocellus</td><td rowspan="1" colspan="1"><bold>2</bold></td></tr><tr><td rowspan="1" colspan="1">–</td><td rowspan="1" colspan="1">Female. Anterior surface of metafemur metallic shiny, not entirely covered by short adpressed pubescence (Fig. <xref ref-type="fig" rid="F16">55</xref>). Head and mesosoma dorsally with short inclined pubescence, setae shorter than diameter of mid-ocellus</td><td rowspan="1" colspan="1"><bold>6</bold></td></tr><tr><td rowspan="1" colspan="1">2</td><td rowspan="1" colspan="1">Head and mesosoma dorsally on pronotum, mesoscutum and mesoscutellum with coppery to greenish colour, contrasting with remaining part of the mesosoma, and light brown setae</td><td rowspan="1" colspan="1"><bold><italic><tp:taxon-name><tp:taxon-name-part taxon-name-part-type="genus">Hedychrum</tp:taxon-name-part> <tp:taxon-name-part taxon-name-part-type="species">rutilans</tp:taxon-name-part></tp:taxon-name></italic> Dahlbom</bold></td></tr><tr><td rowspan="1" colspan="1">–</td><td rowspan="1" colspan="1">Head and mesosoma completely green-bluish, with dark setae</td><td rowspan="1" colspan="1"><bold>3</bold></td></tr><tr><td rowspan="1" colspan="1">3</td><td rowspan="1" colspan="1">Entire body green-blue</td><td rowspan="1" colspan="1"><bold><italic><tp:taxon-name><tp:taxon-name-part taxon-name-part-type="genus">Hedychrum</tp:taxon-name-part> <tp:taxon-name-part taxon-name-part-type="species">chalybaeum</tp:taxon-name-part></tp:taxon-name></italic> Dahlbom</bold></td></tr><tr><td rowspan="1" colspan="1">–</td><td rowspan="1" colspan="1">Head and mesosoma green-blue, metasoma dorsally metallic red or golden</td><td rowspan="1" colspan="1"><bold>4</bold></td></tr><tr><td rowspan="1" colspan="1">4</td><td rowspan="1" colspan="1">Groove on inner surface of mesotibia at least half of tibial length (Fig. <xref ref-type="fig" rid="F16">56</xref>). Mandible pale brown medially. Punctation of T3 coarse (Fig. <xref ref-type="fig" rid="F16">61</xref>)</td><td rowspan="1" colspan="1"><bold><italic><tp:taxon-name><tp:taxon-name-part taxon-name-part-type="genus">Hedychrum</tp:taxon-name-part> <tp:taxon-name-part taxon-name-part-type="species">gerstaeckeri</tp:taxon-name-part></tp:taxon-name></italic> Chevrier</bold></td></tr><tr><td rowspan="1" colspan="1">–</td><td rowspan="1" colspan="1">Groove on inner surface of mesotibia shorter or indistinct (Figs <xref ref-type="fig" rid="F16">57</xref>, <xref ref-type="fig" rid="F16">58</xref>). Mandible usually not pale brown medially. Punctation of T3 finer (Figs <xref ref-type="fig" rid="F16">62</xref>, <xref ref-type="fig" rid="F16">63</xref>)</td><td rowspan="1" colspan="1"><bold>5</bold></td></tr><tr><td rowspan="1" colspan="1"><!--PageBreak-->5</td><td rowspan="1" colspan="1">Groove on inner surface of mesotibia shallow and narrow, indistinctly delimited (Fig. <xref ref-type="fig" rid="F16">57</xref>). Punctation of T3 relatively sparse (Fig. <xref ref-type="fig" rid="F16">62</xref>). Digitus longer than cuspis (Fig. <xref ref-type="fig" rid="F16">64</xref>)</td><td rowspan="1" colspan="1"><bold><italic><tp:taxon-name><tp:taxon-name-part taxon-name-part-type="genus">Hedychrum</tp:taxon-name-part> <tp:taxon-name-part taxon-name-part-type="species">nobile</tp:taxon-name-part></tp:taxon-name></italic> (Scopoli)</bold></td></tr><tr><td rowspan="1" colspan="1">–</td><td rowspan="1" colspan="1">Groove on inner surface of mesotibia deep and oval, distinctly delimited (Fig. <xref ref-type="fig" rid="F16">58</xref>). (May be indistinct in small specimens.) Punctation of T3 dense (Fig. <!--PageBreak-->63). Digitus not longer than cuspis (Fig. <xref ref-type="fig" rid="F16">65</xref>)</td><td rowspan="1" colspan="1"><bold><italic><tp:taxon-name><tp:taxon-name-part taxon-name-part-type="genus">Hedychrum</tp:taxon-name-part> <tp:taxon-name-part taxon-name-part-type="species">niemelai</tp:taxon-name-part></tp:taxon-name></italic> Linsenmaier</bold></td></tr><tr><td rowspan="1" colspan="1">6</td><td rowspan="1" colspan="1">S3 with apicomedial tubercle (Figs <xref ref-type="fig" rid="F16">59</xref>, <xref ref-type="fig" rid="F16">60</xref>)</td><td rowspan="1" colspan="1"><bold>7</bold></td></tr><tr><td rowspan="1" colspan="1">–</td><td rowspan="1" colspan="1">S3 without apicomedial tubercle</td><td rowspan="1" colspan="1"><bold>9</bold></td></tr><tr><td rowspan="1" colspan="1">7</td><td rowspan="1" colspan="1">Head dorsally, pronotum, mesoscutum and mesoscutellum anteriorly bright red</td><td rowspan="1" colspan="1"><bold><italic><tp:taxon-name><tp:taxon-name-part taxon-name-part-type="genus">Hedychrum</tp:taxon-name-part> <tp:taxon-name-part taxon-name-part-type="species">chalybaeum</tp:taxon-name-part></tp:taxon-name></italic> Dahlbom</bold></td></tr><tr><td rowspan="1" colspan="1">–</td><td rowspan="1" colspan="1">Head and mesoscutellum blue-green, pronotum and mesoscutum reddish or golden</td><td rowspan="1" colspan="1"><bold>8</bold></td></tr><tr><td rowspan="1" colspan="1">8</td><td rowspan="1" colspan="1">Tubercle of S3 larger, apically slightly rounded, not divided (Fig. <xref ref-type="fig" rid="F16">59</xref>). Punctation of T3 sparser. Body usually larger, 6–10 mm</td><td rowspan="1" colspan="1"><bold><italic><tp:taxon-name><tp:taxon-name-part taxon-name-part-type="genus">Hedychrum</tp:taxon-name-part> <tp:taxon-name-part taxon-name-part-type="species">nobile</tp:taxon-name-part></tp:taxon-name></italic> (Scopoli)</bold></td></tr><tr><td rowspan="1" colspan="1">–</td><td rowspan="1" colspan="1">Tubercle of S3 smaller, apically divided in the middle (Fig. <xref ref-type="fig" rid="F16">60</xref>). Punctation of T3 denser. Body usually smaller, 5–8 mm</td><td rowspan="1" colspan="1"><bold><italic><tp:taxon-name><tp:taxon-name-part taxon-name-part-type="genus">Hedychrum</tp:taxon-name-part> <tp:taxon-name-part taxon-name-part-type="species">niemelai</tp:taxon-name-part></tp:taxon-name></italic> Linsenmaier</bold></td></tr><tr><td rowspan="1" colspan="1">9</td><td rowspan="1" colspan="1">Head and mesosoma dorsally with coppery red colour. Head with light brown pubescence</td><td rowspan="1" colspan="1"><bold><italic><tp:taxon-name><tp:taxon-name-part taxon-name-part-type="genus">Hedychrum</tp:taxon-name-part> <tp:taxon-name-part taxon-name-part-type="species">rutilans</tp:taxon-name-part></tp:taxon-name></italic> Dahlbom</bold></td></tr><tr><td rowspan="1" colspan="1">–</td><td rowspan="1" colspan="1">Head and mesosoma entirely blue-green or blue-violet. Head with dark brown pubescence</td><td rowspan="1" colspan="1"><bold><italic><tp:taxon-name><tp:taxon-name-part taxon-name-part-type="genus">Hedychrum</tp:taxon-name-part> <tp:taxon-name-part taxon-name-part-type="species">gerstaeckeri</tp:taxon-name-part></tp:taxon-name></italic> Chevrier</bold></td></tr></tbody></table></table-wrap></tp:treatment-sec><tp:treatment-sec><!--Section generated to contain objects referenced in tp:taxon-treatment.--><fig id="F2" position="float" orientation="portrait"><label>Figures 2–10.</label><caption><p>Tarsal claw: <bold>2</bold> <italic><tp:taxon-name><tp:taxon-name-part taxon-name-part-type="genus">Pseudomalus</tp:taxon-name-part> <tp:taxon-name-part taxon-name-part-type="species">triangulifer</tp:taxon-name-part></tp:taxon-name></italic> <bold>3</bold> <italic><tp:taxon-name><tp:taxon-name-part taxon-name-part-type="genus">Holopyga</tp:taxon-name-part> <tp:taxon-name-part taxon-name-part-type="species">generosa</tp:taxon-name-part></tp:taxon-name></italic> <bold>4</bold> <italic><tp:taxon-name><tp:taxon-name-part taxon-name-part-type="genus">Hedychrum</tp:taxon-name-part> <tp:taxon-name-part taxon-name-part-type="species">nobile</tp:taxon-name-part></tp:taxon-name></italic> <bold>5</bold> <italic><tp:taxon-name><tp:taxon-name-part taxon-name-part-type="genus">Hedychridium</tp:taxon-name-part> <tp:taxon-name-part taxon-name-part-type="species">roseum</tp:taxon-name-part></tp:taxon-name></italic> <bold>6</bold> <italic><tp:taxon-name><tp:taxon-name-part taxon-name-part-type="genus">Chrysis</tp:taxon-name-part> <tp:taxon-name-part taxon-name-part-type="species">longula</tp:taxon-name-part></tp:taxon-name></italic>. Forewing: <bold>7</bold> <italic><tp:taxon-name><tp:taxon-name-part taxon-name-part-type="genus">Holopyga</tp:taxon-name-part> <tp:taxon-name-part taxon-name-part-type="species">generosa</tp:taxon-name-part></tp:taxon-name></italic> <bold>8</bold> <italic><tp:taxon-name><tp:taxon-name-part taxon-name-part-type="genus">Hedychridium</tp:taxon-name-part> <tp:taxon-name-part taxon-name-part-type="species">ardens</tp:taxon-name-part></tp:taxon-name></italic> <bold>9</bold> <italic><tp:taxon-name><tp:taxon-name-part taxon-name-part-type="genus">Pseudospinolia</tp:taxon-name-part> <tp:taxon-name-part taxon-name-part-type="species">neglecta</tp:taxon-name-part></tp:taxon-name></italic> <bold>10</bold> <italic><tp:taxon-name><tp:taxon-name-part taxon-name-part-type="genus">Chrysis</tp:taxon-name-part> <tp:taxon-name-part taxon-name-part-type="species">impressa</tp:taxon-name-part></tp:taxon-name></italic>, a and c radial sector vein, b medial vein, d medial cell.</p></caption><graphic xmlns:xlink="http://www.w3.org/1999/xlink" xlink:href="zookeys-548-001-g002.jpg" position="float" orientation="portrait" xlink:type="simple" id="oo_70855.jpg"/></fig><fig id="F13" position="float" orientation="portrait"><label>Figure 47.</label><caption><p><italic><tp:taxon-name><tp:taxon-name-part taxon-name-part-type="genus">Holopyga</tp:taxon-name-part> <tp:taxon-name-part taxon-name-part-type="species">generosa</tp:taxon-name-part></tp:taxon-name></italic> ♂. Scale 1 mm. (Photo: Pekka Malinen)</p></caption><graphic xmlns:xlink="http://www.w3.org/1999/xlink" xlink:href="zookeys-548-001-g013.jpg" position="float" orientation="portrait" xlink:type="simple" id="oo_70866.jpg"/></fig></tp:treatment-sec><ref-list><ref id="B70"><mixed-citation xmlns:xlink="http://www.w3.org/1999/xlink" xlink:type="simple"><person-group><name name-style="western"><surname>Kimsey</surname><given-names>LS</given-names></name><name name-style="western"><surname>Bohart</surname><given-names>RM</given-names></name></person-group> (<year>1991</year>) <source>[1990] The Chrysidid Wasps of the World.</source> <publisher-name>Oxford Press</publisher-name>, <publisher-loc>New York</publisher-loc>, <size units="page">652</size> pp. </mixed-citation></ref><ref id="B130"><mixed-citation xmlns:xlink="http://www.w3.org/1999/xlink" xlink:type="simple"><person-group><name name-style="western"><surname>Rosa</surname><given-names>P</given-names></name><name name-style="western"><surname>Soon</surname><given-names>V</given-names></name></person-group> (<year>2012</year>) <article-title>Fauna Europaea: <tp:taxon-name><tp:taxon-name-part taxon-name-part-type="family">Chrysididae</tp:taxon-name-part></tp:taxon-name>.</article-title> In: <person-group><name name-style="western"><surname>Mitroiu</surname><given-names>M-D</given-names></name></person-group> (<role>Ed.</role>) <source>Fauna Europaea: <tp:taxon-name><tp:taxon-name-part taxon-name-part-type="order">Hymenoptera</tp:taxon-name-part></tp:taxon-name>, version 2.5.</source> <ext-link xlink:type="simple" ext-link-type="uri" xlink:href="http://www.faunaeur.org">http://www.faunaeur.org</ext-link> [<comment>accessed 1 April 2015</comment>] </mixed-citation></ref><ref id="B119"><mixed-citation xmlns:xlink="http://www.w3.org/1999/xlink" xlink:type="simple"><person-group><name name-style="western"><surname>Paukkunen</surname><given-names>J</given-names></name><name name-style="western"><surname>Rosa</surname><given-names>P</given-names></name><name name-style="western"><surname>Soon</surname><given-names>V</given-names></name><name name-style="western"><surname>Johansson</surname><given-names>N</given-names></name><name name-style="western"><surname>Ødegaard</surname><given-names>F</given-names></name></person-group> (<year>2014</year>) <article-title>Faunistic review of the cuckoo wasps of Fennoscandia, Denmark and the Baltic countries (<tp:taxon-name><tp:taxon-name-part taxon-name-part-type="order">Hymenoptera</tp:taxon-name-part></tp:taxon-name>: <tp:taxon-name><tp:taxon-name-part taxon-name-part-type="family">Chrysididae</tp:taxon-name-part></tp:taxon-name>).</article-title> <source>Zootaxa</source> <volume>3864</volume>: <fpage>1</fpage>–<lpage>67</lpage>. doi: <ext-link xlink:type="simple" ext-link-type="doi" xlink:href="10.11646/zootaxa.3864.1.1">10.11646/zootaxa.3864.1.1</ext-link> </mixed-citation></ref></ref-list></tp:taxon-treatment>
