# Supplementary material for: An illustrated key to the cuckoo wasps (Hymenoptera, Chrysididae) of the Nordic and Baltic countries, with description of a new species
Source: Zookeys. 2015 Dec 23;(548):1–116. doi: 10.3897/zookeys.548.6164 (PMC4714362; doi:10.3897/zookeys.548.6164)
Supplement: XML Treatment for Hedychrum rutilans [file zookeys.548.6164-treatment27.xml]

<!DOCTYPE tp:taxon-treatment
  PUBLIC "-//TaxonX//DTD Taxonomic Treatment Publishing DTD v0 20100105//EN" "tax-treatment-NSO.dtd">
<tp:taxon-treatment xmlns:tp="http://www.plazi.org/taxpub"><tp:treatment-meta><kwd-group><label>Taxon classification</label><kwd><named-content content-type="kingdom">Animalia</named-content></kwd><kwd><named-content content-type="order">Hymenoptera</named-content></kwd><kwd><named-content content-type="family">Chrysididae</named-content></kwd></kwd-group><mixed-citation publication-type="journal"><person-group><name><surname>Paukkunen</surname><given-names>Juho</given-names></name><name><surname>Berg</surname><given-names>Alexander</given-names></name><name><surname>Soon</surname><given-names>Villu</given-names></name><name><surname>Ødegaard</surname><given-names>Frode</given-names></name><name><surname>Rosa</surname><given-names>Paolo</given-names></name></person-group><article-title>An illustrated key to the cuckoo wasps (<tp:taxon-name><tp:taxon-name-part taxon-name-part-type="order">Hymenoptera</tp:taxon-name-part></tp:taxon-name>, <tp:taxon-name><tp:taxon-name-part taxon-name-part-type="family">Chrysididae</tp:taxon-name-part></tp:taxon-name>) of the Nordic and Baltic countries, with description of a new species</article-title><source>Zookeys</source><day>23</day><month>12</month><year>2015</year><volume>2015</volume><issue>548</issue><fpage>1</fpage><lpage>116</lpage><pub-id pub-id-type="doi">10.3897/zookeys.548.6164</pub-id></mixed-citation></tp:treatment-meta><tp:nomenclature><tp:taxon-name>
                            <tp:taxon-name-part taxon-name-part-type="genus">Hedychrum</tp:taxon-name-part>
                            <tp:taxon-name-part taxon-name-part-type="species">rutilans</tp:taxon-name-part>
                        </tp:taxon-name><tp:taxon-authority>Dahlbom, 1854</tp:taxon-authority><tp:nomenclature-citation-list><tp:nomenclature-citation><tp:taxon-name><tp:taxon-name-part taxon-name-part-type="genus">Hedychrum</tp:taxon-name-part> <tp:taxon-name-part taxon-name-part-type="species">rutilans</tp:taxon-name-part></tp:taxon-name><comment> Dahlbom, 1854: 76.</comment></tp:nomenclature-citation><tp:nomenclature-citation><tp:taxon-name><tp:taxon-name-part taxon-name-part-type="genus">Hedychrum</tp:taxon-name-part> <tp:taxon-name-part taxon-name-part-type="species">intermedium</tp:taxon-name-part></tp:taxon-name><comment> of authors, not Dahlbom, 1845.</comment></tp:nomenclature-citation></tp:nomenclature-citation-list></tp:nomenclature><tp:treatment-sec sec-type="Diagnosis"><title>Diagnosis.</title><p>Length 4–10 mm. The species is usually easy to differentiate from other <italic><tp:taxon-name><tp:taxon-name-part taxon-name-part-type="genus">Hedychrum</tp:taxon-name-part></tp:taxon-name></italic> species by the coppery red colour on the head dorsum, pronotum, mesoscutum and mesoscutellum. Also the pubescence is paler brown than in other species. The ventral part of the head, metanotum, propodeum, mesopleuron and legs are contrastingly blue or blue-green. Sometimes the coppery red colour of the head and/or mesosoma is partially replaced by golden green or blue colour, especially in the male. The mesotibia of the male has a shallow depression on its inner surface, reaching half of the tibial length. The female does not have an apicomedial tubercle on S3.</p></tp:treatment-sec><tp:treatment-sec sec-type="Distribution"><title>Distribution.</title><p>Denmark, Estonia, Finland, Latvia, Lithuania. Relatively common. – Trans-Palearctic: Europe, northern Africa, Turkey, southwestern Russia, Siberia (<xref ref-type="bibr" rid="B84">Linsenmaier 1959</xref>, <xref ref-type="bibr" rid="B87">1997</xref>, <xref ref-type="bibr" rid="B70">Kimsey and Bohart 1991</xref>).</p></tp:treatment-sec><tp:treatment-sec sec-type="Biology"><title>Biology.</title><p>Habitat: sparsely vegetated sandy areas, dry meadows. Adults often visit flowers of <tp:taxon-name><tp:taxon-name-part taxon-name-part-type="family">Apiaceae</tp:taxon-name-part></tp:taxon-name> and <tp:taxon-name><tp:taxon-name-part taxon-name-part-type="family">Asteraceae</tp:taxon-name-part></tp:taxon-name> (<xref ref-type="bibr" rid="B75">Kusdas 1956</xref>, <xref ref-type="bibr" rid="B73">Kunz 1994</xref>, <xref ref-type="bibr" rid="B127">Rosa 2004</xref>, our own obs.). Flight period: early July to late August. Host: <italic><tp:taxon-name><tp:taxon-name-part taxon-name-part-type="genus">Philanthus</tp:taxon-name-part> <tp:taxon-name-part taxon-name-part-type="species">triangulum</tp:taxon-name-part></tp:taxon-name></italic> (Fabricius) (<tp:taxon-name><tp:taxon-name-part taxon-name-part-type="family">Crabronidae</tp:taxon-name-part></tp:taxon-name>) (<xref ref-type="bibr" rid="B46">Ferton 1910</xref>, <xref ref-type="bibr" rid="B164">Trautmann 1927</xref>, <xref ref-type="bibr" rid="B106">Morgan 1984</xref>, <xref ref-type="bibr" rid="B169">Veenendaal 1987</xref>). The female does not always enter the host nest for ovipositing, but may oviposit on the prey (<italic><tp:taxon-name><tp:taxon-name-part taxon-name-part-type="genus">Apis</tp:taxon-name-part> <tp:taxon-name-part taxon-name-part-type="species">mellifera</tp:taxon-name-part></tp:taxon-name></italic> Linnaeus) while it is being transported to the nest by the host (<xref ref-type="bibr" rid="B169">Veenendaal 1987</xref>, <xref ref-type="bibr" rid="B16">Baumgarten 1995</xref>).</p></tp:treatment-sec><ref-list><ref id="B84"><mixed-citation xmlns:xlink="http://www.w3.org/1999/xlink" xlink:type="simple"><person-group><name name-style="western"><surname>Linsenmaier</surname><given-names>W</given-names></name></person-group> (<year>1959</year>) <article-title>Revision der Familie <tp:taxon-name><tp:taxon-name-part taxon-name-part-type="family">Chrysididae</tp:taxon-name-part></tp:taxon-name> (<tp:taxon-name><tp:taxon-name-part taxon-name-part-type="order">Hymenoptera</tp:taxon-name-part></tp:taxon-name>) mit besonderer Brücksichtigung der europäischen Spezies.</article-title> <source>Mitteilungen der Schweizerischen Entomologischen Gesellschaft</source> <volume>32</volume>: <fpage>1</fpage>–<lpage>232</lpage>. </mixed-citation></ref><ref id="B87"><mixed-citation xmlns:xlink="http://www.w3.org/1999/xlink" xlink:type="simple"><person-group><name name-style="western"><surname>Linsenmaier</surname><given-names>W</given-names></name></person-group> (<year>1997</year>) <article-title>Die Goldwespen der Schweiz.</article-title> <source>Veröffentlichungen aus dem Natur-Museum Luzern</source> <volume>9</volume>: <fpage>1</fpage>–<lpage>139</lpage>. </mixed-citation></ref><ref id="B70"><mixed-citation xmlns:xlink="http://www.w3.org/1999/xlink" xlink:type="simple"><person-group><name name-style="western"><surname>Kimsey</surname><given-names>LS</given-names></name><name name-style="western"><surname>Bohart</surname><given-names>RM</given-names></name></person-group> (<year>1991</year>) <source>[1990] The Chrysidid Wasps of the World.</source> <publisher-name>Oxford Press</publisher-name>, <publisher-loc>New York</publisher-loc>, <size units="page">652</size> pp. </mixed-citation></ref><ref id="B75"><mixed-citation xmlns:xlink="http://www.w3.org/1999/xlink" xlink:type="simple"><person-group><name name-style="western"><surname>Kusdas</surname><given-names>K</given-names></name></person-group> (<year>1956</year>) <article-title>Beitrag zur Kenntnis der Goldwespenfauna (<tp:taxon-name><tp:taxon-name-part taxon-name-part-type="family">Chrysididae</tp:taxon-name-part></tp:taxon-name> und <tp:taxon-name><tp:taxon-name-part taxon-name-part-type="family">Cleptidae</tp:taxon-name-part></tp:taxon-name>) Oberösterreichs, unter besonderer Berücksichtigung des Grossraumes von Linz. 2. Nachtrag.</article-title> <source>Naturkundliches Jahrbuch der Stadt Linz</source> <volume>1956</volume>: <fpage>307</fpage>–<lpage>326</lpage>. </mixed-citation></ref><ref id="B73"><mixed-citation xmlns:xlink="http://www.w3.org/1999/xlink" xlink:type="simple"><person-group><name name-style="western"><surname>Kunz</surname><given-names>PX</given-names></name></person-group> (<year>1994</year>) <article-title>Die Goldwespen (<tp:taxon-name><tp:taxon-name-part taxon-name-part-type="family">Chrysididae</tp:taxon-name-part></tp:taxon-name>) Baden-Württembergs. Taxonomie, Bestimmung, Verbreitung, Kartierung und Ökologie. – Mit einem Bestimmungsschlüssel für die deutschen Arten.</article-title> <source>Beihefte zu den Veröffentlichungen für Naturschutz und Landschaftspflege in Baden-Württemberg</source> <volume>77</volume>: <fpage>1</fpage>–<lpage>188</lpage>. </mixed-citation></ref><ref id="B127"><mixed-citation xmlns:xlink="http://www.w3.org/1999/xlink" xlink:type="simple"><person-group><name name-style="western"><surname>Rosa</surname><given-names>P</given-names></name></person-group> (<year>2004</year>) <article-title>Alcune osservazioni sulle relazioni tra Vegetazione e Crisidi (<tp:taxon-name><tp:taxon-name-part taxon-name-part-type="order">Hymenoptera</tp:taxon-name-part></tp:taxon-name>, <tp:taxon-name><tp:taxon-name-part taxon-name-part-type="family">Chrysididae</tp:taxon-name-part></tp:taxon-name>) in Italia.</article-title> <source>Giornale Italiano di Entomologia</source> <volume>11</volume>: <fpage>79</fpage>–<lpage>90</lpage>. </mixed-citation></ref><ref id="B46"><mixed-citation xmlns:xlink="http://www.w3.org/1999/xlink" xlink:type="simple"><person-group><name name-style="western"><surname>Ferton</surname><given-names>C</given-names></name></person-group> (<year>1910</year>) <article-title>Notes détachées sur l’instinct des Hyménoptères mellifères et ravisseurs. (6. Serie).</article-title> <source>Annales de la Société Entomologique de France</source> <volume>79</volume>: <fpage>145</fpage>–<lpage>178</lpage>. </mixed-citation></ref><ref id="B164"><mixed-citation xmlns:xlink="http://www.w3.org/1999/xlink" xlink:type="simple"><person-group><name name-style="western"><surname>Trautmann</surname><given-names>W</given-names></name></person-group> (<year>1927</year>) <source>Die Goldwespen Europas.</source> <publisher-name>Uschman</publisher-name>, <publisher-loc>Weimar</publisher-loc>, <size units="page">194</size> pp. </mixed-citation></ref><ref id="B106"><mixed-citation xmlns:xlink="http://www.w3.org/1999/xlink" xlink:type="simple"><person-group><name name-style="western"><surname>Morgan</surname><given-names>D</given-names></name></person-group> (<year>1984</year>) <source>Cuckoo-wasps, <tp:taxon-name><tp:taxon-name-part taxon-name-part-type="order">Hymenoptera</tp:taxon-name-part></tp:taxon-name>, <tp:taxon-name><tp:taxon-name-part taxon-name-part-type="family">Chrysididae</tp:taxon-name-part></tp:taxon-name>. Handbooks for the Identification of British Insects, Vol. 6, Part 5.</source> <publisher-name>Royal Entomological Society of London</publisher-name>, <publisher-loc>London</publisher-loc>, <size units="page">37</size> pp. </mixed-citation></ref><ref id="B169"><mixed-citation xmlns:xlink="http://www.w3.org/1999/xlink" xlink:type="simple"><person-group><name name-style="western"><surname>Veenendaal</surname><given-names>RL</given-names></name></person-group> (<year>1987</year>) <article-title>Het verborgen ei van <italic><tp:taxon-name><tp:taxon-name-part taxon-name-part-type="genus">Hedychrum</tp:taxon-name-part> <tp:taxon-name-part taxon-name-part-type="species">rutilans</tp:taxon-name-part></tp:taxon-name></italic> (<tp:taxon-name><tp:taxon-name-part taxon-name-part-type="order">Hymenoptera</tp:taxon-name-part></tp:taxon-name>: <tp:taxon-name><tp:taxon-name-part taxon-name-part-type="family">Chrysididae</tp:taxon-name-part></tp:taxon-name>).</article-title> <source>Entomologische Berichten</source> <volume>47</volume>: <fpage>169</fpage>–<lpage>171</lpage>. </mixed-citation></ref><ref id="B16"><mixed-citation xmlns:xlink="http://www.w3.org/1999/xlink" xlink:type="simple"><person-group><name name-style="western"><surname>Baumgarten</surname><given-names>H-T</given-names></name></person-group> (<year>1995</year>) <article-title>Beobachtungen zum Verhalten von <italic><tp:taxon-name><tp:taxon-name-part taxon-name-part-type="genus">Hedychrum</tp:taxon-name-part> <tp:taxon-name-part taxon-name-part-type="species">rutilans</tp:taxon-name-part></tp:taxon-name></italic> (<tp:taxon-name><tp:taxon-name-part taxon-name-part-type="order">Hymenoptera</tp:taxon-name-part></tp:taxon-name>: <tp:taxon-name><tp:taxon-name-part taxon-name-part-type="family">Chrysididae</tp:taxon-name-part></tp:taxon-name>) bei seinem Wirt, dem Bienenwolf <italic><tp:taxon-name><tp:taxon-name-part taxon-name-part-type="genus">Philanthus</tp:taxon-name-part> <tp:taxon-name-part taxon-name-part-type="species">triangulum</tp:taxon-name-part></tp:taxon-name></italic> (<tp:taxon-name><tp:taxon-name-part taxon-name-part-type="order">Hymenoptera</tp:taxon-name-part></tp:taxon-name>: <tp:taxon-name><tp:taxon-name-part taxon-name-part-type="family">Sphecidae</tp:taxon-name-part></tp:taxon-name>).</article-title> <source><tp:taxon-name><tp:taxon-name-part taxon-name-part-type="genus">Bembix</tp:taxon-name-part></tp:taxon-name></source> <volume>5</volume>: <fpage>35</fpage>–<lpage>37</lpage>. </mixed-citation></ref></ref-list></tp:taxon-treatment>
