# Supplementary material for: An illustrated key to the cuckoo wasps (Hymenoptera, Chrysididae) of the Nordic and Baltic countries, with description of a new species
Source: Zookeys. 2015 Dec 23;(548):1–116. doi: 10.3897/zookeys.548.6164 (PMC4714362; doi:10.3897/zookeys.548.6164)
Supplement: XML Treatment for Pseudospinolia [file zookeys.548.6164-treatment39.xml]

<!DOCTYPE tp:taxon-treatment
  PUBLIC "-//TaxonX//DTD Taxonomic Treatment Publishing DTD v0 20100105//EN" "tax-treatment-NSO.dtd">
<tp:taxon-treatment xmlns:tp="http://www.plazi.org/taxpub"><tp:treatment-meta><kwd-group><label>Taxon classification</label><kwd><named-content content-type="kingdom">Animalia</named-content></kwd><kwd><named-content content-type="order">Hymenoptera</named-content></kwd><kwd><named-content content-type="family">Chrysididae</named-content></kwd></kwd-group><mixed-citation publication-type="journal"><person-group><name><surname>Paukkunen</surname><given-names>Juho</given-names></name><name><surname>Berg</surname><given-names>Alexander</given-names></name><name><surname>Soon</surname><given-names>Villu</given-names></name><name><surname>Ødegaard</surname><given-names>Frode</given-names></name><name><surname>Rosa</surname><given-names>Paolo</given-names></name></person-group><article-title>An illustrated key to the cuckoo wasps (<tp:taxon-name><tp:taxon-name-part taxon-name-part-type="order">Hymenoptera</tp:taxon-name-part></tp:taxon-name>, <tp:taxon-name><tp:taxon-name-part taxon-name-part-type="family">Chrysididae</tp:taxon-name-part></tp:taxon-name>) of the Nordic and Baltic countries, with description of a new species</article-title><source>Zookeys</source><day>23</day><month>12</month><year>2015</year><volume>2015</volume><issue>548</issue><fpage>1</fpage><lpage>116</lpage><pub-id pub-id-type="doi">10.3897/zookeys.548.6164</pub-id></mixed-citation></tp:treatment-meta><tp:nomenclature><label>Genus</label><tp:taxon-name>
                            <tp:taxon-name-part taxon-name-part-type="genus">Pseudospinolia</tp:taxon-name-part>
                        </tp:taxon-name><tp:taxon-authority>Linsenmaier, 1951</tp:taxon-authority><xref ref-type="fig" rid="F2">Figs 9</xref><xref ref-type="fig" rid="F19">, 75</xref><tp:nomenclature-citation-list><tp:nomenclature-citation><tp:taxon-name><tp:taxon-name-part taxon-name-part-type="genus">Pseudospinolia</tp:taxon-name-part></tp:taxon-name><comment> Linsenmaier, 1951: 31.</comment></tp:nomenclature-citation></tp:nomenclature-citation-list></tp:nomenclature><tp:treatment-sec sec-type="Note"><title>Note.</title><p>This taxon has been treated as a subgenus of <italic><tp:taxon-name><tp:taxon-name-part taxon-name-part-type="genus">Euchroeus</tp:taxon-name-part></tp:taxon-name></italic> Latreille or <italic><tp:taxon-name><tp:taxon-name-part taxon-name-part-type="genus">Spinolia</tp:taxon-name-part></tp:taxon-name></italic> Dahlbom by some authors (<xref ref-type="bibr" rid="B84">Linsenmaier 1959</xref>, <xref ref-type="bibr" rid="B106">Morgan 1984</xref>, <xref ref-type="bibr" rid="B8">Arens 2014</xref>). We follow the classification of <xref ref-type="bibr" rid="B70">Kimsey and Bohart (1991)</xref> and regard it as a distinct genus. Characteristic morphological features include the broadly open marginal cell (Fig. <xref ref-type="fig" rid="F2">9</xref>), the edentate T3, the deep and subdivided depression laterally on the pronotum, and the elongate transverse frontal carina connecting the compound eyes. Members of the genus parasitise solitary vespids of the subfamily <tp:taxon-name><tp:taxon-name-part taxon-name-part-type="subfamily">Eumeninae</tp:taxon-name-part></tp:taxon-name> (e.g. <italic><tp:taxon-name><tp:taxon-name-part taxon-name-part-type="genus">Odynerus</tp:taxon-name-part></tp:taxon-name></italic> Latreille). Approximately 15 species are recognised worldwide, most of which occur in the Palearctic Region, particularly in the Middle East and the Mediterranean region (<xref ref-type="bibr" rid="B70">Kimsey and Bohart 1991</xref>). The European fauna consists of eight species (<xref ref-type="bibr" rid="B130">Rosa and Soon 2012</xref>), and one, <italic><tp:taxon-name><tp:taxon-name-part taxon-name-part-type="genus">Pseudospinolia</tp:taxon-name-part> <tp:taxon-name-part taxon-name-part-type="species">neglecta</tp:taxon-name-part></tp:taxon-name></italic>, is found in the Nordic and Baltic countries (<xref ref-type="bibr" rid="B119">Paukkunen et al. 2014</xref>).</p><fig id="F19" position="float" orientation="portrait"><label>Figure 75.</label><caption><p><italic><tp:taxon-name><tp:taxon-name-part taxon-name-part-type="genus">Pseudospinolia</tp:taxon-name-part> <tp:taxon-name-part taxon-name-part-type="species">neglecta</tp:taxon-name-part></tp:taxon-name></italic> ♀. Scale 1 mm.</p></caption><graphic xmlns:xlink="http://www.w3.org/1999/xlink" xlink:href="zookeys-548-001-g019.jpg" position="float" orientation="portrait" xlink:type="simple" id="oo_70872.jpg"/></fig></tp:treatment-sec><tp:treatment-sec><!--Section generated to contain objects referenced in tp:taxon-treatment.--><fig id="F2" position="float" orientation="portrait"><label>Figures 2–10.</label><caption><p>Tarsal claw: <bold>2</bold> <italic><tp:taxon-name><tp:taxon-name-part taxon-name-part-type="genus">Pseudomalus</tp:taxon-name-part> <tp:taxon-name-part taxon-name-part-type="species">triangulifer</tp:taxon-name-part></tp:taxon-name></italic> <bold>3</bold> <italic><tp:taxon-name><tp:taxon-name-part taxon-name-part-type="genus">Holopyga</tp:taxon-name-part> <tp:taxon-name-part taxon-name-part-type="species">generosa</tp:taxon-name-part></tp:taxon-name></italic> <bold>4</bold> <italic><tp:taxon-name><tp:taxon-name-part taxon-name-part-type="genus">Hedychrum</tp:taxon-name-part> <tp:taxon-name-part taxon-name-part-type="species">nobile</tp:taxon-name-part></tp:taxon-name></italic> <bold>5</bold> <italic><tp:taxon-name><tp:taxon-name-part taxon-name-part-type="genus">Hedychridium</tp:taxon-name-part> <tp:taxon-name-part taxon-name-part-type="species">roseum</tp:taxon-name-part></tp:taxon-name></italic> <bold>6</bold> <italic><tp:taxon-name><tp:taxon-name-part taxon-name-part-type="genus">Chrysis</tp:taxon-name-part> <tp:taxon-name-part taxon-name-part-type="species">longula</tp:taxon-name-part></tp:taxon-name></italic>. Forewing: <bold>7</bold> <italic><tp:taxon-name><tp:taxon-name-part taxon-name-part-type="genus">Holopyga</tp:taxon-name-part> <tp:taxon-name-part taxon-name-part-type="species">generosa</tp:taxon-name-part></tp:taxon-name></italic> <bold>8</bold> <italic><tp:taxon-name><tp:taxon-name-part taxon-name-part-type="genus">Hedychridium</tp:taxon-name-part> <tp:taxon-name-part taxon-name-part-type="species">ardens</tp:taxon-name-part></tp:taxon-name></italic> <bold>9</bold> <italic><tp:taxon-name><tp:taxon-name-part taxon-name-part-type="genus">Pseudospinolia</tp:taxon-name-part> <tp:taxon-name-part taxon-name-part-type="species">neglecta</tp:taxon-name-part></tp:taxon-name></italic> <bold>10</bold> <italic><tp:taxon-name><tp:taxon-name-part taxon-name-part-type="genus">Chrysis</tp:taxon-name-part> <tp:taxon-name-part taxon-name-part-type="species">impressa</tp:taxon-name-part></tp:taxon-name></italic>, a and c radial sector vein, b medial vein, d medial cell.</p></caption><graphic xmlns:xlink="http://www.w3.org/1999/xlink" xlink:href="zookeys-548-001-g002.jpg" position="float" orientation="portrait" xlink:type="simple" id="oo_70855.jpg"/></fig></tp:treatment-sec><ref-list><ref id="B84"><mixed-citation xmlns:xlink="http://www.w3.org/1999/xlink" xlink:type="simple"><person-group><name name-style="western"><surname>Linsenmaier</surname><given-names>W</given-names></name></person-group> (<year>1959</year>) <article-title>Revision der Familie <tp:taxon-name><tp:taxon-name-part taxon-name-part-type="family">Chrysididae</tp:taxon-name-part></tp:taxon-name> (<tp:taxon-name><tp:taxon-name-part taxon-name-part-type="order">Hymenoptera</tp:taxon-name-part></tp:taxon-name>) mit besonderer Brücksichtigung der europäischen Spezies.</article-title> <source>Mitteilungen der Schweizerischen Entomologischen Gesellschaft</source> <volume>32</volume>: <fpage>1</fpage>–<lpage>232</lpage>. </mixed-citation></ref><ref id="B106"><mixed-citation xmlns:xlink="http://www.w3.org/1999/xlink" xlink:type="simple"><person-group><name name-style="western"><surname>Morgan</surname><given-names>D</given-names></name></person-group> (<year>1984</year>) <source>Cuckoo-wasps, <tp:taxon-name><tp:taxon-name-part taxon-name-part-type="order">Hymenoptera</tp:taxon-name-part></tp:taxon-name>, <tp:taxon-name><tp:taxon-name-part taxon-name-part-type="family">Chrysididae</tp:taxon-name-part></tp:taxon-name>. Handbooks for the Identification of British Insects, Vol. 6, Part 5.</source> <publisher-name>Royal Entomological Society of London</publisher-name>, <publisher-loc>London</publisher-loc>, <size units="page">37</size> pp. </mixed-citation></ref><ref id="B8"><mixed-citation xmlns:xlink="http://www.w3.org/1999/xlink" xlink:type="simple"><person-group><name name-style="western"><surname>Arens</surname><given-names>W</given-names></name></person-group> (<year>2014</year>) <article-title>Die Goldwespen der Peloponnes (<tp:taxon-name><tp:taxon-name-part taxon-name-part-type="order">Hymenoptera</tp:taxon-name-part></tp:taxon-name>: <tp:taxon-name><tp:taxon-name-part taxon-name-part-type="family">Chrysididae</tp:taxon-name-part></tp:taxon-name>) 1. Teil: Die Gattungen <italic><tp:taxon-name><tp:taxon-name-part taxon-name-part-type="genus">Cleptes</tp:taxon-name-part></tp:taxon-name></italic>, <italic><tp:taxon-name><tp:taxon-name-part taxon-name-part-type="genus">Omalus</tp:taxon-name-part></tp:taxon-name></italic>, <italic><tp:taxon-name><tp:taxon-name-part taxon-name-part-type="genus">Holopyga</tp:taxon-name-part></tp:taxon-name></italic>, <italic><tp:taxon-name><tp:taxon-name-part taxon-name-part-type="genus">Hedychrum</tp:taxon-name-part></tp:taxon-name></italic>, <italic><tp:taxon-name><tp:taxon-name-part taxon-name-part-type="genus">Hedychridium</tp:taxon-name-part></tp:taxon-name></italic> und <italic><tp:taxon-name><tp:taxon-name-part taxon-name-part-type="genus">Euchroeus</tp:taxon-name-part></tp:taxon-name></italic>; mit Beschreibung einer neuen <italic><tp:taxon-name><tp:taxon-name-part taxon-name-part-type="genus">Cleptes</tp:taxon-name-part></tp:taxon-name></italic>-Art.</article-title> <source>Linzer biologische Beiträge</source> <volume>46</volume>: <fpage>553</fpage>–<lpage>621</lpage>. </mixed-citation></ref><ref id="B70"><mixed-citation xmlns:xlink="http://www.w3.org/1999/xlink" xlink:type="simple"><person-group><name name-style="western"><surname>Kimsey</surname><given-names>LS</given-names></name><name name-style="western"><surname>Bohart</surname><given-names>RM</given-names></name></person-group> (<year>1991</year>) <source>[1990] The Chrysidid Wasps of the World.</source> <publisher-name>Oxford Press</publisher-name>, <publisher-loc>New York</publisher-loc>, <size units="page">652</size> pp. </mixed-citation></ref><ref id="B130"><mixed-citation xmlns:xlink="http://www.w3.org/1999/xlink" xlink:type="simple"><person-group><name name-style="western"><surname>Rosa</surname><given-names>P</given-names></name><name name-style="western"><surname>Soon</surname><given-names>V</given-names></name></person-group> (<year>2012</year>) <article-title>Fauna Europaea: <tp:taxon-name><tp:taxon-name-part taxon-name-part-type="family">Chrysididae</tp:taxon-name-part></tp:taxon-name>.</article-title> In: <person-group><name name-style="western"><surname>Mitroiu</surname><given-names>M-D</given-names></name></person-group> (<role>Ed.</role>) <source>Fauna Europaea: <tp:taxon-name><tp:taxon-name-part taxon-name-part-type="order">Hymenoptera</tp:taxon-name-part></tp:taxon-name>, version 2.5.</source> <ext-link xlink:type="simple" ext-link-type="uri" xlink:href="http://www.faunaeur.org">http://www.faunaeur.org</ext-link> [<comment>accessed 1 April 2015</comment>] </mixed-citation></ref><ref id="B119"><mixed-citation xmlns:xlink="http://www.w3.org/1999/xlink" xlink:type="simple"><person-group><name name-style="western"><surname>Paukkunen</surname><given-names>J</given-names></name><name name-style="western"><surname>Rosa</surname><given-names>P</given-names></name><name name-style="western"><surname>Soon</surname><given-names>V</given-names></name><name name-style="western"><surname>Johansson</surname><given-names>N</given-names></name><name name-style="western"><surname>Ødegaard</surname><given-names>F</given-names></name></person-group> (<year>2014</year>) <article-title>Faunistic review of the cuckoo wasps of Fennoscandia, Denmark and the Baltic countries (<tp:taxon-name><tp:taxon-name-part taxon-name-part-type="order">Hymenoptera</tp:taxon-name-part></tp:taxon-name>: <tp:taxon-name><tp:taxon-name-part taxon-name-part-type="family">Chrysididae</tp:taxon-name-part></tp:taxon-name>).</article-title> <source>Zootaxa</source> <volume>3864</volume>: <fpage>1</fpage>–<lpage>67</lpage>. doi: <ext-link xlink:type="simple" ext-link-type="doi" xlink:href="10.11646/zootaxa.3864.1.1">10.11646/zootaxa.3864.1.1</ext-link> </mixed-citation></ref></ref-list></tp:taxon-treatment>
