# Supplementary material for: An illustrated key to the cuckoo wasps (Hymenoptera, Chrysididae) of the Nordic and Baltic countries, with description of a new species
Source: Zookeys. 2015 Dec 23;(548):1–116. doi: 10.3897/zookeys.548.6164 (PMC4714362; doi:10.3897/zookeys.548.6164)
Supplement: XML Treatment for Chrysis [file zookeys.548.6164-treatment43.xml]

<!DOCTYPE tp:taxon-treatment
  PUBLIC "-//TaxonX//DTD Taxonomic Treatment Publishing DTD v0 20100105//EN" "tax-treatment-NSO.dtd">
<tp:taxon-treatment xmlns:tp="http://www.plazi.org/taxpub"><tp:treatment-meta><kwd-group><label>Taxon classification</label><kwd><named-content content-type="kingdom">Animalia</named-content></kwd><kwd><named-content content-type="order">Hymenoptera</named-content></kwd><kwd><named-content content-type="family">Chrysididae</named-content></kwd></kwd-group><mixed-citation publication-type="journal"><person-group><name><surname>Paukkunen</surname><given-names>Juho</given-names></name><name><surname>Berg</surname><given-names>Alexander</given-names></name><name><surname>Soon</surname><given-names>Villu</given-names></name><name><surname>Ødegaard</surname><given-names>Frode</given-names></name><name><surname>Rosa</surname><given-names>Paolo</given-names></name></person-group><article-title>An illustrated key to the cuckoo wasps (<tp:taxon-name><tp:taxon-name-part taxon-name-part-type="order">Hymenoptera</tp:taxon-name-part></tp:taxon-name>, <tp:taxon-name><tp:taxon-name-part taxon-name-part-type="family">Chrysididae</tp:taxon-name-part></tp:taxon-name>) of the Nordic and Baltic countries, with description of a new species</article-title><source>Zookeys</source><day>23</day><month>12</month><year>2015</year><volume>2015</volume><issue>548</issue><fpage>1</fpage><lpage>116</lpage><pub-id pub-id-type="doi">10.3897/zookeys.548.6164</pub-id></mixed-citation></tp:treatment-meta><tp:nomenclature><label>Genus</label><tp:taxon-name>
                            <tp:taxon-name-part taxon-name-part-type="genus">Chrysis</tp:taxon-name-part>
                        </tp:taxon-name><tp:taxon-authority>Linnaeus, 1761</tp:taxon-authority><xref ref-type="fig" rid="F2">Figs 6</xref><xref ref-type="fig" rid="F2">, 10</xref><xref ref-type="fig" rid="F21">, 77–92</xref><xref ref-type="fig" rid="F22">, 93–101</xref><xref ref-type="fig" rid="F23">, 102–109</xref><xref ref-type="fig" rid="F24">, 110–125</xref><xref ref-type="fig" rid="F25">, 126–137</xref><xref ref-type="fig" rid="F26">, 138–144</xref><xref ref-type="fig" rid="F27">, 145–149</xref><xref ref-type="fig" rid="F28">, 150–164</xref><xref ref-type="fig" rid="F29">, 165–178</xref><xref ref-type="fig" rid="F30">, 179</xref><xref ref-type="fig" rid="F31">, 180–186</xref><xref ref-type="fig" rid="F32">, 187–195</xref><tp:nomenclature-citation-list><tp:nomenclature-citation><tp:taxon-name><tp:taxon-name-part taxon-name-part-type="genus">Chrysis</tp:taxon-name-part></tp:taxon-name><comment> Linnaeus, 1761: 414.</comment></tp:nomenclature-citation><tp:nomenclature-citation><tp:taxon-name><tp:taxon-name-part taxon-name-part-type="genus">Chrysogona</tp:taxon-name-part></tp:taxon-name><comment> Förster, 1853: 327.</comment></tp:nomenclature-citation><tp:nomenclature-citation><tp:taxon-name><tp:taxon-name-part taxon-name-part-type="genus">Tetrachrysis</tp:taxon-name-part></tp:taxon-name><comment> Lichtenstein, 1876: 27.</comment></tp:nomenclature-citation><tp:nomenclature-citation><tp:taxon-name><tp:taxon-name-part taxon-name-part-type="genus">Hexachrysis</tp:taxon-name-part></tp:taxon-name><comment> Lichtenstein, 1876: 27.</comment></tp:nomenclature-citation></tp:nomenclature-citation-list></tp:nomenclature><tp:treatment-sec sec-type="Note"><title>Note.</title><p>With more than a thousand currently recognised species, <italic><tp:taxon-name><tp:taxon-name-part taxon-name-part-type="genus">Chrysis</tp:taxon-name-part></tp:taxon-name></italic> is the largest and most heterogeneous genus of <tp:taxon-name><tp:taxon-name-part taxon-name-part-type="family">Chrysididae</tp:taxon-name-part></tp:taxon-name>. It is best defined by a combination of <!--PageBreak-->several variable and non-unique characters, such as the closed or nearly closed forewing marginal cell, the usually four- or six-toothed posterior margin of T3, and the usually distinct transverse frontal carina on the frons. Members of the genus parasitise a wide range of solitary wasps and bees in the families <tp:taxon-name><tp:taxon-name-part taxon-name-part-type="family">Vespidae</tp:taxon-name-part></tp:taxon-name>, <tp:taxon-name><tp:taxon-name-part taxon-name-part-type="family">Sphecidae</tp:taxon-name-part></tp:taxon-name>, <tp:taxon-name><tp:taxon-name-part taxon-name-part-type="family">Crabronidae</tp:taxon-name-part></tp:taxon-name>, <tp:taxon-name><tp:taxon-name-part taxon-name-part-type="family">Megachilidae</tp:taxon-name-part></tp:taxon-name> and <tp:taxon-name><tp:taxon-name-part taxon-name-part-type="family">Apidae</tp:taxon-name-part></tp:taxon-name>. They are found worldwide, but the vast majority of species is found in the Holarctic and Afrotropical Regions. The European fauna consists of nearly 190 species and numerous subspecies (<xref ref-type="bibr" rid="B130">Rosa and Soon 2012</xref>). Up to now, 35 <!--PageBreak-->species have been found in the Nordic and Baltic countries (<xref ref-type="bibr" rid="B119">Paukkunen et al. 2014</xref>). The genus was first formally divided into species-groups by <xref ref-type="bibr" rid="B84">Linsenmaier (1959)</xref>. Our classification of the species-groups follows <xref ref-type="bibr" rid="B70">Kimsey and Bohart (1991)</xref>.</p><fig id="F21" position="float" orientation="portrait"><label>Figures 77–92.</label><caption><p>T3, dorsal view: <bold>77</bold> <italic><tp:taxon-name><tp:taxon-name-part taxon-name-part-type="genus">Chrysis</tp:taxon-name-part> <tp:taxon-name-part taxon-name-part-type="species">succincta</tp:taxon-name-part></tp:taxon-name></italic> ♀ <bold>78</bold> <italic><tp:taxon-name><tp:taxon-name-part taxon-name-part-type="genus">Chrysis</tp:taxon-name-part> <tp:taxon-name-part taxon-name-part-type="species">illigeri</tp:taxon-name-part></tp:taxon-name></italic> ♀ <bold>79</bold> <italic><tp:taxon-name><tp:taxon-name-part taxon-name-part-type="genus">Chrysis</tp:taxon-name-part> <tp:taxon-name-part taxon-name-part-type="species">viridula</tp:taxon-name-part></tp:taxon-name></italic> ♀ <bold>80</bold> <italic><tp:taxon-name><tp:taxon-name-part taxon-name-part-type="genus">Chrysis</tp:taxon-name-part> <tp:taxon-name-part taxon-name-part-type="species">equestris</tp:taxon-name-part></tp:taxon-name></italic> ♀ <bold>81</bold> <italic><tp:taxon-name><tp:taxon-name-part taxon-name-part-type="genus">Chrysis</tp:taxon-name-part> <tp:taxon-name-part taxon-name-part-type="species">sexdentata</tp:taxon-name-part></tp:taxon-name></italic> ♀ <bold>82</bold> <italic><tp:taxon-name><tp:taxon-name-part taxon-name-part-type="genus">Chrysis</tp:taxon-name-part> <tp:taxon-name-part taxon-name-part-type="species">indigotea</tp:taxon-name-part></tp:taxon-name></italic> ♂ <bold>83</bold> <italic><tp:taxon-name><tp:taxon-name-part taxon-name-part-type="genus">Chrysis</tp:taxon-name-part> <tp:taxon-name-part taxon-name-part-type="species">iris</tp:taxon-name-part></tp:taxon-name></italic> ♂ <bold>84</bold> <italic><tp:taxon-name><tp:taxon-name-part taxon-name-part-type="genus">Chrysis</tp:taxon-name-part> <tp:taxon-name-part taxon-name-part-type="species">impressa</tp:taxon-name-part></tp:taxon-name></italic> ♀ <bold>85</bold> <italic><tp:taxon-name><tp:taxon-name-part taxon-name-part-type="genus">Chrysis</tp:taxon-name-part> <tp:taxon-name-part taxon-name-part-type="species">impressa</tp:taxon-name-part></tp:taxon-name></italic> ♂ <bold>86</bold> <italic><tp:taxon-name><tp:taxon-name-part taxon-name-part-type="genus">Chrysis</tp:taxon-name-part> <tp:taxon-name-part taxon-name-part-type="species">angustula</tp:taxon-name-part></tp:taxon-name></italic> ♂ <bold>87</bold> <italic><tp:taxon-name><tp:taxon-name-part taxon-name-part-type="genus">Chrysis</tp:taxon-name-part> <tp:taxon-name-part taxon-name-part-type="species">subcoriacea</tp:taxon-name-part></tp:taxon-name></italic> ♂ <bold>88</bold> <italic><tp:taxon-name><tp:taxon-name-part taxon-name-part-type="genus">Chrysis</tp:taxon-name-part> <tp:taxon-name-part taxon-name-part-type="species">longula</tp:taxon-name-part></tp:taxon-name></italic> ♂. Ovipositor, dorsal view: <bold>89</bold> <italic><tp:taxon-name><tp:taxon-name-part taxon-name-part-type="genus">Chrysis</tp:taxon-name-part> <tp:taxon-name-part taxon-name-part-type="species">equestris</tp:taxon-name-part></tp:taxon-name></italic> ♀ <bold>90</bold> <italic><tp:taxon-name><tp:taxon-name-part taxon-name-part-type="genus">Chrysis</tp:taxon-name-part> <tp:taxon-name-part taxon-name-part-type="species">zetterstedti</tp:taxon-name-part></tp:taxon-name></italic> ♀ <bold>91</bold> <italic><tp:taxon-name><tp:taxon-name-part taxon-name-part-type="genus">Chrysis</tp:taxon-name-part> <tp:taxon-name-part taxon-name-part-type="species">solida</tp:taxon-name-part></tp:taxon-name></italic> ♀ <bold>92</bold> <italic><tp:taxon-name><tp:taxon-name-part taxon-name-part-type="genus">Chrysis</tp:taxon-name-part> <tp:taxon-name-part taxon-name-part-type="species">impressa</tp:taxon-name-part></tp:taxon-name></italic> ♀. Scale 1 mm.</p></caption><graphic xmlns:xlink="http://www.w3.org/1999/xlink" xlink:href="zookeys-548-001-g021.jpg" position="float" orientation="portrait" xlink:type="simple" id="oo_70874.jpg"/></fig><fig id="F22" position="float" orientation="portrait"><label>Figures 93–101.</label><caption><p>Metasoma, dorsal view: <bold>93</bold> <italic><tp:taxon-name><tp:taxon-name-part taxon-name-part-type="genus">Chrysis</tp:taxon-name-part> <tp:taxon-name-part taxon-name-part-type="species">fulgida</tp:taxon-name-part></tp:taxon-name></italic> ♂ <bold>94</bold> <italic><tp:taxon-name><tp:taxon-name-part taxon-name-part-type="genus">Chrysis</tp:taxon-name-part> <tp:taxon-name-part taxon-name-part-type="species">rutilans</tp:taxon-name-part></tp:taxon-name></italic> ♀ <bold>95</bold> <italic><tp:taxon-name><tp:taxon-name-part taxon-name-part-type="genus">Chrysis</tp:taxon-name-part> <tp:taxon-name-part taxon-name-part-type="species">splendidula</tp:taxon-name-part></tp:taxon-name></italic> ♀ <bold>96</bold> <italic><tp:taxon-name><tp:taxon-name-part taxon-name-part-type="genus">Chrysis</tp:taxon-name-part> <tp:taxon-name-part taxon-name-part-type="species">ruddii</tp:taxon-name-part></tp:taxon-name></italic> ♀ <bold>97</bold> <italic><tp:taxon-name><tp:taxon-name-part taxon-name-part-type="genus">Chrysis</tp:taxon-name-part> <tp:taxon-name-part taxon-name-part-type="species">vanlithi</tp:taxon-name-part></tp:taxon-name></italic> ♀ <bold>98</bold> <italic><tp:taxon-name><tp:taxon-name-part taxon-name-part-type="genus">Chrysis</tp:taxon-name-part> <tp:taxon-name-part taxon-name-part-type="species">clarinicollis</tp:taxon-name-part></tp:taxon-name></italic> ♀ <bold>99</bold> <italic><tp:taxon-name><tp:taxon-name-part taxon-name-part-type="genus">Chrysis</tp:taxon-name-part> <tp:taxon-name-part taxon-name-part-type="species">angustula</tp:taxon-name-part></tp:taxon-name></italic> ♀ <bold>100</bold> <italic><tp:taxon-name><tp:taxon-name-part taxon-name-part-type="genus">Chrysis</tp:taxon-name-part> <tp:taxon-name-part taxon-name-part-type="species">mediata</tp:taxon-name-part></tp:taxon-name></italic> ♀ <bold>101</bold> <italic><tp:taxon-name><tp:taxon-name-part taxon-name-part-type="genus">Chrysis</tp:taxon-name-part> <tp:taxon-name-part taxon-name-part-type="species">solida</tp:taxon-name-part></tp:taxon-name></italic> ♀. Scale 1 mm.</p></caption><graphic xmlns:xlink="http://www.w3.org/1999/xlink" xlink:href="zookeys-548-001-g022.jpg" position="float" orientation="portrait" xlink:type="simple" id="oo_70875.jpg"/></fig><fig id="F23" position="float" orientation="portrait"><label>Figures 102–109.</label><caption><p>Metasoma, dorsal view: <bold>102</bold> <italic><tp:taxon-name><tp:taxon-name-part taxon-name-part-type="genus">Chrysis</tp:taxon-name-part> <tp:taxon-name-part taxon-name-part-type="species">longula</tp:taxon-name-part></tp:taxon-name></italic> ♀ <bold>103</bold> <italic><tp:taxon-name><tp:taxon-name-part taxon-name-part-type="genus">Chrysis</tp:taxon-name-part> <tp:taxon-name-part taxon-name-part-type="species">corusca</tp:taxon-name-part></tp:taxon-name></italic> ♀ <bold>104</bold> <italic><tp:taxon-name><tp:taxon-name-part taxon-name-part-type="genus">Chrysis</tp:taxon-name-part> <tp:taxon-name-part taxon-name-part-type="species">ignita</tp:taxon-name-part></tp:taxon-name></italic> ♀ <bold>105</bold> <italic><tp:taxon-name><tp:taxon-name-part taxon-name-part-type="genus">Chrysis</tp:taxon-name-part> <tp:taxon-name-part taxon-name-part-type="species">ignita</tp:taxon-name-part></tp:taxon-name></italic> ♂ <bold>106</bold> <italic><tp:taxon-name><tp:taxon-name-part taxon-name-part-type="genus">Chrysis</tp:taxon-name-part> <tp:taxon-name-part taxon-name-part-type="species">borealis</tp:taxon-name-part></tp:taxon-name></italic> sp. n. ♀ <bold>107</bold> <italic><tp:taxon-name><tp:taxon-name-part taxon-name-part-type="genus">Chrysis</tp:taxon-name-part> <tp:taxon-name-part taxon-name-part-type="species">impressa</tp:taxon-name-part></tp:taxon-name></italic> ♂. Metasoma, lateral view: <bold>108</bold> <italic><tp:taxon-name><tp:taxon-name-part taxon-name-part-type="genus">Chrysis</tp:taxon-name-part> <tp:taxon-name-part taxon-name-part-type="species">impressa</tp:taxon-name-part></tp:taxon-name></italic> ♂ <bold>109</bold> <italic><tp:taxon-name><tp:taxon-name-part taxon-name-part-type="genus">Chrysis</tp:taxon-name-part> <tp:taxon-name-part taxon-name-part-type="species">subcoriacea</tp:taxon-name-part></tp:taxon-name></italic> ♀. Scale 1 mm.</p></caption><graphic xmlns:xlink="http://www.w3.org/1999/xlink" xlink:href="zookeys-548-001-g023.jpg" position="float" orientation="portrait" xlink:type="simple" id="oo_70876.jpg"/></fig><fig id="F24" position="float" orientation="portrait"><label>Figures 110–125.</label><caption><p>Metasoma, ventral view: <bold>110</bold> <italic><tp:taxon-name><tp:taxon-name-part taxon-name-part-type="genus">Chrysis</tp:taxon-name-part> <tp:taxon-name-part taxon-name-part-type="species">bicolor</tp:taxon-name-part></tp:taxon-name></italic> ♀, <bold>111</bold> <italic><tp:taxon-name><tp:taxon-name-part taxon-name-part-type="genus">Chrysis</tp:taxon-name-part> <tp:taxon-name-part taxon-name-part-type="species">illigeri</tp:taxon-name-part></tp:taxon-name></italic> ♀ <bold>112</bold> <italic><tp:taxon-name><tp:taxon-name-part taxon-name-part-type="genus">Chrysis</tp:taxon-name-part> <tp:taxon-name-part taxon-name-part-type="species">equestris</tp:taxon-name-part></tp:taxon-name></italic> ♀ <bold>113</bold> <italic><tp:taxon-name><tp:taxon-name-part taxon-name-part-type="genus">Chrysis</tp:taxon-name-part> <tp:taxon-name-part taxon-name-part-type="species">zetterstedti</tp:taxon-name-part></tp:taxon-name></italic> ♀ <bold>114</bold> <italic><tp:taxon-name><tp:taxon-name-part taxon-name-part-type="genus">Chrysis</tp:taxon-name-part> <tp:taxon-name-part taxon-name-part-type="species">splendidula</tp:taxon-name-part></tp:taxon-name></italic> ♀ <bold>115</bold> <italic><tp:taxon-name><tp:taxon-name-part taxon-name-part-type="genus">Chrysis</tp:taxon-name-part> <tp:taxon-name-part taxon-name-part-type="species">vanlithi</tp:taxon-name-part></tp:taxon-name></italic> ♀ <bold>116</bold> <italic><tp:taxon-name><tp:taxon-name-part taxon-name-part-type="genus">Chrysis</tp:taxon-name-part> <tp:taxon-name-part taxon-name-part-type="species">impressa</tp:taxon-name-part></tp:taxon-name></italic> ♀ <bold>117</bold> <italic><tp:taxon-name><tp:taxon-name-part taxon-name-part-type="genus">Chrysis</tp:taxon-name-part> <tp:taxon-name-part taxon-name-part-type="species">subcoriacea</tp:taxon-name-part></tp:taxon-name></italic> ♀ <bold>118</bold> <italic><tp:taxon-name><tp:taxon-name-part taxon-name-part-type="genus">Chrysis</tp:taxon-name-part> <tp:taxon-name-part taxon-name-part-type="species">leptomandibularis</tp:taxon-name-part></tp:taxon-name></italic> ♀ <bold>119</bold> <italic><tp:taxon-name><tp:taxon-name-part taxon-name-part-type="genus">Chrysis</tp:taxon-name-part> <tp:taxon-name-part taxon-name-part-type="species">angustula</tp:taxon-name-part></tp:taxon-name></italic> ♀ <bold>120</bold> <italic><tp:taxon-name><tp:taxon-name-part taxon-name-part-type="genus">Chrysis</tp:taxon-name-part> <tp:taxon-name-part taxon-name-part-type="species">solida</tp:taxon-name-part></tp:taxon-name></italic> ♀ <bold>121</bold> <italic><tp:taxon-name><tp:taxon-name-part taxon-name-part-type="genus">Chrysis</tp:taxon-name-part> <tp:taxon-name-part taxon-name-part-type="species">longula</tp:taxon-name-part></tp:taxon-name></italic> ♀ <bold>122</bold> <italic><tp:taxon-name><tp:taxon-name-part taxon-name-part-type="genus">Chrysis</tp:taxon-name-part> <tp:taxon-name-part taxon-name-part-type="species">ignita</tp:taxon-name-part></tp:taxon-name></italic> ♀ <bold>123</bold> <italic><tp:taxon-name><tp:taxon-name-part taxon-name-part-type="genus">Chrysis</tp:taxon-name-part> <tp:taxon-name-part taxon-name-part-type="species">corusca</tp:taxon-name-part></tp:taxon-name></italic> ♀ <bold>124</bold> <italic><tp:taxon-name><tp:taxon-name-part taxon-name-part-type="genus">Chrysis</tp:taxon-name-part> <tp:taxon-name-part taxon-name-part-type="species">borealis</tp:taxon-name-part></tp:taxon-name></italic> sp. n. ♀ <bold>125</bold> <italic><tp:taxon-name><tp:taxon-name-part taxon-name-part-type="genus">Chrysis</tp:taxon-name-part> <tp:taxon-name-part taxon-name-part-type="species">solida</tp:taxon-name-part></tp:taxon-name></italic> ♂. Scale 1 mm.</p></caption><graphic xmlns:xlink="http://www.w3.org/1999/xlink" xlink:href="zookeys-548-001-g024.jpg" position="float" orientation="portrait" xlink:type="simple" id="oo_70877.jpg"/></fig><fig id="F25" position="float" orientation="portrait"><label>Figures 126–137.</label><caption><p>Metasoma, ventral view: <bold>126</bold> <italic><tp:taxon-name><tp:taxon-name-part taxon-name-part-type="genus">Chrysis</tp:taxon-name-part> <tp:taxon-name-part taxon-name-part-type="species">angustula</tp:taxon-name-part></tp:taxon-name></italic> ♂ <bold>127</bold> <italic><tp:taxon-name><tp:taxon-name-part taxon-name-part-type="genus">Chrysis</tp:taxon-name-part> <tp:taxon-name-part taxon-name-part-type="species">leptomandibularis</tp:taxon-name-part></tp:taxon-name></italic> ♂ <bold>128</bold> <italic><tp:taxon-name><tp:taxon-name-part taxon-name-part-type="genus">Chrysis</tp:taxon-name-part> <tp:taxon-name-part taxon-name-part-type="species">corusca</tp:taxon-name-part></tp:taxon-name></italic> ♂ <bold>129</bold> <italic><tp:taxon-name><tp:taxon-name-part taxon-name-part-type="genus">Chrysis</tp:taxon-name-part> <tp:taxon-name-part taxon-name-part-type="species">subcoriacea</tp:taxon-name-part></tp:taxon-name></italic> ♂ <bold>130</bold> <italic><tp:taxon-name><tp:taxon-name-part taxon-name-part-type="genus">Chrysis</tp:taxon-name-part> <tp:taxon-name-part taxon-name-part-type="species">ignita</tp:taxon-name-part></tp:taxon-name></italic> ♂ <bold>131</bold> <italic><tp:taxon-name><tp:taxon-name-part taxon-name-part-type="genus">Chrysis</tp:taxon-name-part> <tp:taxon-name-part taxon-name-part-type="species">schencki</tp:taxon-name-part></tp:taxon-name></italic> ♂ <bold>132</bold> <italic><tp:taxon-name><tp:taxon-name-part taxon-name-part-type="genus">Chrysis</tp:taxon-name-part> <tp:taxon-name-part taxon-name-part-type="species">impressa</tp:taxon-name-part></tp:taxon-name></italic> ♂ <bold>133</bold> <italic><tp:taxon-name><tp:taxon-name-part taxon-name-part-type="genus">Chrysis</tp:taxon-name-part> <tp:taxon-name-part taxon-name-part-type="species">borealis</tp:taxon-name-part></tp:taxon-name></italic> sp. n. ♂. Genital capsule, dorsal view: <bold>134</bold> <italic><tp:taxon-name><tp:taxon-name-part taxon-name-part-type="genus">Chrysis</tp:taxon-name-part> <tp:taxon-name-part taxon-name-part-type="species">equestris</tp:taxon-name-part></tp:taxon-name></italic> ♂ <bold>135</bold> <italic><tp:taxon-name><tp:taxon-name-part taxon-name-part-type="genus">Chrysis</tp:taxon-name-part> <tp:taxon-name-part taxon-name-part-type="species">zetterstedti</tp:taxon-name-part></tp:taxon-name></italic> ♂ <bold>136</bold> <italic><tp:taxon-name><tp:taxon-name-part taxon-name-part-type="genus">Chrysis</tp:taxon-name-part> <tp:taxon-name-part taxon-name-part-type="species">borealis</tp:taxon-name-part></tp:taxon-name></italic> sp. n. ♂ <bold>137</bold> <italic><tp:taxon-name><tp:taxon-name-part taxon-name-part-type="genus">Chrysis</tp:taxon-name-part> <tp:taxon-name-part taxon-name-part-type="species">solida</tp:taxon-name-part></tp:taxon-name></italic> ♂. Scale 1 mm (Figs <bold>126–133</bold>) and 0.5 mm (Figs <bold>134–137</bold>).</p></caption><graphic xmlns:xlink="http://www.w3.org/1999/xlink" xlink:href="zookeys-548-001-g025.jpg" position="float" orientation="portrait" xlink:type="simple" id="oo_70878.jpg"/></fig><fig id="F26" position="float" orientation="portrait"><label>Figures 138–144.</label><caption><p>Head, lateral view: <bold>138</bold> <italic><tp:taxon-name><tp:taxon-name-part taxon-name-part-type="genus">Chrysis</tp:taxon-name-part> <tp:taxon-name-part taxon-name-part-type="species">bicolor</tp:taxon-name-part></tp:taxon-name></italic> ♀ <bold>139</bold> <italic><tp:taxon-name><tp:taxon-name-part taxon-name-part-type="genus">Chrysis</tp:taxon-name-part> <tp:taxon-name-part taxon-name-part-type="species">illigeri</tp:taxon-name-part></tp:taxon-name></italic> ♀ <bold>140</bold> <italic><tp:taxon-name><tp:taxon-name-part taxon-name-part-type="genus">Chrysis</tp:taxon-name-part> <tp:taxon-name-part taxon-name-part-type="species">vanlithi</tp:taxon-name-part></tp:taxon-name></italic> ♀ <bold>141</bold> <italic><tp:taxon-name><tp:taxon-name-part taxon-name-part-type="genus">Chrysis</tp:taxon-name-part> <tp:taxon-name-part taxon-name-part-type="species">impressa</tp:taxon-name-part></tp:taxon-name></italic> ♀ <bold>142</bold> <italic><tp:taxon-name><tp:taxon-name-part taxon-name-part-type="genus">Chrysis</tp:taxon-name-part> <tp:taxon-name-part taxon-name-part-type="species">leptomandibularis</tp:taxon-name-part></tp:taxon-name></italic> ♀ <bold>143</bold> <italic><tp:taxon-name><tp:taxon-name-part taxon-name-part-type="genus">Chrysis</tp:taxon-name-part> <tp:taxon-name-part taxon-name-part-type="species">schencki</tp:taxon-name-part></tp:taxon-name></italic> ♀ <bold>144</bold> <italic><tp:taxon-name><tp:taxon-name-part taxon-name-part-type="genus">Chrysis</tp:taxon-name-part> <tp:taxon-name-part taxon-name-part-type="species">corusca</tp:taxon-name-part></tp:taxon-name></italic> ♀. Scale 1 mm.</p></caption><graphic xmlns:xlink="http://www.w3.org/1999/xlink" xlink:href="zookeys-548-001-g026.jpg" position="float" orientation="portrait" xlink:type="simple" id="oo_70879.jpg"/></fig><fig id="F27" position="float" orientation="portrait"><label>Figures 145–149.</label><caption><p>Head, lateral view: <bold>145</bold> <italic><tp:taxon-name><tp:taxon-name-part taxon-name-part-type="genus">Chrysis</tp:taxon-name-part> <tp:taxon-name-part taxon-name-part-type="species">leptomandibularis</tp:taxon-name-part></tp:taxon-name></italic> ♂ <bold>146</bold> <italic><tp:taxon-name><tp:taxon-name-part taxon-name-part-type="genus">Chrysis</tp:taxon-name-part> <tp:taxon-name-part taxon-name-part-type="species">subcoriacea</tp:taxon-name-part></tp:taxon-name></italic> ♂ <bold>147</bold> <italic><tp:taxon-name><tp:taxon-name-part taxon-name-part-type="genus">Chrysis</tp:taxon-name-part> <tp:taxon-name-part taxon-name-part-type="species">ignita</tp:taxon-name-part></tp:taxon-name></italic> ♂ <bold>148</bold> <italic><tp:taxon-name><tp:taxon-name-part taxon-name-part-type="genus">Chrysis</tp:taxon-name-part> <tp:taxon-name-part taxon-name-part-type="species">schencki</tp:taxon-name-part></tp:taxon-name></italic> ♂ <bold>149</bold> <italic><tp:taxon-name><tp:taxon-name-part taxon-name-part-type="genus">Chrysis</tp:taxon-name-part> <tp:taxon-name-part taxon-name-part-type="species">impressa</tp:taxon-name-part></tp:taxon-name></italic> ♂. Scale 1 mm.</p></caption><graphic xmlns:xlink="http://www.w3.org/1999/xlink" xlink:href="zookeys-548-001-g027.jpg" position="float" orientation="portrait" xlink:type="simple" id="oo_70880.jpg"/></fig><fig id="F28" position="float" orientation="portrait"><label>Figures 150–164.</label><caption><p>Head, frontal view (arrow indicating frontal carina): <bold>150</bold> <italic><tp:taxon-name><tp:taxon-name-part taxon-name-part-type="genus">Chrysis</tp:taxon-name-part> <tp:taxon-name-part taxon-name-part-type="species">leachii</tp:taxon-name-part></tp:taxon-name></italic> ♀ <bold>151</bold> <italic><tp:taxon-name><tp:taxon-name-part taxon-name-part-type="genus">Chrysis</tp:taxon-name-part> <tp:taxon-name-part taxon-name-part-type="species">equestris</tp:taxon-name-part></tp:taxon-name></italic> ♀ <bold>152</bold> <italic><tp:taxon-name><tp:taxon-name-part taxon-name-part-type="genus">Chrysis</tp:taxon-name-part> <tp:taxon-name-part taxon-name-part-type="species">zetterstedti</tp:taxon-name-part></tp:taxon-name></italic> ♀ <bold>153</bold> <italic><tp:taxon-name><tp:taxon-name-part taxon-name-part-type="genus">Chrysis</tp:taxon-name-part> <tp:taxon-name-part taxon-name-part-type="species">terminata</tp:taxon-name-part></tp:taxon-name></italic> ♀. Head, dorsal view (arrow indicating frontal carina): <bold>154</bold> <italic><tp:taxon-name><tp:taxon-name-part taxon-name-part-type="genus">Chrysis</tp:taxon-name-part> <tp:taxon-name-part taxon-name-part-type="species">terminata</tp:taxon-name-part></tp:taxon-name></italic> ♀. Mandible (arrow indicating subapical tooth): <bold>155</bold> <italic><tp:taxon-name><tp:taxon-name-part taxon-name-part-type="genus">Chrysis</tp:taxon-name-part> <tp:taxon-name-part taxon-name-part-type="species">brevitarsis</tp:taxon-name-part></tp:taxon-name></italic> ♀. Pronotum and mesoscutum, dorsal view: <bold>156</bold> <italic><tp:taxon-name><tp:taxon-name-part taxon-name-part-type="genus">Chrysis</tp:taxon-name-part> <tp:taxon-name-part taxon-name-part-type="species">indigotea</tp:taxon-name-part></tp:taxon-name></italic> ♀, <bold>157</bold> <italic><tp:taxon-name><tp:taxon-name-part taxon-name-part-type="genus">Chrysis</tp:taxon-name-part> <tp:taxon-name-part taxon-name-part-type="species">brevitarsis</tp:taxon-name-part></tp:taxon-name></italic> ♀ <bold>158</bold> <italic><tp:taxon-name><tp:taxon-name-part taxon-name-part-type="genus">Chrysis</tp:taxon-name-part> <tp:taxon-name-part taxon-name-part-type="species">borealis</tp:taxon-name-part></tp:taxon-name></italic> sp. n. ♀. Pronotum, dorsal view: <bold>159</bold> <italic><tp:taxon-name><tp:taxon-name-part taxon-name-part-type="genus">Chrysis</tp:taxon-name-part> <tp:taxon-name-part taxon-name-part-type="species">vanlithi</tp:taxon-name-part></tp:taxon-name></italic> ♀ <bold>160</bold> <italic><tp:taxon-name><tp:taxon-name-part taxon-name-part-type="genus">Chrysis</tp:taxon-name-part> <tp:taxon-name-part taxon-name-part-type="species">subcoriacea</tp:taxon-name-part></tp:taxon-name></italic> ♂ <bold>161</bold> <italic><tp:taxon-name><tp:taxon-name-part taxon-name-part-type="genus">Chrysis</tp:taxon-name-part> <tp:taxon-name-part taxon-name-part-type="species">longula</tp:taxon-name-part></tp:taxon-name></italic> ♂. Pronotum and mesoscutum, dorsal view (arrow indicating lateral field of mesoscutum): <bold>162</bold> <italic><tp:taxon-name><tp:taxon-name-part taxon-name-part-type="genus">Chrysis</tp:taxon-name-part> <tp:taxon-name-part taxon-name-part-type="species">clarinicollis</tp:taxon-name-part></tp:taxon-name></italic> ♀ <bold>163</bold> <italic><tp:taxon-name><tp:taxon-name-part taxon-name-part-type="genus">Chrysis</tp:taxon-name-part> <tp:taxon-name-part taxon-name-part-type="species">ignita</tp:taxon-name-part></tp:taxon-name></italic> ♀ <bold>164</bold> <italic><tp:taxon-name><tp:taxon-name-part taxon-name-part-type="genus">Chrysis</tp:taxon-name-part> <tp:taxon-name-part taxon-name-part-type="species">impressa</tp:taxon-name-part></tp:taxon-name></italic> ♀. Scale 1 mm.</p></caption><graphic xmlns:xlink="http://www.w3.org/1999/xlink" xlink:href="zookeys-548-001-g028.jpg" position="float" orientation="portrait" xlink:type="simple" id="oo_70881.jpg"/></fig><p><bold>Key to <italic><tp:taxon-name><tp:taxon-name-part taxon-name-part-type="genus">Chrysis</tp:taxon-name-part></tp:taxon-name></italic> species of the Nordic and Baltic countries</bold></p><table-wrap content-type="key" position="anchor" orientation="portrait"><table id="TID0EROCI" rules="all"><tbody><tr><td rowspan="1" colspan="1">1</td><td rowspan="1" colspan="1">Posterior margin of T3 medially pointed or rounded without teeth (Fig. <xref ref-type="fig" rid="F21">77</xref>)</td><td rowspan="1" colspan="1"><bold>2</bold></td></tr><tr><td rowspan="1" colspan="1">–</td><td rowspan="1" colspan="1">Posterior margin of T3 with distinct teeth or angular prominences (Figs <xref ref-type="fig" rid="F21">78–88</xref>)</td><td rowspan="1" colspan="1"><bold>4</bold></td></tr><tr><td rowspan="1" colspan="1">2</td><td rowspan="1" colspan="1">Posterior margin of T3 almost evenly rounded, medially not pointed. Mesoscutum medially dark blue or blackish and laterally green or blue with golden reflections</td><td rowspan="1" colspan="1"><bold><italic><tp:taxon-name><tp:taxon-name-part taxon-name-part-type="genus">Chrysis</tp:taxon-name-part> <tp:taxon-name-part taxon-name-part-type="species">gracillima</tp:taxon-name-part></tp:taxon-name></italic> Förster</bold></td></tr><tr><td rowspan="1" colspan="1">–</td><td rowspan="1" colspan="1">Posterior margin of T3 medially somewhat pointed (Fig. <xref ref-type="fig" rid="F21">77</xref>). Mesoscutum completely red or golden greenish, medially not darker than laterally</td><td rowspan="1" colspan="1"><bold>3</bold></td></tr><tr><td rowspan="1" colspan="1">3</td><td rowspan="1" colspan="1">Scapal basin largely smooth (female) or finely punctured (male) without fine cross-ridging. Mesoscutellum blue. Larger species, 4–8 mm</td><td rowspan="1" colspan="1"><bold><italic><tp:taxon-name><tp:taxon-name-part taxon-name-part-type="genus">Chrysis</tp:taxon-name-part> <tp:taxon-name-part taxon-name-part-type="species">succincta</tp:taxon-name-part></tp:taxon-name></italic> Linnaeus</bold></td></tr><tr><td rowspan="1" colspan="1">–</td><td rowspan="1" colspan="1">Scapal basin medially with fine cross-ridging in both sexes (Fig. <xref ref-type="fig" rid="F28">150</xref>). Mesoscutellum golden red or greenish-golden. Smaller species, 3–6 mm</td><td rowspan="1" colspan="1"><bold><italic><tp:taxon-name><tp:taxon-name-part taxon-name-part-type="genus">Chrysis</tp:taxon-name-part> <tp:taxon-name-part taxon-name-part-type="species">leachii</tp:taxon-name-part></tp:taxon-name></italic> Shuckard</bold></td></tr><tr><td rowspan="1" colspan="1">4</td><td rowspan="1" colspan="1">Medial teeth on the posterior margin of T3 extending distinctly further posteriorly than lateral teeth, and usually located in close proximity (Fig. <xref ref-type="fig" rid="F21">78</xref>)</td><td rowspan="1" colspan="1"><bold>5</bold></td></tr><tr><td rowspan="1" colspan="1">–</td><td rowspan="1" colspan="1">Medial teeth on the posterior margin of T3 not extending distinctly further posteriorly than lateral teeth, and/or not located in close proximity (Fig. <xref ref-type="fig" rid="F21">79–88</xref>)</td><td rowspan="1" colspan="1"><bold>7</bold></td></tr><tr><td rowspan="1" colspan="1">5</td><td rowspan="1" colspan="1">Mesoscutum blue or blackish. Second metatarsomere at least 3.5 times as long as broad (Fig. <xref ref-type="fig" rid="F29">171</xref>)</td><td rowspan="1" colspan="1"><bold><italic><tp:taxon-name><tp:taxon-name-part taxon-name-part-type="genus">Chrysis</tp:taxon-name-part> <tp:taxon-name-part taxon-name-part-type="species">westerlundi</tp:taxon-name-part></tp:taxon-name></italic> Trautmann</bold></td></tr><tr><td rowspan="1" colspan="1">–</td><td rowspan="1" colspan="1">Mesoscutum golden red or golden green. Second metatarsomere at most 2.5 times as long as broad</td><td rowspan="1" colspan="1"><bold>6</bold></td></tr><tr><td rowspan="1" colspan="1">6</td><td rowspan="1" colspan="1">Malar space shorter, at most 0.75 times basal width of mandible (Fig. <xref ref-type="fig" rid="F26">138</xref>). Punctation of T2 dense. Metascutellum raised medially. Black spots of S2 strongly oblique posteriorly in female (Fig. <xref ref-type="fig" rid="F24">110</xref>)</td><td rowspan="1" colspan="1"><bold><italic><tp:taxon-name><tp:taxon-name-part taxon-name-part-type="genus">Chrysis</tp:taxon-name-part> <tp:taxon-name-part taxon-name-part-type="species">bicolor</tp:taxon-name-part></tp:taxon-name></italic> Lepeletier</bold></td></tr><tr><td rowspan="1" colspan="1">–</td><td rowspan="1" colspan="1">Malar space longer, in profile equal to basal width of mandible (Fig. <xref ref-type="fig" rid="F26">139</xref>). Punctation of T2 sparser. Metascutellum flat medially. Black spots of S2 not strongly oblique posteriorly in female (Fig. <xref ref-type="fig" rid="F24">111</xref>)</td><td rowspan="1" colspan="1"><bold><italic><tp:taxon-name><tp:taxon-name-part taxon-name-part-type="genus">Chrysis</tp:taxon-name-part> <tp:taxon-name-part taxon-name-part-type="species">illigeri</tp:taxon-name-part></tp:taxon-name></italic> Wesmael</bold></td></tr><tr><td rowspan="1" colspan="1">7</td><td rowspan="1" colspan="1">Posterior margin of T3 with six teeth (Figs <xref ref-type="fig" rid="F21">80–81</xref>)</td><td rowspan="1" colspan="1"><bold>8</bold></td></tr><tr><td rowspan="1" colspan="1">–</td><td rowspan="1" colspan="1">Posterior margin of T3 with four teeth, these sometimes only shallow projections (Figs <xref ref-type="fig" rid="F21">79</xref>, <xref ref-type="fig" rid="F21">82–88</xref>)</td><td rowspan="1" colspan="1"><bold>10</bold></td></tr><tr><td rowspan="1" colspan="1">8</td><td rowspan="1" colspan="1">Metasoma dorsally purple red. Lateral teeth of T3 sharp (Fig. <xref ref-type="fig" rid="F21">81</xref>)</td><td rowspan="1" colspan="1"><bold><italic><tp:taxon-name><tp:taxon-name-part taxon-name-part-type="genus">Chrysis</tp:taxon-name-part> <tp:taxon-name-part taxon-name-part-type="species">sexdentata</tp:taxon-name-part></tp:taxon-name></italic> Christ</bold></td></tr><tr><td rowspan="1" colspan="1">–</td><td rowspan="1" colspan="1">Metasoma multicoloured, T1 and T2 dark blue or black with golden green or golden red bands posteriorly. Lateral teeth of T3 rounded (Fig. <xref ref-type="fig" rid="F21">80</xref>)</td><td rowspan="1" colspan="1"><bold>9</bold></td></tr><tr><td rowspan="1" colspan="1"><!--PageBreak--><!--PageBreak-->9</td><td rowspan="1" colspan="1">Black spots of S2 fused and short, not or only slightly extending to lateral margins of sternite (Fig. <xref ref-type="fig" rid="F24">112</xref>). Ovipositor relatively broad and strongly chitinised (Fig. <xref ref-type="fig" rid="F21">89</xref>). T5 of female with transverse striae and longitudinal medial groove (Fig. <xref ref-type="fig" rid="F21">89</xref>). Head distinctly wider than high (Fig. <xref ref-type="fig" rid="F28">151</xref>). Male genitalia with broad notch between parameres, gonostyle very short and cuspis apically curved (Fig. <xref ref-type="fig" rid="F25">134</xref>). Propodeal tooth slightly convex or straight ventrally</td><td rowspan="1" colspan="1"><bold><italic><tp:taxon-name><tp:taxon-name-part taxon-name-part-type="genus">Chrysis</tp:taxon-name-part> <tp:taxon-name-part taxon-name-part-type="species">equestris</tp:taxon-name-part></tp:taxon-name></italic> Dahlbom</bold></td></tr><tr><td rowspan="1" colspan="1">–</td><td rowspan="1" colspan="1">Black spots of S2 fused and broad, widely extending to the lateral margins of the sternite (Fig. <xref ref-type="fig" rid="F24">113</xref>). Ovipositor narrow and weakly chitinised (Fig. <xref ref-type="fig" rid="F21">90</xref>). T5 of female without transverse striae and medial groove (Fig. <xref ref-type="fig" rid="F21">90</xref>). Head only slightly wider than high (Fig. <xref ref-type="fig" rid="F28">152</xref>). Male genitalia with narrow notch between parameres, gonostyle apically elongated (as long as cuspis) and cuspis apically straight (Fig. <xref ref-type="fig" rid="F25">135</xref>). Propodeal tooth weakly lobate ventrally</td><td rowspan="1" colspan="1"><bold><italic><tp:taxon-name><tp:taxon-name-part taxon-name-part-type="genus">Chrysis</tp:taxon-name-part> <tp:taxon-name-part taxon-name-part-type="species">zetterstedti</tp:taxon-name-part></tp:taxon-name></italic> Dahlbom</bold></td></tr><tr><td rowspan="1" colspan="1">10</td><td rowspan="1" colspan="1">Metasoma completely blue or blue-green, without red colour</td><td rowspan="1" colspan="1"><bold>11</bold></td></tr><tr><td rowspan="1" colspan="1">–</td><td rowspan="1" colspan="1">Metasoma not completely blue or blue-green, always with red or golden colour</td><td rowspan="1" colspan="1"><bold>12</bold></td></tr><tr><td rowspan="1" colspan="1">11</td><td rowspan="1" colspan="1">Mesoscutum medially not darker than laterally. Black spots of S2 large and long, almost extending to middle of sternite. T3 of female with distinct transverse bulge anterior to pit row. Male with short triangular apical teeth separated by wide intervals (Fig. <xref ref-type="fig" rid="F21">83</xref>). Ovipositor narrow (as in Fig. <xref ref-type="fig" rid="F21">92</xref>)</td><td rowspan="1" colspan="1"><bold><italic><tp:taxon-name><tp:taxon-name-part taxon-name-part-type="genus">Chrysis</tp:taxon-name-part> <tp:taxon-name-part taxon-name-part-type="species">iris</tp:taxon-name-part></tp:taxon-name></italic> Christ</bold></td></tr><tr><td rowspan="1" colspan="1">–</td><td rowspan="1" colspan="1">Mesoscutum distinctly darker medially than laterally (Fig. <xref ref-type="fig" rid="F28">156</xref>). Black spots of S2 smaller, distinctly separated in the middle. T3 of female without transverse bulge anterior to pit row. Male with spiniform apical teeth separated by narrow intervals (Fig. <xref ref-type="fig" rid="F21">82</xref>). Ovipositor broad (as in Fig. <xref ref-type="fig" rid="F21">91</xref>)</td><td rowspan="1" colspan="1"><bold><italic><tp:taxon-name><tp:taxon-name-part taxon-name-part-type="genus">Chrysis</tp:taxon-name-part> <tp:taxon-name-part taxon-name-part-type="species">indigotea</tp:taxon-name-part></tp:taxon-name></italic> Dufour &amp; Perris</bold></td></tr><tr><td rowspan="1" colspan="1">12</td><td rowspan="1" colspan="1">T1 blue, T2 entirely golden red (female) or with large dark blue dorsal spot (male) (Fig. <xref ref-type="fig" rid="F22">93</xref>)</td><td rowspan="1" colspan="1"><bold><italic><tp:taxon-name><tp:taxon-name-part taxon-name-part-type="genus">Chrysis</tp:taxon-name-part> <tp:taxon-name-part taxon-name-part-type="species">fulgida</tp:taxon-name-part></tp:taxon-name></italic> Linnaeus</bold></td></tr><tr><td rowspan="1" colspan="1">–</td><td rowspan="1" colspan="1">Both T1 and T2 golden red or reddish</td><td rowspan="1" colspan="1"><bold>13</bold></td></tr><tr><td rowspan="1" colspan="1">13</td><td rowspan="1" colspan="1">T3 completely green, blue or violet, in contrast with colour of T1 and T2</td><td rowspan="1" colspan="1"><bold>14</bold></td></tr><tr><td rowspan="1" colspan="1">–</td><td rowspan="1" colspan="1">T3 golden red or reddish, at most with blue or violet apical rim</td><td rowspan="1" colspan="1"><bold>17</bold></td></tr><tr><td rowspan="1" colspan="1">14</td><td rowspan="1" colspan="1">Mesosoma dorsally bright red</td><td rowspan="1" colspan="1"><bold>15</bold></td></tr><tr><td rowspan="1" colspan="1">–</td><td rowspan="1" colspan="1">Mesosoma dorsally blue-green or blue-violet</td><td rowspan="1" colspan="1"><bold>16</bold></td></tr><tr><td rowspan="1" colspan="1">15</td><td rowspan="1" colspan="1">Setae medially on metatibia longer than width of tibia (Fig. <xref ref-type="fig" rid="F29">166</xref>). Head completely blue-green or blue-violet. Mesoscutum completely red in male</td><td rowspan="1" colspan="1"><bold><italic><tp:taxon-name><tp:taxon-name-part taxon-name-part-type="genus">Chrysis</tp:taxon-name-part> <tp:taxon-name-part taxon-name-part-type="species">viridula</tp:taxon-name-part></tp:taxon-name></italic> Linnaeus</bold></td></tr><tr><td rowspan="1" colspan="1">–</td><td rowspan="1" colspan="1">Setae medially on metatibia shorter than width of tibia (Fig. <xref ref-type="fig" rid="F29">165</xref>). Head dorsally red in female. Mesoscutum medially green or blue in male</td><td rowspan="1" colspan="1"><bold><italic><tp:taxon-name><tp:taxon-name-part taxon-name-part-type="genus">Chrysis</tp:taxon-name-part> <tp:taxon-name-part taxon-name-part-type="species">pulcherrima</tp:taxon-name-part></tp:taxon-name></italic> Lepeletier</bold></td></tr><tr><td rowspan="1" colspan="1">16</td><td rowspan="1" colspan="1">Body slender, metasoma narrower (Fig. <xref ref-type="fig" rid="F22">94</xref>). T2 without or with very weak longitudinal keel medially (Fig. <xref ref-type="fig" rid="F22">94</xref>), posteriorly without lifted margin. Punctation of T2 relatively fine and sparse, interstices as large as or larger than <!--PageBreak-->puncture diameter (Fig. <xref ref-type="fig" rid="F22">94</xref>). Head in frontal view as wide as high. Black spots of S2 three quarters length of sternite</td><td rowspan="1" colspan="1"><bold><italic><tp:taxon-name><tp:taxon-name-part taxon-name-part-type="genus">Chrysis</tp:taxon-name-part> <tp:taxon-name-part taxon-name-part-type="species">rutilans</tp:taxon-name-part></tp:taxon-name></italic> Olivier</bold></td></tr><tr><td rowspan="1" colspan="1">–</td><td rowspan="1" colspan="1">Body robust, metasoma broader (Fig. <xref ref-type="fig" rid="F22">95</xref>). T2 with a distinct smooth longitudinal keel medially (Fig. <xref ref-type="fig" rid="F22">95</xref>), posteriorly with slightly raised margin. Punctation of T2 relatively coarse and dense, interstices smaller than puncture <!--PageBreak-->diameter (Fig. <xref ref-type="fig" rid="F22">95</xref>). Head in frontal view slightly wider than high. Black spots of S2 half of length of sternite (Fig. <xref ref-type="fig" rid="F24">114</xref>)</td><td rowspan="1" colspan="1"><bold><italic><tp:taxon-name><tp:taxon-name-part taxon-name-part-type="genus">Chrysis</tp:taxon-name-part> <tp:taxon-name-part taxon-name-part-type="species">splendidula</tp:taxon-name-part></tp:taxon-name></italic> Rossi</bold></td></tr><tr><td rowspan="1" colspan="1">17</td><td rowspan="1" colspan="1">Apical rim of T3 blue or violet, remaining tergite red</td><td rowspan="1" colspan="1"><bold>18</bold></td></tr><tr><td rowspan="1" colspan="1">–</td><td rowspan="1" colspan="1">Apical rim of T3 golden red, of same colour as remaining tergite</td><td rowspan="1" colspan="1"><bold>19</bold></td></tr><tr><td rowspan="1" colspan="1">18</td><td rowspan="1" colspan="1">Meso- and metascutellum golden red</td><td rowspan="1" colspan="1"><bold><italic><tp:taxon-name><tp:taxon-name-part taxon-name-part-type="genus">Chrysis</tp:taxon-name-part> <tp:taxon-name-part taxon-name-part-type="species">scutellaris</tp:taxon-name-part></tp:taxon-name></italic> Fabricius</bold></td></tr><tr><td rowspan="1" colspan="1">–</td><td rowspan="1" colspan="1">Mesosoma entirely blue-violet</td><td rowspan="1" colspan="1"><bold><italic><tp:taxon-name><tp:taxon-name-part taxon-name-part-type="genus">Chrysis</tp:taxon-name-part> <tp:taxon-name-part taxon-name-part-type="species">graelsii</tp:taxon-name-part></tp:taxon-name></italic> Guérin-Méneville</bold></td></tr><tr><td rowspan="1" colspan="1">19</td><td rowspan="1" colspan="1">Spurs of metatibia approximately equal in length (Fig. <xref ref-type="fig" rid="F29">167</xref>). Female metatarsus shorter than metatibia, second tarsomere twice as long as broad in lateral view (Fig. <xref ref-type="fig" rid="F29">169</xref>). Mandible thicker (in male, medial width of mandible about two thirds of its basal width; in female, medial width of mandible more than half of its basal width), with or without subapical tooth. Flagellomeres distinctly nodular in female (Fig. <xref ref-type="fig" rid="F29">172</xref>)</td><td rowspan="1" colspan="1"><bold>20</bold></td></tr><tr><td rowspan="1" colspan="1">–</td><td rowspan="1" colspan="1">Spurs of metatibia distinctly unequal in length (Fig. <xref ref-type="fig" rid="F29">168</xref>). Female metatarsus longer than metatibia, second tarsomere at least three times longer than broad in lateral view (Fig. <xref ref-type="fig" rid="F29">170</xref>). Mandible thinner (in male, medial width of mandible less than two thirds of its basal width; in female, medial width of mandible not more than half of its basal width), always without subapical tooth. Flagellomeres not distinctly nodular in female</td><td rowspan="1" colspan="1"><bold>21</bold></td></tr><tr><td rowspan="1" colspan="1">20</td><td rowspan="1" colspan="1">Mandible with subapical tooth (Fig. <xref ref-type="fig" rid="F28">155</xref>). Female mesoscutum laterally with scattered punctation (Fig. <xref ref-type="fig" rid="F28">157</xref>)</td><td rowspan="1" colspan="1"><bold><italic><tp:taxon-name><tp:taxon-name-part taxon-name-part-type="genus">Chrysis</tp:taxon-name-part> <tp:taxon-name-part taxon-name-part-type="species">brevitarsis</tp:taxon-name-part></tp:taxon-name></italic> Thomson</bold></td></tr><tr><td rowspan="1" colspan="1">–</td><td rowspan="1" colspan="1">Mandible without subapical tooth. Female mesoscutum laterally with dense punctation</td><td rowspan="1" colspan="1"><bold><italic><tp:taxon-name><tp:taxon-name-part taxon-name-part-type="genus">Chrysis</tp:taxon-name-part> <tp:taxon-name-part taxon-name-part-type="species">pseudobrevitarsis</tp:taxon-name-part></tp:taxon-name></italic> Linsenmaier</bold></td></tr><tr><td rowspan="1" colspan="1">21</td><td rowspan="1" colspan="1">Pronotum short, length less than one fourth of its width (Fig. <xref ref-type="fig" rid="F28">159</xref>). Malar space long, approximately as long as broad in female (Fig. <xref ref-type="fig" rid="F26">140</xref>), and somewhat shorter in male. F1 of antenna without metallic sheen. Frons with dense adpressed white pubescence</td><td rowspan="1" colspan="1"><bold>22</bold></td></tr><tr><td rowspan="1" colspan="1">–</td><td rowspan="1" colspan="1">Pronotum longer, length at least one fourth of its width (Figs <xref ref-type="fig" rid="F28">158</xref>, <xref ref-type="fig" rid="F28">160–164</xref>). Malar space short, shorter than broad in both female (Figs <xref ref-type="fig" rid="F26">141–144</xref>) and male (Figs <xref ref-type="fig" rid="F27">145–149</xref>). F1 with metallic sheen (often very weak). Frons usually with sparser and more erect pubescence</td><td rowspan="1" colspan="1"><bold>23</bold></td></tr><tr><td rowspan="1" colspan="1">22</td><td rowspan="1" colspan="1">Punctation of tergites very fine and dense throughout, punctures of uniform size, surface dull (Fig. <xref ref-type="fig" rid="F22">96</xref>). Sternites and legs ventrally coppery red</td><td rowspan="1" colspan="1"><bold><italic><tp:taxon-name><tp:taxon-name-part taxon-name-part-type="genus">Chrysis</tp:taxon-name-part> <tp:taxon-name-part taxon-name-part-type="species">ruddii</tp:taxon-name-part></tp:taxon-name></italic> Shuckard</bold></td></tr><tr><td rowspan="1" colspan="1">–</td><td rowspan="1" colspan="1">Punctation of tergites coarser and sparser, punctures of variable size, surface shiny (Fig. <xref ref-type="fig" rid="F22">97</xref>). Sternites and legs ventrally always greenish (Fig. <xref ref-type="fig" rid="F24">115</xref>)</td><td rowspan="1" colspan="1"><bold><italic><tp:taxon-name><tp:taxon-name-part taxon-name-part-type="genus">Chrysis</tp:taxon-name-part> <tp:taxon-name-part taxon-name-part-type="species">vanlithi</tp:taxon-name-part></tp:taxon-name></italic> Linsenmaier</bold></td></tr><tr><td rowspan="1" colspan="1">23</td><td rowspan="1" colspan="1">Frontal carina with four tooth-like tubercles medially (Figs <xref ref-type="fig" rid="F28">153</xref>, <xref ref-type="fig" rid="F28">154</xref>). Punctation of tergites coarse throughout (as in Figs <xref ref-type="fig" rid="F23">104</xref>, <xref ref-type="fig" rid="F23">105</xref>). Head and mesosoma dorsally with white pubescence. Apical teeth of T3 relatively long and sharp (as in Figs <xref ref-type="fig" rid="F23">104</xref>, <xref ref-type="fig" rid="F23">105</xref>)</td><td rowspan="1" colspan="1"><bold><italic><tp:taxon-name><tp:taxon-name-part taxon-name-part-type="genus">Chrysis</tp:taxon-name-part> <tp:taxon-name-part taxon-name-part-type="species">terminata</tp:taxon-name-part></tp:taxon-name></italic> Dahlbom</bold></td></tr><tr><td rowspan="1" colspan="1">–</td><td rowspan="1" colspan="1">Frontal carina without four tooth-like tubercles. Punctation of tergites, colour of pubescence and shape of apical teeth variable</td><td rowspan="1" colspan="1"><bold>24</bold></td></tr><tr><td rowspan="1" colspan="1"><!--PageBreak--><!--PageBreak-->24</td><td rowspan="1" colspan="1">Pronotum and mesoscutellum uniformly greenish (Fig. <xref ref-type="fig" rid="F28">162</xref>). T1 anteriorly and laterally blue-green or green, dorsally golden red (Fig. <xref ref-type="fig" rid="F22">98</xref>). Shape of metasoma broad and compact (Fig. <xref ref-type="fig" rid="F22">98</xref>). Apical rim short and intervals between apical teeth shallow (Fig. <xref ref-type="fig" rid="F22">98</xref>)</td><td rowspan="1" colspan="1"><bold><italic><tp:taxon-name><tp:taxon-name-part taxon-name-part-type="genus">Chrysis</tp:taxon-name-part> <tp:taxon-name-part taxon-name-part-type="species">clarinicollis</tp:taxon-name-part></tp:taxon-name></italic> Linsenmaier</bold></td></tr><tr><td rowspan="1" colspan="1">–</td><td rowspan="1" colspan="1">Pronotum blue or violet framed by lighter colour, mesoscutellum medially darker than laterally (Figs <xref ref-type="fig" rid="F28">158</xref>, <xref ref-type="fig" rid="F28">160</xref>, <xref ref-type="fig" rid="F28">161</xref>, <xref ref-type="fig" rid="F28">163</xref>, <xref ref-type="fig" rid="F28">164</xref>). T1 laterally golden red or only slightly greenish, dorsally golden red. Shape of metasoma, apical rim and apical teeth variable (Figs <xref ref-type="fig" rid="F22">99</xref>–<xref ref-type="fig" rid="F23">107</xref>)</td><td rowspan="1" colspan="1"><bold>25</bold></td></tr><tr><td rowspan="1" colspan="1">25</td><td rowspan="1" colspan="1">Female. With ovipositor. Posterior margin of S4 opaque and angled (Figs <xref ref-type="fig" rid="F24">116–124</xref>). T3 dorsally straight or concave in lateral view (Fig. <xref ref-type="fig" rid="F23">109</xref>)</td><td rowspan="1" colspan="1"><bold>26</bold></td></tr><tr><td rowspan="1" colspan="1">–</td><td rowspan="1" colspan="1">Male. Without ovipositor. Posterior margin of S4 semitransparent and almost straight (Figs <xref ref-type="fig" rid="F24">125</xref>–<xref ref-type="fig" rid="F25">133</xref>). T3 dorsally convex in lateral view (Fig. <xref ref-type="fig" rid="F23">108</xref>)</td><td rowspan="1" colspan="1"><bold>36</bold></td></tr><tr><td rowspan="1" colspan="1">26</td><td rowspan="1" colspan="1">T2 and T3 laterally completely dull, with dense coriaceous microsculpture between punctures (Fig. <xref ref-type="fig" rid="F23">109</xref>). Elongate and usually large species, ovipositor thin (as in Fig. <xref ref-type="fig" rid="F21">92</xref>), S2 red with long black spots (Fig. <xref ref-type="fig" rid="F24">117</xref>)</td><td rowspan="1" colspan="1"><bold><italic><tp:taxon-name><tp:taxon-name-part taxon-name-part-type="genus">Chrysis</tp:taxon-name-part> <tp:taxon-name-part taxon-name-part-type="species">subcoriacea</tp:taxon-name-part></tp:taxon-name></italic> Linsenmaier</bold></td></tr><tr><td rowspan="1" colspan="1">–</td><td rowspan="1" colspan="1">T2 and T3 laterally with shiny surface between punctures (as in Fig. <xref ref-type="fig" rid="F23">108</xref>). Body shape, breadth of ovipositor and colouration of S2 variable</td><td rowspan="1" colspan="1"><bold>27</bold></td></tr><tr><td rowspan="1" colspan="1">27</td><td rowspan="1" colspan="1">Mandible extremely thin (in lateral view, medially as broad as apical segment of labial palp) (Fig. <xref ref-type="fig" rid="F26">142</xref>), dorsally smooth and impunctate. Body slender and elongate, metasoma with almost parallel sides (as in Fig. <xref ref-type="fig" rid="F22">99</xref>). S2 greenish with short, rounded black spots (Fig. <xref ref-type="fig" rid="F24">118</xref>). Mesoscutum laterally with wide, strongly shining interstices between punctures</td><td rowspan="1" colspan="1"><bold><italic><tp:taxon-name><tp:taxon-name-part taxon-name-part-type="genus">Chrysis</tp:taxon-name-part> <tp:taxon-name-part taxon-name-part-type="species">leptomandibularis</tp:taxon-name-part></tp:taxon-name></italic> Niehuis</bold></td></tr><tr><td rowspan="1" colspan="1">–</td><td rowspan="1" colspan="1">Mandible thicker (in lateral view, medially broader than apical segment of labial palp), dorsally always punctate. Shape of body, colouration of S2 and punctation of mesoscutum variable</td><td rowspan="1" colspan="1"><bold>28</bold></td></tr><tr><td rowspan="1" colspan="1">28</td><td rowspan="1" colspan="1">Body slender and elongate, metasoma with almost parallel sides (Fig. <xref ref-type="fig" rid="F22">99</xref>). Punctation of T2 anteriorly finer than on T1, posteriorly very sparse (Fig. <xref ref-type="fig" rid="F22">99</xref>). T3 long, deeply depressed medially and strongly shining. Apical teeth short and blunt, with a wide and shallow central interval (Fig. <xref ref-type="fig" rid="F22">99</xref>). S2 with rectangular black spots and golden red colour (Fig. <xref ref-type="fig" rid="F24">119</xref>). Ovipositor narrow (as in Fig. <xref ref-type="fig" rid="F21">92</xref>)</td><td rowspan="1" colspan="1"><bold><italic><tp:taxon-name><tp:taxon-name-part taxon-name-part-type="genus">Chrysis</tp:taxon-name-part> <tp:taxon-name-part taxon-name-part-type="species">angustula</tp:taxon-name-part></tp:taxon-name></italic> Schenck</bold></td></tr><tr><td rowspan="1" colspan="1">–</td><td rowspan="1" colspan="1">Body not as slender and elongate (Figs <xref ref-type="fig" rid="F22">100</xref>–<xref ref-type="fig" rid="F23">104</xref>, <xref ref-type="fig" rid="F23">106</xref>). Punctation of T2 variable (Figs <xref ref-type="fig" rid="F22">100</xref>–<xref ref-type="fig" rid="F23">104</xref>, <xref ref-type="fig" rid="F23">106</xref>). T3 shorter, more shallowly depressed medially and not as strongly shining. Apical teeth longer and/or sharper, shape of central interval variable (Figs <xref ref-type="fig" rid="F22">100</xref>–<xref ref-type="fig" rid="F23">104</xref>, <xref ref-type="fig" rid="F23">106</xref>). Black spots of S2 not as distinctly rectangular, colouration variable (Figs <xref ref-type="fig" rid="F24">116</xref>, <xref ref-type="fig" rid="F24">120–124</xref>). Ovipositor narrow (Fig. <xref ref-type="fig" rid="F21">92</xref>) or broad (Fig. <xref ref-type="fig" rid="F21">91</xref>)</td><td rowspan="1" colspan="1"><bold>29</bold></td></tr><tr><td rowspan="1" colspan="1">29</td><td rowspan="1" colspan="1">Ovipositor broad (T5 broader than long) (Fig. <xref ref-type="fig" rid="F21">91</xref>), often only its apex exerted (Fig. <xref ref-type="fig" rid="F22">100</xref>). S2 blue-green with relatively short and rounded black spots (Fig. <xref ref-type="fig" rid="F24">120</xref>). Mandible thick (in lateral view, medial width of mandible about half of its basal width) (as in Fig. <xref ref-type="fig" rid="F26">144</xref>). Apical rim of T3 long and central interval between apical teeth often angular</td><td rowspan="1" colspan="1"><bold>30</bold></td></tr><tr><td rowspan="1" colspan="1"><!--PageBreak--><!--PageBreak-->–</td><td rowspan="1" colspan="1">Ovipositor narrow (T5 longer than broad) (Fig. <xref ref-type="fig" rid="F21">92</xref>). Colouration of S2 (Figs <xref ref-type="fig" rid="F24">116</xref>, <xref ref-type="fig" rid="F24">121–124</xref>) and thickness of mandible variable (Figs <xref ref-type="fig" rid="F26">141</xref>, <xref ref-type="fig" rid="F26">143</xref>, <xref ref-type="fig" rid="F26">144</xref>). Apical rim usually shorter and central interval more widely arcuate</td><td rowspan="1" colspan="1"><bold>31</bold></td></tr><tr><td rowspan="1" colspan="1">30</td><td rowspan="1" colspan="1">Metasoma broader, with slightly convex sides (Fig. <xref ref-type="fig" rid="F22">100</xref>). Punctation of T2 anteriorly sparser and finer, with shining interstices (Fig. <xref ref-type="fig" rid="F22">100</xref>). T3 with slightly sparser punctation, its surface thereby shinier (Fig. <xref ref-type="fig" rid="F22">100</xref>). Head narrower, in frontal view only slightly broader than high. Colour of mesosoma lighter and more greenish. Usually larger species. Hosts soil-nesting species of <italic><tp:taxon-name><tp:taxon-name-part taxon-name-part-type="genus">Odynerus</tp:taxon-name-part></tp:taxon-name></italic></td><td rowspan="1" colspan="1"><bold><italic><tp:taxon-name><tp:taxon-name-part taxon-name-part-type="genus">Chrysis</tp:taxon-name-part> <tp:taxon-name-part taxon-name-part-type="species">mediata</tp:taxon-name-part></tp:taxon-name></italic> Linsenmaier</bold></td></tr><tr><td rowspan="1" colspan="1">–</td><td rowspan="1" colspan="1">Metasoma more elongate, with more parallel sides (Fig. <xref ref-type="fig" rid="F22">101</xref>). Punctation of T2 anteriorly denser and coarser, without shining interstices (Fig. <xref ref-type="fig" rid="F22">101</xref>). T3 with dense punctation, its surface dull (Fig. <xref ref-type="fig" rid="F22">101</xref>). Head broader, in frontal view distinctly broader than high. Colour of mesosoma darker and more bluish. Usually smaller species. Hosts cavity-nesting species of <italic><tp:taxon-name><tp:taxon-name-part taxon-name-part-type="genus">Ancistrocerus</tp:taxon-name-part></tp:taxon-name></italic> and <italic><tp:taxon-name><tp:taxon-name-part taxon-name-part-type="genus">Euodynerus</tp:taxon-name-part></tp:taxon-name></italic></td><td rowspan="1" colspan="1"><bold><italic><tp:taxon-name><tp:taxon-name-part taxon-name-part-type="genus">Chrysis</tp:taxon-name-part> <tp:taxon-name-part taxon-name-part-type="species">solida</tp:taxon-name-part></tp:taxon-name></italic> Haupt</bold></td></tr><tr><td rowspan="1" colspan="1">31</td><td rowspan="1" colspan="1">Metasoma elongate with almost parallel sides (Figs <xref ref-type="fig" rid="F23">102</xref>, <xref ref-type="fig" rid="F23">103</xref>). S2 with long and narrow black spots (Figs <xref ref-type="fig" rid="F24">121</xref>, <xref ref-type="fig" rid="F24">123</xref>). Mandible thicker (medial width of mandible about half of its basal width) (Fig. <xref ref-type="fig" rid="F26">144</xref>)</td><td rowspan="1" colspan="1"><bold>32</bold></td></tr><tr><td rowspan="1" colspan="1">–</td><td rowspan="1" colspan="1">Metasoma with more convex sides (Figs <xref ref-type="fig" rid="F23">104</xref>, <xref ref-type="fig" rid="F23">106</xref>). S2 with shorter black spots (Figs <xref ref-type="fig" rid="F24">116</xref>, <xref ref-type="fig" rid="F24">122</xref>, <xref ref-type="fig" rid="F24">124</xref>). Mandible thinner (medial width of mandible less than half of its basal width) (Figs <xref ref-type="fig" rid="F26">141</xref>, <xref ref-type="fig" rid="F26">143</xref>)</td><td rowspan="1" colspan="1"><bold>33</bold></td></tr><tr><td rowspan="1" colspan="1">32</td><td rowspan="1" colspan="1">T2 anteriorly with dense, deep and coarse punctation, punctures becoming much sparser and finer posteriorly (Fig. <xref ref-type="fig" rid="F23">102</xref>). T3 shiny, without microsculpture (Fig. <xref ref-type="fig" rid="F23">102</xref>). S2 red (Fig. <xref ref-type="fig" rid="F24">121</xref>).Mandible longer and thinner. Metascutellum medially flat. Usually larger species</td><td rowspan="1" colspan="1"><bold><italic><tp:taxon-name><tp:taxon-name-part taxon-name-part-type="genus">Chrysis</tp:taxon-name-part> <tp:taxon-name-part taxon-name-part-type="species">longula</tp:taxon-name-part></tp:taxon-name></italic> Abeille de Perrin</bold></td></tr><tr><td rowspan="1" colspan="1">–</td><td rowspan="1" colspan="1">T2 anteriorly with somewhat sparser and finer punctation, punctures becoming slightly sparser and finer posteriorly (Fig. <xref ref-type="fig" rid="F23">103</xref>). T3 shiny or with weak microsculpture (Fig. <xref ref-type="fig" rid="F23">103</xref>). S2 greenish (Fig. <xref ref-type="fig" rid="F24">123</xref>). Mandible shorter and thicker. Metascutellum medially more convex. Usually smaller species</td><td rowspan="1" colspan="1"><bold><italic><tp:taxon-name><tp:taxon-name-part taxon-name-part-type="genus">Chrysis</tp:taxon-name-part> <tp:taxon-name-part taxon-name-part-type="species">corusca</tp:taxon-name-part></tp:taxon-name></italic> Valkeila</bold></td></tr><tr><td rowspan="1" colspan="1">33</td><td rowspan="1" colspan="1">Apical teeth of T3 sharply produced and apical rim with almost parallel lateral margins (Fig. <xref ref-type="fig" rid="F23">104</xref>). Punctation of T2 and T3 coarse throughout (Fig. <xref ref-type="fig" rid="F23">104</xref>). Pubescence of vertex whitish. S2 green or blue with rectangular black spots (Fig. <xref ref-type="fig" rid="F24">122</xref>). Mesoscutum shiny blue or greenish, punctures of same colour as interstices (Fig. <xref ref-type="fig" rid="F28">163</xref>). Medial furrow of pronotum narrow (Fig. <xref ref-type="fig" rid="F28">163</xref>)</td><td rowspan="1" colspan="1"><bold><italic><tp:taxon-name><tp:taxon-name-part taxon-name-part-type="genus">Chrysis</tp:taxon-name-part> <tp:taxon-name-part taxon-name-part-type="species">ignita</tp:taxon-name-part></tp:taxon-name></italic> (Linnaeus)</bold></td></tr><tr><td rowspan="1" colspan="1">–</td><td rowspan="1" colspan="1">Apical teeth of T3 not as sharply produced and apical rim with more angled lateral margins (Figs <xref ref-type="fig" rid="F21">84</xref>, <xref ref-type="fig" rid="F23">106</xref>). Punctation of T2 and T3 finer (Figs <xref ref-type="fig" rid="F21">84</xref>, <xref ref-type="fig" rid="F23">106</xref>). Pubescence of vertex whitish or brownish. Colouration of S2 (Figs <xref ref-type="fig" rid="F24">116</xref>, <xref ref-type="fig" rid="F24">124</xref>) and mesoscutum (Figs <xref ref-type="fig" rid="F28">158</xref>, <xref ref-type="fig" rid="F28">164</xref>) variable. Medial furrow of pronotum broader (Figs <xref ref-type="fig" rid="F28">158</xref>, <xref ref-type="fig" rid="F28">164</xref>)</td><td rowspan="1" colspan="1"><bold>34</bold></td></tr><tr><td rowspan="1" colspan="1">34</td><td rowspan="1" colspan="1">Mandible very thin (medial width of mandible not more than one third of its basal width), basally strongly narrowing in lateral view (Fig. <xref ref-type="fig" rid="F26">143</xref>). Scapal basin with sparse and well defined punctation. Vertex with light brown pubescence. <!--PageBreak--><!--PageBreak-->T3 relatively dull with distinct microsculpture between punctures. Mesoscutum dark blue to almost black. Metasoma usually more elongate</td><td rowspan="1" colspan="1"><bold><italic><tp:taxon-name><tp:taxon-name-part taxon-name-part-type="genus">Chrysis</tp:taxon-name-part> <tp:taxon-name-part taxon-name-part-type="species">schencki</tp:taxon-name-part></tp:taxon-name></italic> Linsenmaier</bold></td></tr><tr><td rowspan="1" colspan="1">–</td><td rowspan="1" colspan="1">Mandible thicker (medial width of mandible more than one third of its basal width), gradually narrowing towards the apex (Fig. <xref ref-type="fig" rid="F26">141</xref>). Scapal basin with denser and more coriaceous punctation. Vertex with brown or whitish pubescence. T3 usually shinier. Colour of mesoscutum variable (Figs <xref ref-type="fig" rid="F28">164</xref>, <xref ref-type="fig" rid="F28">158</xref>, <xref ref-type="fig" rid="F30">179</xref>). Metasoma usually broader and more compact</td><td rowspan="1" colspan="1"><bold>35</bold></td></tr><tr><td rowspan="1" colspan="1">35</td><td rowspan="1" colspan="1">Mesoscutum laterally with green or blue punctures and black interstices (Fig. <xref ref-type="fig" rid="F28">164</xref>). Punctures relatively large (Fig. <xref ref-type="fig" rid="F28">164</xref>). F1 1.3–1.5 times as long as F2. S2 posteriorly usually red with relatively rounded black spots (Fig. <xref ref-type="fig" rid="F24">116</xref>). Pubescence of vertex brownish</td><td rowspan="1" colspan="1"><bold><italic><tp:taxon-name><tp:taxon-name-part taxon-name-part-type="genus">Chrysis</tp:taxon-name-part> <tp:taxon-name-part taxon-name-part-type="species">impressa</tp:taxon-name-part></tp:taxon-name></italic> Schenck</bold></td></tr><tr><td rowspan="1" colspan="1">–</td><td rowspan="1" colspan="1">Mesoscutum entirely blue, violet or black, punctures and interstices generally of same colour (Figs <xref ref-type="fig" rid="F28">158</xref>, <xref ref-type="fig" rid="F30">179</xref>). Punctures smaller (Figs <xref ref-type="fig" rid="F28">158</xref>, <xref ref-type="fig" rid="F30">179</xref>). F1 1.5–1.7 times as long as F2. S2 dark green or blue with almost rectangular black spots (Fig. <xref ref-type="fig" rid="F24">124</xref>). Pubescence of vertex whitish or light brown</td><td rowspan="1" colspan="1"><bold><italic><tp:taxon-name><tp:taxon-name-part taxon-name-part-type="genus">Chrysis</tp:taxon-name-part> <tp:taxon-name-part taxon-name-part-type="species">borealis</tp:taxon-name-part></tp:taxon-name></italic> sp. n.</bold></td></tr><tr><td rowspan="1" colspan="1">36</td><td rowspan="1" colspan="1">(Males.) Mandible thin (medial width of mandible about one third of its basal width) (Fig. <xref ref-type="fig" rid="F27">145</xref>), dorsally smooth, without or with only barely visible punctures. Body small and slender, metasoma elongate with almost parallel sides (habitus similar to <italic><tp:taxon-name><tp:taxon-name-part taxon-name-part-type="genus">Chrysis</tp:taxon-name-part> <tp:taxon-name-part taxon-name-part-type="species">angustula</tp:taxon-name-part></tp:taxon-name></italic>). S2 greenish with short rounded black spots (Fig. <xref ref-type="fig" rid="F25">127</xref>). Posterior margin of propodeal tooth virtually straight and perpendicular to body axis</td><td rowspan="1" colspan="1"><bold><italic><tp:taxon-name><tp:taxon-name-part taxon-name-part-type="genus">Chrysis</tp:taxon-name-part> <tp:taxon-name-part taxon-name-part-type="species">leptomandibularis</tp:taxon-name-part></tp:taxon-name></italic> Niehuis</bold></td></tr><tr><td rowspan="1" colspan="1">–</td><td rowspan="1" colspan="1">Mandible thicker (medial width of mandible more than one third of its basal width), its dorsal surface always with small punctures. Body size and shape variable. Colouration of S2 variable (Figs <xref ref-type="fig" rid="F24">125</xref>, <xref ref-type="fig" rid="F25">126</xref>, <xref ref-type="fig" rid="F25">128–133</xref>). Posterior margin of propodeal tooth straight, convex or concave</td><td rowspan="1" colspan="1"><bold>37</bold></td></tr><tr><td rowspan="1" colspan="1">37</td><td rowspan="1" colspan="1">Colour of S2 golden or reddish, with long rectangular black spots (Fig. <xref ref-type="fig" rid="F25">126</xref>). Body slender, metasoma with approximately parallel sides (habitus similar to <italic><tp:taxon-name><tp:taxon-name-part taxon-name-part-type="genus">Chrysis</tp:taxon-name-part> <tp:taxon-name-part taxon-name-part-type="species">leptomandibularis</tp:taxon-name-part></tp:taxon-name></italic>). Punctation of T2 anteriorly usually finer than on T1, becoming sparser posteriorly, surface thereby strongly shining. T3 shiny, transition of lateral margin into lateral apical teeth straight, apical rim and teeth short (Fig. <xref ref-type="fig" rid="F21">86</xref>)</td><td rowspan="1" colspan="1"><bold><italic><tp:taxon-name><tp:taxon-name-part taxon-name-part-type="genus">Chrysis</tp:taxon-name-part> <tp:taxon-name-part taxon-name-part-type="species">angustula</tp:taxon-name-part></tp:taxon-name></italic> Schenck</bold></td></tr><tr><td rowspan="1" colspan="1">–</td><td rowspan="1" colspan="1">Colour of S2 variable, black spots usually not rectangular (Figs <xref ref-type="fig" rid="F24">125</xref>, <xref ref-type="fig" rid="F25">128–133</xref>). Body usually more robust, metasoma with more convex sides. Punctation of T2 anteriorly slightly finer or as coarse as on T1, surface posteriorly not as shining. T3 shiny or dull, transition of lateral margin into lateral apical teeth straight or concave, apical rim and teeth longer (Figs <xref ref-type="fig" rid="F21">85</xref>, <xref ref-type="fig" rid="F21">87–88</xref>)</td><td rowspan="1" colspan="1"><bold>38</bold></td></tr><tr><td rowspan="1" colspan="1">38</td><td rowspan="1" colspan="1">Inner margin of paramere angled (Fig. <xref ref-type="fig" rid="F25">137</xref>). Punctation of T2 anteriorly usually finer than on T1. T3 with very fine and regular punctation. S2 usually greenish with relatively short black spots (Fig. <xref ref-type="fig" rid="F24">125</xref>). Mandible relatively thick (in lateral view, medial width of mandible more than half of its basal width)</td><td rowspan="1" colspan="1"><bold>39</bold></td></tr><tr><td rowspan="1" colspan="1"><!--PageBreak-->–</td><td rowspan="1" colspan="1">Inner margin of paramere rounded (Fig. <xref ref-type="fig" rid="F25">136</xref>). Punctation of T2 anteriorly usually not finer than on T1. T3 with coarser and/or more irregular punctation. S2 green, golden or red with often larger black spots (Figs <xref ref-type="fig" rid="F25">128–133</xref>). Mandible thick or thin</td><td rowspan="1" colspan="1"><bold>40</bold></td></tr><tr><td rowspan="1" colspan="1">39</td><td rowspan="1" colspan="1">The following two species are not always separable. Metasoma with slightly convex sides (approximately as in Fig. <xref ref-type="fig" rid="F22">100</xref>). Head narrower, in frontal view only slightly broader than high. Colour of mesosoma predominantly lighter, often greenish. Usually larger species. Hosts soil-nesting species of <italic><tp:taxon-name><tp:taxon-name-part taxon-name-part-type="genus">Odynerus</tp:taxon-name-part></tp:taxon-name></italic></td><td rowspan="1" colspan="1"><bold><italic><tp:taxon-name><tp:taxon-name-part taxon-name-part-type="genus">Chrysis</tp:taxon-name-part> <tp:taxon-name-part taxon-name-part-type="species">mediata</tp:taxon-name-part></tp:taxon-name></italic> Linsenmaier</bold></td></tr><tr><td rowspan="1" colspan="1"><!--PageBreak-->–</td><td rowspan="1" colspan="1">Metasoma with more parallel sides (approximately as in Fig. <xref ref-type="fig" rid="F22">101</xref>). Head narrower, in frontal view distinctly broader than high. Colour of mesosoma predominantly darker, violet, blue or blue-green. Usually smaller species. Hosts cavity-nesting species of <italic><tp:taxon-name><tp:taxon-name-part taxon-name-part-type="genus">Ancistrocerus</tp:taxon-name-part></tp:taxon-name></italic> and <italic><tp:taxon-name><tp:taxon-name-part taxon-name-part-type="genus">Euodynerus</tp:taxon-name-part></tp:taxon-name></italic></td><td rowspan="1" colspan="1"><bold><italic><tp:taxon-name><tp:taxon-name-part taxon-name-part-type="genus">Chrysis</tp:taxon-name-part> <tp:taxon-name-part taxon-name-part-type="species">solida</tp:taxon-name-part></tp:taxon-name></italic> Haupt</bold></td></tr><tr><td rowspan="1" colspan="1">40</td><td rowspan="1" colspan="1">Mandible thick (medial width of mandible more than half of its basal width), its margins basally straight in lateral view (Fig. <xref ref-type="fig" rid="F27">146</xref>). T3 relatively shiny, transgression of lateral margin into lateral apical teeth straight (Fig. <xref ref-type="fig" rid="F21">87</xref>) or slightly concave (Fig. <xref ref-type="fig" rid="F21">88</xref>). F1 longer than F2 (Figs <xref ref-type="fig" rid="F29">173–174</xref>). Metasoma with more parallel sides</td><td rowspan="1" colspan="1"><bold>41</bold></td></tr><tr><td rowspan="1" colspan="1">–</td><td rowspan="1" colspan="1">Mandible thinner (medial width of mandible not more than half of its basal width), its margins basally more or less concave in lateral view (Figs <xref ref-type="fig" rid="F27">147–149</xref>). T3 relatively dull, transgression of lateral margin into lateral apical teeth slightly (Fig. <xref ref-type="fig" rid="F21">85</xref>) or strongly concave (Fig. <xref ref-type="fig" rid="F23">105</xref>). F1 longer than or as long as F2 (Figs <xref ref-type="fig" rid="F29">175–178</xref>). Metasoma with more convex sides</td><td rowspan="1" colspan="1"><bold>43</bold></td></tr><tr><td rowspan="1" colspan="1">41</td><td rowspan="1" colspan="1">S2 mainly green, its pubescence dense and long (Fig. <xref ref-type="fig" rid="F25">128</xref>). F1 distally without or with a very shallow, inconspicuous impression (Fig. <xref ref-type="fig" rid="F29">173</xref>). Propodeal tooth usually laterally straight or convex</td><td rowspan="1" colspan="1"><bold><italic><tp:taxon-name><tp:taxon-name-part taxon-name-part-type="genus">Chrysis</tp:taxon-name-part> <tp:taxon-name-part taxon-name-part-type="species">corusca</tp:taxon-name-part></tp:taxon-name></italic> Valkeila</bold></td></tr><tr><td rowspan="1" colspan="1">–</td><td rowspan="1" colspan="1">S2 mainly red or golden, its pubescence variable (Fig. <xref ref-type="fig" rid="F25">129</xref>). F1 distally with a shallow impression (Fig. <xref ref-type="fig" rid="F29">174</xref>). Propodeal tooth usually laterally concave</td><td rowspan="1" colspan="1"><bold>42</bold></td></tr><tr><td rowspan="1" colspan="1">42</td><td rowspan="1" colspan="1">Pronotum without sharply contrasting border between the darker middle part and the lighter margins (Fig. <xref ref-type="fig" rid="F28">160</xref>). Punctation of T2 anteriorly coarse or relatively fine. Transgression of lateral margin of T3 into lateral apical teeth straight (Fig. <xref ref-type="fig" rid="F21">87</xref>). Central interval of apical teeth more angulate, and pits of apical rim smaller (Fig. <xref ref-type="fig" rid="F21">87</xref>)</td><td rowspan="1" colspan="1"><bold><italic><tp:taxon-name><tp:taxon-name-part taxon-name-part-type="genus">Chrysis</tp:taxon-name-part> <tp:taxon-name-part taxon-name-part-type="species">subcoriacea</tp:taxon-name-part></tp:taxon-name></italic> Linsenmaier</bold></td></tr><tr><td rowspan="1" colspan="1">–</td><td rowspan="1" colspan="1">Pronotum usually with sharply contrasting border between the darker middle part and the lighter margins (Fig. <xref ref-type="fig" rid="F28">161</xref>). Punctation of T2 anteriorly coarse. Transgression of lateral margin of T3 into lateral apical teeth slightly concave (Fig. <xref ref-type="fig" rid="F21">88</xref>). Central interval of apical teeth more arcuate, and pits of apical rim larger (Fig. <xref ref-type="fig" rid="F21">88</xref>)</td><td rowspan="1" colspan="1"><bold><italic><tp:taxon-name><tp:taxon-name-part taxon-name-part-type="genus">Chrysis</tp:taxon-name-part> <tp:taxon-name-part taxon-name-part-type="species">longula</tp:taxon-name-part></tp:taxon-name></italic> Abeille de Perrin</bold></td></tr><tr><td rowspan="1" colspan="1">43</td><td rowspan="1" colspan="1">F1 approximately as long as or slightly (not more than 1.2×) longer than F2 (Fig. <xref ref-type="fig" rid="F29">175</xref>). T2 coarsely punctured throughout (Fig. <xref ref-type="fig" rid="F23">105</xref>). Punctation of T3 coarse and dense (Fig. <xref ref-type="fig" rid="F23">105</xref>). Apical teeth of T3 long and sharp (Fig. <xref ref-type="fig" rid="F23">105</xref>). Pubescense of T3 relatively long. Main colour of sternites green (Fig. <xref ref-type="fig" rid="F25">130</xref>). Black spots of S2 relatively large and rectangular (Fig. <xref ref-type="fig" rid="F25">130</xref>). Pubescence of vertex often whitish (Fig. <xref ref-type="fig" rid="F27">147</xref>)</td><td rowspan="1" colspan="1"><bold><italic><tp:taxon-name><tp:taxon-name-part taxon-name-part-type="genus">Chrysis</tp:taxon-name-part> <tp:taxon-name-part taxon-name-part-type="species">ignita</tp:taxon-name-part></tp:taxon-name></italic> (Linnaeus)</bold></td></tr><tr><td rowspan="1" colspan="1">–</td><td rowspan="1" colspan="1">F1 1.2–1.5 times as long as F2 (Figs <xref ref-type="fig" rid="F29">176–178</xref>). T2 more finely punctured, punctures becoming slightly sparser posteriorly (Fig. <xref ref-type="fig" rid="F23">107</xref>). Punctation of T3 finer (Figs <xref ref-type="fig" rid="F21">85</xref>, <xref ref-type="fig" rid="F23">107</xref>). Apical teeth of T3 not as sharp (Figs <xref ref-type="fig" rid="F21">85</xref>, <xref ref-type="fig" rid="F23">107</xref>). Pubescense of T3 relatively short. Main colour of sternites variable (Figs <xref ref-type="fig" rid="F25">131–133</xref>). Black spots of S2 not as rectangular (Figs <xref ref-type="fig" rid="F25">131–133</xref>). Pubescence of vertex usually brownish (Figs <xref ref-type="fig" rid="F27">148</xref>, <xref ref-type="fig" rid="F27">149</xref>)</td><td rowspan="1" colspan="1"><bold>44</bold></td></tr><tr><td rowspan="1" colspan="1">44</td><td rowspan="1" colspan="1">The following three species are not always separable. Mandible thinner, its margins basally concave in lateral view (Fig. <xref ref-type="fig" rid="F27">148</xref>). F1 1.2–1.4 times as long <!--PageBreak--><!--PageBreak-->as F3 (Fig. <xref ref-type="fig" rid="F29">176</xref>). Sternites usually golden green or golden red (Fig. <xref ref-type="fig" rid="F25">131</xref>). Size of black spots of S2 variable (Fig. <xref ref-type="fig" rid="F25">131</xref>)</td><td rowspan="1" colspan="1"><bold><italic><tp:taxon-name><tp:taxon-name-part taxon-name-part-type="genus">Chrysis</tp:taxon-name-part> <tp:taxon-name-part taxon-name-part-type="species">schencki</tp:taxon-name-part></tp:taxon-name></italic> Linsenmaier</bold></td></tr><tr><td rowspan="1" colspan="1">–</td><td rowspan="1" colspan="1">Mandible thicker, its margins basally almost straight in lateral view (Fig. <xref ref-type="fig" rid="F27">149</xref>). F1 1.2–1.5 times as long as F2 (Figs <xref ref-type="fig" rid="F29">177–178</xref>)</td><td rowspan="1" colspan="1"><bold>45</bold></td></tr><tr><td rowspan="1" colspan="1">45</td><td rowspan="1" colspan="1">F1 1.2–1.4 times as long as F2 (Fig. <xref ref-type="fig" rid="F29">177</xref>). Size of black spots of S2 variable (Fig. <xref ref-type="fig" rid="F25">132</xref>). Punctation of mesoscutum coarser, punctures often with lighter colour compared to interstices</td><td rowspan="1" colspan="1"><bold><italic><tp:taxon-name><tp:taxon-name-part taxon-name-part-type="genus">Chrysis</tp:taxon-name-part> <tp:taxon-name-part taxon-name-part-type="species">impressa</tp:taxon-name-part></tp:taxon-name></italic> Schenck</bold></td></tr><tr><td rowspan="1" colspan="1">–</td><td rowspan="1" colspan="1">F1 1.3–1.5 times as long as F2 (Fig. <xref ref-type="fig" rid="F29">178</xref>). Black spots of S2 large (Fig. <xref ref-type="fig" rid="F25">133</xref>). Punctation of mesoscutum finer, punctures not differing in colour from interstices</td><td rowspan="1" colspan="1"><bold><italic><tp:taxon-name><tp:taxon-name-part taxon-name-part-type="genus">Chrysis</tp:taxon-name-part> <tp:taxon-name-part taxon-name-part-type="species">borealis</tp:taxon-name-part></tp:taxon-name></italic> sp. n.</bold></td></tr></tbody></table></table-wrap></tp:treatment-sec><tp:treatment-sec><!--Section generated to contain objects referenced in tp:taxon-treatment.--><fig id="F2" position="float" orientation="portrait"><label>Figures 2–10.</label><caption><p>Tarsal claw: <bold>2</bold> <italic><tp:taxon-name><tp:taxon-name-part taxon-name-part-type="genus">Pseudomalus</tp:taxon-name-part> <tp:taxon-name-part taxon-name-part-type="species">triangulifer</tp:taxon-name-part></tp:taxon-name></italic> <bold>3</bold> <italic><tp:taxon-name><tp:taxon-name-part taxon-name-part-type="genus">Holopyga</tp:taxon-name-part> <tp:taxon-name-part taxon-name-part-type="species">generosa</tp:taxon-name-part></tp:taxon-name></italic> <bold>4</bold> <italic><tp:taxon-name><tp:taxon-name-part taxon-name-part-type="genus">Hedychrum</tp:taxon-name-part> <tp:taxon-name-part taxon-name-part-type="species">nobile</tp:taxon-name-part></tp:taxon-name></italic> <bold>5</bold> <italic><tp:taxon-name><tp:taxon-name-part taxon-name-part-type="genus">Hedychridium</tp:taxon-name-part> <tp:taxon-name-part taxon-name-part-type="species">roseum</tp:taxon-name-part></tp:taxon-name></italic> <bold>6</bold> <italic><tp:taxon-name><tp:taxon-name-part taxon-name-part-type="genus">Chrysis</tp:taxon-name-part> <tp:taxon-name-part taxon-name-part-type="species">longula</tp:taxon-name-part></tp:taxon-name></italic>. Forewing: <bold>7</bold> <italic><tp:taxon-name><tp:taxon-name-part taxon-name-part-type="genus">Holopyga</tp:taxon-name-part> <tp:taxon-name-part taxon-name-part-type="species">generosa</tp:taxon-name-part></tp:taxon-name></italic> <bold>8</bold> <italic><tp:taxon-name><tp:taxon-name-part taxon-name-part-type="genus">Hedychridium</tp:taxon-name-part> <tp:taxon-name-part taxon-name-part-type="species">ardens</tp:taxon-name-part></tp:taxon-name></italic> <bold>9</bold> <italic><tp:taxon-name><tp:taxon-name-part taxon-name-part-type="genus">Pseudospinolia</tp:taxon-name-part> <tp:taxon-name-part taxon-name-part-type="species">neglecta</tp:taxon-name-part></tp:taxon-name></italic> <bold>10</bold> <italic><tp:taxon-name><tp:taxon-name-part taxon-name-part-type="genus">Chrysis</tp:taxon-name-part> <tp:taxon-name-part taxon-name-part-type="species">impressa</tp:taxon-name-part></tp:taxon-name></italic>, a and c radial sector vein, b medial vein, d medial cell.</p></caption><graphic xmlns:xlink="http://www.w3.org/1999/xlink" xlink:href="zookeys-548-001-g002.jpg" position="float" orientation="portrait" xlink:type="simple" id="oo_70855.jpg"/></fig><fig id="F29" position="float" orientation="portrait"><label>Figures 165–178.</label><caption><p>Metatibia: <bold>165</bold> <italic><tp:taxon-name><tp:taxon-name-part taxon-name-part-type="genus">Chrysis</tp:taxon-name-part> <tp:taxon-name-part taxon-name-part-type="species">pulcherrima</tp:taxon-name-part></tp:taxon-name></italic> ♀ <bold>166</bold> <italic><tp:taxon-name><tp:taxon-name-part taxon-name-part-type="genus">Chrysis</tp:taxon-name-part> <tp:taxon-name-part taxon-name-part-type="species">viridula</tp:taxon-name-part></tp:taxon-name></italic> ♀. Mesotibia (arrow indicating spurs): <bold>167</bold> <italic><tp:taxon-name><tp:taxon-name-part taxon-name-part-type="genus">Chrysis</tp:taxon-name-part> <tp:taxon-name-part taxon-name-part-type="species">pseudobrevitarsis</tp:taxon-name-part></tp:taxon-name></italic> ♀ <bold>168</bold> <italic><tp:taxon-name><tp:taxon-name-part taxon-name-part-type="genus">Chrysis</tp:taxon-name-part> <tp:taxon-name-part taxon-name-part-type="species">impressa</tp:taxon-name-part></tp:taxon-name></italic> ♀. Hindleg (arrow indicating second tarsomere): <bold>169</bold> <italic><tp:taxon-name><tp:taxon-name-part taxon-name-part-type="genus">Chrysis</tp:taxon-name-part> <tp:taxon-name-part taxon-name-part-type="species">pseudobrevitarsis</tp:taxon-name-part></tp:taxon-name></italic> ♀ <bold>170</bold> <italic><tp:taxon-name><tp:taxon-name-part taxon-name-part-type="genus">Chrysis</tp:taxon-name-part> <tp:taxon-name-part taxon-name-part-type="species">impressa</tp:taxon-name-part></tp:taxon-name></italic> ♀ <bold>171</bold> <italic><tp:taxon-name><tp:taxon-name-part taxon-name-part-type="genus">Chrysis</tp:taxon-name-part> <tp:taxon-name-part taxon-name-part-type="species">westerlundi</tp:taxon-name-part></tp:taxon-name></italic> ♀. Antenna (arrow indicating F1 or F1 and F2): <bold>172</bold> <italic><tp:taxon-name><tp:taxon-name-part taxon-name-part-type="genus">Chrysis</tp:taxon-name-part> <tp:taxon-name-part taxon-name-part-type="species">brevitarsis</tp:taxon-name-part></tp:taxon-name></italic> ♀ <bold>173</bold> <italic><tp:taxon-name><tp:taxon-name-part taxon-name-part-type="genus">Chrysis</tp:taxon-name-part> <tp:taxon-name-part taxon-name-part-type="species">corusca</tp:taxon-name-part></tp:taxon-name></italic> ♂ <bold>174</bold> <italic><tp:taxon-name><tp:taxon-name-part taxon-name-part-type="genus">Chrysis</tp:taxon-name-part> <tp:taxon-name-part taxon-name-part-type="species">subcoriacea</tp:taxon-name-part></tp:taxon-name></italic> ♂ <bold>175</bold> <italic><tp:taxon-name><tp:taxon-name-part taxon-name-part-type="genus">Chrysis</tp:taxon-name-part> <tp:taxon-name-part taxon-name-part-type="species">ignita</tp:taxon-name-part></tp:taxon-name></italic> ♂ <bold>176</bold> <italic><tp:taxon-name><tp:taxon-name-part taxon-name-part-type="genus">Chrysis</tp:taxon-name-part> <tp:taxon-name-part taxon-name-part-type="species">schencki</tp:taxon-name-part></tp:taxon-name></italic> ♂ <bold>177</bold> <italic><tp:taxon-name><tp:taxon-name-part taxon-name-part-type="genus">Chrysis</tp:taxon-name-part> <tp:taxon-name-part taxon-name-part-type="species">impressa</tp:taxon-name-part></tp:taxon-name></italic> ♂ <bold>178</bold> <italic><tp:taxon-name><tp:taxon-name-part taxon-name-part-type="genus">Chrysis</tp:taxon-name-part> <tp:taxon-name-part taxon-name-part-type="species">borealis</tp:taxon-name-part></tp:taxon-name></italic> sp. n. ♂. Scale 1 mm.</p></caption><graphic xmlns:xlink="http://www.w3.org/1999/xlink" xlink:href="zookeys-548-001-g029.jpg" position="float" orientation="portrait" xlink:type="simple" id="oo_70882.jpg"/></fig><fig id="F30" position="float" orientation="portrait"><label>Figure 179.</label><caption><p>Holotype of <italic><tp:taxon-name><tp:taxon-name-part taxon-name-part-type="genus">Chrysis</tp:taxon-name-part> <tp:taxon-name-part taxon-name-part-type="species">borealis</tp:taxon-name-part></tp:taxon-name></italic> sp. n. ♀ (HYMNI560) Collected from Ørin, Nord-Trøndelag, Norway. Scale 1 mm. (Photo: Arnstein Staverløkk).</p></caption><graphic xmlns:xlink="http://www.w3.org/1999/xlink" xlink:href="zookeys-548-001-g030.jpg" position="float" orientation="portrait" xlink:type="simple" id="oo_70883.jpg"/></fig><fig id="F31" position="float" orientation="portrait"><label>Figures 180–186.</label><caption><p>Internal tergites and sternites of <italic><tp:taxon-name><tp:taxon-name-part taxon-name-part-type="genus">Chrysis</tp:taxon-name-part> <tp:taxon-name-part taxon-name-part-type="species">borealis</tp:taxon-name-part></tp:taxon-name></italic> sp. n. ♀: <bold>180</bold> T4 <bold>181</bold> T5 <bold>182</bold> T6 <bold>183</bold> T7 <bold>184</bold> S4 <bold>185</bold> S5 <bold>186</bold> S6. Illustrations based on a paratype from Sweden (MZH_GP.92691). Scale 1 mm. (Drawings: Juho Paukkunen)</p></caption><graphic xmlns:xlink="http://www.w3.org/1999/xlink" xlink:href="zookeys-548-001-g031.jpg" position="float" orientation="portrait" xlink:type="simple" id="oo_70884.jpg"/></fig><fig id="F32" position="float" orientation="portrait"><label>Figures 187–195.</label><caption><p>Internal tergites and sternites of <italic><tp:taxon-name><tp:taxon-name-part taxon-name-part-type="genus">Chrysis</tp:taxon-name-part> <tp:taxon-name-part taxon-name-part-type="species">borealis</tp:taxon-name-part></tp:taxon-name></italic> sp. n. ♂: <bold>187</bold> T4 <bold>188</bold> T5 <bold>189</bold> T6 <bold>190</bold> T7 <bold>191</bold> S4 <bold>192</bold> S5 <bold>193</bold> S6 <bold>194</bold> S7 <bold>195</bold> S8. Illustrations based on a paratype from Finland (MZH_GP.92704). Scale 1 mm. (Drawings: Juho Paukkunen)</p></caption><graphic xmlns:xlink="http://www.w3.org/1999/xlink" xlink:href="zookeys-548-001-g032.jpg" position="float" orientation="portrait" xlink:type="simple" id="oo_70885.jpg"/></fig></tp:treatment-sec><ref-list><ref id="B130"><mixed-citation xmlns:xlink="http://www.w3.org/1999/xlink" xlink:type="simple"><person-group><name name-style="western"><surname>Rosa</surname><given-names>P</given-names></name><name name-style="western"><surname>Soon</surname><given-names>V</given-names></name></person-group> (<year>2012</year>) <article-title>Fauna Europaea: <tp:taxon-name><tp:taxon-name-part taxon-name-part-type="family">Chrysididae</tp:taxon-name-part></tp:taxon-name>.</article-title> In: <person-group><name name-style="western"><surname>Mitroiu</surname><given-names>M-D</given-names></name></person-group> (<role>Ed.</role>) <source>Fauna Europaea: <tp:taxon-name><tp:taxon-name-part taxon-name-part-type="order">Hymenoptera</tp:taxon-name-part></tp:taxon-name>, version 2.5.</source> <ext-link xlink:type="simple" ext-link-type="uri" xlink:href="http://www.faunaeur.org">http://www.faunaeur.org</ext-link> [<comment>accessed 1 April 2015</comment>] </mixed-citation></ref><ref id="B119"><mixed-citation xmlns:xlink="http://www.w3.org/1999/xlink" xlink:type="simple"><person-group><name name-style="western"><surname>Paukkunen</surname><given-names>J</given-names></name><name name-style="western"><surname>Rosa</surname><given-names>P</given-names></name><name name-style="western"><surname>Soon</surname><given-names>V</given-names></name><name name-style="western"><surname>Johansson</surname><given-names>N</given-names></name><name name-style="western"><surname>Ødegaard</surname><given-names>F</given-names></name></person-group> (<year>2014</year>) <article-title>Faunistic review of the cuckoo wasps of Fennoscandia, Denmark and the Baltic countries (<tp:taxon-name><tp:taxon-name-part taxon-name-part-type="order">Hymenoptera</tp:taxon-name-part></tp:taxon-name>: <tp:taxon-name><tp:taxon-name-part taxon-name-part-type="family">Chrysididae</tp:taxon-name-part></tp:taxon-name>).</article-title> <source>Zootaxa</source> <volume>3864</volume>: <fpage>1</fpage>–<lpage>67</lpage>. doi: <ext-link xlink:type="simple" ext-link-type="doi" xlink:href="10.11646/zootaxa.3864.1.1">10.11646/zootaxa.3864.1.1</ext-link> </mixed-citation></ref><ref id="B84"><mixed-citation xmlns:xlink="http://www.w3.org/1999/xlink" xlink:type="simple"><person-group><name name-style="western"><surname>Linsenmaier</surname><given-names>W</given-names></name></person-group> (<year>1959</year>) <article-title>Revision der Familie <tp:taxon-name><tp:taxon-name-part taxon-name-part-type="family">Chrysididae</tp:taxon-name-part></tp:taxon-name> (<tp:taxon-name><tp:taxon-name-part taxon-name-part-type="order">Hymenoptera</tp:taxon-name-part></tp:taxon-name>) mit besonderer Brücksichtigung der europäischen Spezies.</article-title> <source>Mitteilungen der Schweizerischen Entomologischen Gesellschaft</source> <volume>32</volume>: <fpage>1</fpage>–<lpage>232</lpage>. </mixed-citation></ref><ref id="B70"><mixed-citation xmlns:xlink="http://www.w3.org/1999/xlink" xlink:type="simple"><person-group><name name-style="western"><surname>Kimsey</surname><given-names>LS</given-names></name><name name-style="western"><surname>Bohart</surname><given-names>RM</given-names></name></person-group> (<year>1991</year>) <source>[1990] The Chrysidid Wasps of the World.</source> <publisher-name>Oxford Press</publisher-name>, <publisher-loc>New York</publisher-loc>, <size units="page">652</size> pp. </mixed-citation></ref></ref-list></tp:taxon-treatment>
