# Supplementary material for: An illustrated key to the cuckoo wasps (Hymenoptera, Chrysididae) of the Nordic and Baltic countries, with description of a new species
Source: Zookeys. 2015 Dec 23;(548):1–116. doi: 10.3897/zookeys.548.6164 (PMC4714362; doi:10.3897/zookeys.548.6164)
Supplement: XML Treatment for Chrysis splendidula [file zookeys.548.6164-treatment51.xml]

<!DOCTYPE tp:taxon-treatment
  PUBLIC "-//TaxonX//DTD Taxonomic Treatment Publishing DTD v0 20100105//EN" "tax-treatment-NSO.dtd">
<tp:taxon-treatment xmlns:tp="http://www.plazi.org/taxpub"><tp:treatment-meta><kwd-group><label>Taxon classification</label><kwd><named-content content-type="kingdom">Animalia</named-content></kwd><kwd><named-content content-type="order">Hymenoptera</named-content></kwd><kwd><named-content content-type="family">Chrysididae</named-content></kwd></kwd-group><mixed-citation publication-type="journal"><person-group><name><surname>Paukkunen</surname><given-names>Juho</given-names></name><name><surname>Berg</surname><given-names>Alexander</given-names></name><name><surname>Soon</surname><given-names>Villu</given-names></name><name><surname>Ødegaard</surname><given-names>Frode</given-names></name><name><surname>Rosa</surname><given-names>Paolo</given-names></name></person-group><article-title>An illustrated key to the cuckoo wasps (<tp:taxon-name><tp:taxon-name-part taxon-name-part-type="order">Hymenoptera</tp:taxon-name-part></tp:taxon-name>, <tp:taxon-name><tp:taxon-name-part taxon-name-part-type="family">Chrysididae</tp:taxon-name-part></tp:taxon-name>) of the Nordic and Baltic countries, with description of a new species</article-title><source>Zookeys</source><day>23</day><month>12</month><year>2015</year><volume>2015</volume><issue>548</issue><fpage>1</fpage><lpage>116</lpage><pub-id pub-id-type="doi">10.3897/zookeys.548.6164</pub-id></mixed-citation></tp:treatment-meta><tp:nomenclature><tp:taxon-name>
                            <tp:taxon-name-part taxon-name-part-type="genus">Chrysis</tp:taxon-name-part>
                            <tp:taxon-name-part taxon-name-part-type="species">splendidula</tp:taxon-name-part>
                        </tp:taxon-name><tp:taxon-authority>Rossi, 1790</tp:taxon-authority><xref ref-type="fig" rid="F22">Figs 95</xref><xref ref-type="fig" rid="F24">, 114</xref><!--PageBreak--><tp:nomenclature-citation-list><tp:nomenclature-citation><tp:taxon-name><tp:taxon-name-part taxon-name-part-type="genus">Chrysis</tp:taxon-name-part> <tp:taxon-name-part taxon-name-part-type="species">splendidula</tp:taxon-name-part></tp:taxon-name><comment> Rossi, 1790: 78.</comment></tp:nomenclature-citation></tp:nomenclature-citation-list></tp:nomenclature><tp:treatment-sec sec-type="Diagnosis"><title>Diagnosis.</title><p>Length 5–8 mm. The colouration is similar to <italic><tp:taxon-name><tp:taxon-name-part taxon-name-part-type="genus">Chrysis</tp:taxon-name-part> <tp:taxon-name-part taxon-name-part-type="species">rutilans</tp:taxon-name-part></tp:taxon-name></italic>, as the head, mesosoma and T3 are green, blue, or partially black, whereas T1 and T2 are golden red. Compared to <italic><tp:taxon-name><tp:taxon-name-part taxon-name-part-type="genus">Chrysis</tp:taxon-name-part> <tp:taxon-name-part taxon-name-part-type="species">rutilans</tp:taxon-name-part></tp:taxon-name></italic>, the body is more robust and the punctation of T2 is coarser (Fig. <xref ref-type="fig" rid="F22">95</xref>). T2 has a distinct polished longitudinal keel medially and its posterior margin is narrowly raised (Fig. <xref ref-type="fig" rid="F22">95</xref>). The black spots of S2 are shorter (Fig. <xref ref-type="fig" rid="F24">114</xref>) and the head is broader than in <italic><tp:taxon-name><tp:taxon-name-part taxon-name-part-type="genus">Chrysis</tp:taxon-name-part> <tp:taxon-name-part taxon-name-part-type="species">rutilans</tp:taxon-name-part></tp:taxon-name></italic>.</p></tp:treatment-sec><tp:treatment-sec sec-type="Distribution"><title>Distribution.</title><p>Latvia. Very rare. Only three records are known from eastern and central Latvia. – Trans-Palearctic: Europe, central Asia, Japan and Korea (<xref ref-type="bibr" rid="B87">Linsenmaier 1997</xref>, <xref ref-type="bibr" rid="B74">Kurzenko and Lelej 2007</xref>).</p></tp:treatment-sec><tp:treatment-sec sec-type="Biology"><title>Biology.</title><p>Habitat: sparsely vegetated sandy areas, such as sand pits (<xref ref-type="bibr" rid="B65">Hoop 1971</xref>). Adults occasionally visit flowers of <tp:taxon-name><tp:taxon-name-part taxon-name-part-type="family">Apiaceae</tp:taxon-name-part></tp:taxon-name>, <tp:taxon-name><tp:taxon-name-part taxon-name-part-type="family">Asteraceae</tp:taxon-name-part></tp:taxon-name> and <tp:taxon-name><tp:taxon-name-part taxon-name-part-type="family">Euphorbiaceae</tp:taxon-name-part></tp:taxon-name> (<xref ref-type="bibr" rid="B87">Linsenmaier 1997</xref>, <xref ref-type="bibr" rid="B127">Rosa 2004</xref>, <xref ref-type="bibr" rid="B128">2006</xref>). Flight period: July and early August. Host: <italic><tp:taxon-name><tp:taxon-name-part taxon-name-part-type="genus">Eumenes</tp:taxon-name-part> <tp:taxon-name-part taxon-name-part-type="species">coarctatus</tp:taxon-name-part></tp:taxon-name></italic> (Linnaeus) (<tp:taxon-name><tp:taxon-name-part taxon-name-part-type="family">Vespidae</tp:taxon-name-part></tp:taxon-name>) (<xref ref-type="bibr" rid="B94">Martynova and Fateryga 2015</xref>). Possibly also <italic><tp:taxon-name><tp:taxon-name-part taxon-name-part-type="genus">Eumenes</tp:taxon-name-part> <tp:taxon-name-part taxon-name-part-type="species">mediterraneus</tp:taxon-name-part></tp:taxon-name></italic> Kriechbaumer and <italic><tp:taxon-name><tp:taxon-name-part taxon-name-part-type="genus">Eumenes</tp:taxon-name-part> <tp:taxon-name-part taxon-name-part-type="species">pomiformis</tp:taxon-name-part></tp:taxon-name></italic> (Fabricius) (<xref ref-type="bibr" rid="B29">du Buysson 1895</xref>, <xref ref-type="bibr" rid="B46">Ferton 1910</xref>, <xref ref-type="bibr" rid="B94">Martynova and Fateryga 2015</xref>) Other host species reported for <italic><tp:taxon-name><tp:taxon-name-part taxon-name-part-type="genus">Chrysis</tp:taxon-name-part> <tp:taxon-name-part taxon-name-part-type="species">splendidula</tp:taxon-name-part></tp:taxon-name></italic>, such as <italic><tp:taxon-name><tp:taxon-name-part taxon-name-part-type="genus">Gymnomerus</tp:taxon-name-part> <tp:taxon-name-part taxon-name-part-type="species">laevipes</tp:taxon-name-part></tp:taxon-name></italic> (Shuckard), <italic><tp:taxon-name><tp:taxon-name-part taxon-name-part-type="genus">Symmorphus</tp:taxon-name-part> <tp:taxon-name-part taxon-name-part-type="species">allobrogus</tp:taxon-name-part></tp:taxon-name></italic> (Saussure) (<tp:taxon-name><tp:taxon-name-part taxon-name-part-type="family">Vespidae</tp:taxon-name-part></tp:taxon-name>), <italic><tp:taxon-name><tp:taxon-name-part taxon-name-part-type="genus">Trypoxylon</tp:taxon-name-part> <tp:taxon-name-part taxon-name-part-type="species">figulus</tp:taxon-name-part></tp:taxon-name></italic> (Linnaeus) (<tp:taxon-name><tp:taxon-name-part taxon-name-part-type="family">Crabronidae</tp:taxon-name-part></tp:taxon-name>) and <italic><tp:taxon-name><tp:taxon-name-part taxon-name-part-type="genus">Osmia</tp:taxon-name-part> <tp:taxon-name-part taxon-name-part-type="species">andrenoides</tp:taxon-name-part></tp:taxon-name></italic> Spinola (<tp:taxon-name><tp:taxon-name-part taxon-name-part-type="family">Megachilidae</tp:taxon-name-part></tp:taxon-name>), concern actually <italic><tp:taxon-name><tp:taxon-name-part taxon-name-part-type="genus">Chrysis</tp:taxon-name-part> <tp:taxon-name-part taxon-name-part-type="species">rutilans</tp:taxon-name-part></tp:taxon-name></italic> or are unreliable (<xref ref-type="bibr" rid="B94">Martynova and Fateryga 2015</xref>).</p></tp:treatment-sec><tp:treatment-sec><!--Section generated to contain objects referenced in tp:taxon-treatment.--><fig id="F22" position="float" orientation="portrait"><label>Figures 93–101.</label><caption><p>Metasoma, dorsal view: <bold>93</bold> <italic><tp:taxon-name><tp:taxon-name-part taxon-name-part-type="genus">Chrysis</tp:taxon-name-part> <tp:taxon-name-part taxon-name-part-type="species">fulgida</tp:taxon-name-part></tp:taxon-name></italic> ♂ <bold>94</bold> <italic><tp:taxon-name><tp:taxon-name-part taxon-name-part-type="genus">Chrysis</tp:taxon-name-part> <tp:taxon-name-part taxon-name-part-type="species">rutilans</tp:taxon-name-part></tp:taxon-name></italic> ♀ <bold>95</bold> <italic><tp:taxon-name><tp:taxon-name-part taxon-name-part-type="genus">Chrysis</tp:taxon-name-part> <tp:taxon-name-part taxon-name-part-type="species">splendidula</tp:taxon-name-part></tp:taxon-name></italic> ♀ <bold>96</bold> <italic><tp:taxon-name><tp:taxon-name-part taxon-name-part-type="genus">Chrysis</tp:taxon-name-part> <tp:taxon-name-part taxon-name-part-type="species">ruddii</tp:taxon-name-part></tp:taxon-name></italic> ♀ <bold>97</bold> <italic><tp:taxon-name><tp:taxon-name-part taxon-name-part-type="genus">Chrysis</tp:taxon-name-part> <tp:taxon-name-part taxon-name-part-type="species">vanlithi</tp:taxon-name-part></tp:taxon-name></italic> ♀ <bold>98</bold> <italic><tp:taxon-name><tp:taxon-name-part taxon-name-part-type="genus">Chrysis</tp:taxon-name-part> <tp:taxon-name-part taxon-name-part-type="species">clarinicollis</tp:taxon-name-part></tp:taxon-name></italic> ♀ <bold>99</bold> <italic><tp:taxon-name><tp:taxon-name-part taxon-name-part-type="genus">Chrysis</tp:taxon-name-part> <tp:taxon-name-part taxon-name-part-type="species">angustula</tp:taxon-name-part></tp:taxon-name></italic> ♀ <bold>100</bold> <italic><tp:taxon-name><tp:taxon-name-part taxon-name-part-type="genus">Chrysis</tp:taxon-name-part> <tp:taxon-name-part taxon-name-part-type="species">mediata</tp:taxon-name-part></tp:taxon-name></italic> ♀ <bold>101</bold> <italic><tp:taxon-name><tp:taxon-name-part taxon-name-part-type="genus">Chrysis</tp:taxon-name-part> <tp:taxon-name-part taxon-name-part-type="species">solida</tp:taxon-name-part></tp:taxon-name></italic> ♀. Scale 1 mm.</p></caption><graphic xmlns:xlink="http://www.w3.org/1999/xlink" xlink:href="zookeys-548-001-g022.jpg" position="float" orientation="portrait" xlink:type="simple" id="oo_70875.jpg"/></fig><fig id="F24" position="float" orientation="portrait"><label>Figures 110–125.</label><caption><p>Metasoma, ventral view: <bold>110</bold> <italic><tp:taxon-name><tp:taxon-name-part taxon-name-part-type="genus">Chrysis</tp:taxon-name-part> <tp:taxon-name-part taxon-name-part-type="species">bicolor</tp:taxon-name-part></tp:taxon-name></italic> ♀, <bold>111</bold> <italic><tp:taxon-name><tp:taxon-name-part taxon-name-part-type="genus">Chrysis</tp:taxon-name-part> <tp:taxon-name-part taxon-name-part-type="species">illigeri</tp:taxon-name-part></tp:taxon-name></italic> ♀ <bold>112</bold> <italic><tp:taxon-name><tp:taxon-name-part taxon-name-part-type="genus">Chrysis</tp:taxon-name-part> <tp:taxon-name-part taxon-name-part-type="species">equestris</tp:taxon-name-part></tp:taxon-name></italic> ♀ <bold>113</bold> <italic><tp:taxon-name><tp:taxon-name-part taxon-name-part-type="genus">Chrysis</tp:taxon-name-part> <tp:taxon-name-part taxon-name-part-type="species">zetterstedti</tp:taxon-name-part></tp:taxon-name></italic> ♀ <bold>114</bold> <italic><tp:taxon-name><tp:taxon-name-part taxon-name-part-type="genus">Chrysis</tp:taxon-name-part> <tp:taxon-name-part taxon-name-part-type="species">splendidula</tp:taxon-name-part></tp:taxon-name></italic> ♀ <bold>115</bold> <italic><tp:taxon-name><tp:taxon-name-part taxon-name-part-type="genus">Chrysis</tp:taxon-name-part> <tp:taxon-name-part taxon-name-part-type="species">vanlithi</tp:taxon-name-part></tp:taxon-name></italic> ♀ <bold>116</bold> <italic><tp:taxon-name><tp:taxon-name-part taxon-name-part-type="genus">Chrysis</tp:taxon-name-part> <tp:taxon-name-part taxon-name-part-type="species">impressa</tp:taxon-name-part></tp:taxon-name></italic> ♀ <bold>117</bold> <italic><tp:taxon-name><tp:taxon-name-part taxon-name-part-type="genus">Chrysis</tp:taxon-name-part> <tp:taxon-name-part taxon-name-part-type="species">subcoriacea</tp:taxon-name-part></tp:taxon-name></italic> ♀ <bold>118</bold> <italic><tp:taxon-name><tp:taxon-name-part taxon-name-part-type="genus">Chrysis</tp:taxon-name-part> <tp:taxon-name-part taxon-name-part-type="species">leptomandibularis</tp:taxon-name-part></tp:taxon-name></italic> ♀ <bold>119</bold> <italic><tp:taxon-name><tp:taxon-name-part taxon-name-part-type="genus">Chrysis</tp:taxon-name-part> <tp:taxon-name-part taxon-name-part-type="species">angustula</tp:taxon-name-part></tp:taxon-name></italic> ♀ <bold>120</bold> <italic><tp:taxon-name><tp:taxon-name-part taxon-name-part-type="genus">Chrysis</tp:taxon-name-part> <tp:taxon-name-part taxon-name-part-type="species">solida</tp:taxon-name-part></tp:taxon-name></italic> ♀ <bold>121</bold> <italic><tp:taxon-name><tp:taxon-name-part taxon-name-part-type="genus">Chrysis</tp:taxon-name-part> <tp:taxon-name-part taxon-name-part-type="species">longula</tp:taxon-name-part></tp:taxon-name></italic> ♀ <bold>122</bold> <italic><tp:taxon-name><tp:taxon-name-part taxon-name-part-type="genus">Chrysis</tp:taxon-name-part> <tp:taxon-name-part taxon-name-part-type="species">ignita</tp:taxon-name-part></tp:taxon-name></italic> ♀ <bold>123</bold> <italic><tp:taxon-name><tp:taxon-name-part taxon-name-part-type="genus">Chrysis</tp:taxon-name-part> <tp:taxon-name-part taxon-name-part-type="species">corusca</tp:taxon-name-part></tp:taxon-name></italic> ♀ <bold>124</bold> <italic><tp:taxon-name><tp:taxon-name-part taxon-name-part-type="genus">Chrysis</tp:taxon-name-part> <tp:taxon-name-part taxon-name-part-type="species">borealis</tp:taxon-name-part></tp:taxon-name></italic> sp. n. ♀ <bold>125</bold> <italic><tp:taxon-name><tp:taxon-name-part taxon-name-part-type="genus">Chrysis</tp:taxon-name-part> <tp:taxon-name-part taxon-name-part-type="species">solida</tp:taxon-name-part></tp:taxon-name></italic> ♂. Scale 1 mm.</p></caption><graphic xmlns:xlink="http://www.w3.org/1999/xlink" xlink:href="zookeys-548-001-g024.jpg" position="float" orientation="portrait" xlink:type="simple" id="oo_70877.jpg"/></fig></tp:treatment-sec><ref-list><ref id="B87"><mixed-citation xmlns:xlink="http://www.w3.org/1999/xlink" xlink:type="simple"><person-group><name name-style="western"><surname>Linsenmaier</surname><given-names>W</given-names></name></person-group> (<year>1997</year>) <article-title>Die Goldwespen der Schweiz.</article-title> <source>Veröffentlichungen aus dem Natur-Museum Luzern</source> <volume>9</volume>: <fpage>1</fpage>–<lpage>139</lpage>. </mixed-citation></ref><ref id="B74"><mixed-citation xmlns:xlink="http://www.w3.org/1999/xlink" xlink:type="simple"><person-group><name name-style="western"><surname>Kurzenko</surname><given-names>NV</given-names></name><name name-style="western"><surname>Lelej</surname><given-names>AS</given-names></name></person-group> (<year>2007</year>) <article-title><tp:taxon-name><tp:taxon-name-part taxon-name-part-type="family">Chrysididae</tp:taxon-name-part></tp:taxon-name>.</article-title> In: <person-group><name name-style="western"><surname>Lelej</surname><given-names>AS</given-names></name><name name-style="western"><surname>Belokobylskiy</surname><given-names>SA</given-names></name><name name-style="western"><surname>Kasparyan</surname><given-names>DR</given-names></name><name name-style="western"><surname>Kupyanskaya</surname><given-names>AN</given-names></name><name name-style="western"><surname>Proshchalkin</surname><given-names>MYu</given-names></name></person-group> (<role>Eds</role>) <issue-title>Key to the insects of Russian Far East.</issue-title> <source>Vol. IV. <tp:taxon-name><tp:taxon-name-part taxon-name-part-type="order">Neuropteroidea</tp:taxon-name-part></tp:taxon-name>, <tp:taxon-name><tp:taxon-name-part taxon-name-part-type="order">Mecoptera</tp:taxon-name-part></tp:taxon-name>, <tp:taxon-name><tp:taxon-name-part taxon-name-part-type="order">Hymenoptera</tp:taxon-name-part></tp:taxon-name>. Part 5. Dal’nauka, Vladivostok</source>, <fpage>998</fpage>–<lpage>1006</lpage>. </mixed-citation></ref><ref id="B65"><mixed-citation xmlns:xlink="http://www.w3.org/1999/xlink" xlink:type="simple"><person-group><name name-style="western"><surname>Hoop</surname><given-names>M</given-names></name></person-group> (<year>1971</year>) <article-title>Zur Verbreitung der holsteinischen Goldwespen und Stechimmen (Dritte Ergänzung).</article-title> <source>Schriften des Naturwissenschaftlichen Vereins für Schleswig-Holstein</source> <volume>41</volume>: <fpage>81</fpage>–<lpage>87</lpage>. </mixed-citation></ref><ref id="B127"><mixed-citation xmlns:xlink="http://www.w3.org/1999/xlink" xlink:type="simple"><person-group><name name-style="western"><surname>Rosa</surname><given-names>P</given-names></name></person-group> (<year>2004</year>) <article-title>Alcune osservazioni sulle relazioni tra Vegetazione e Crisidi (<tp:taxon-name><tp:taxon-name-part taxon-name-part-type="order">Hymenoptera</tp:taxon-name-part></tp:taxon-name>, <tp:taxon-name><tp:taxon-name-part taxon-name-part-type="family">Chrysididae</tp:taxon-name-part></tp:taxon-name>) in Italia.</article-title> <source>Giornale Italiano di Entomologia</source> <volume>11</volume>: <fpage>79</fpage>–<lpage>90</lpage>. </mixed-citation></ref><ref id="B128"><mixed-citation xmlns:xlink="http://www.w3.org/1999/xlink" xlink:type="simple"><person-group><name name-style="western"><surname>Rosa</surname><given-names>P</given-names></name></person-group> (<year>2006</year>) <source>I Crisidi della Valle d’Aosta (<tp:taxon-name><tp:taxon-name-part taxon-name-part-type="order">Hymenoptera</tp:taxon-name-part></tp:taxon-name>, <tp:taxon-name><tp:taxon-name-part taxon-name-part-type="family">Chrysididae</tp:taxon-name-part></tp:taxon-name>). Monografie del Museo Regionale di Scienze Naturali, 6. St.</source> <publisher-name>-Pierre</publisher-name>, <publisher-loc>Aosta</publisher-loc>, <size units="page">368</size> pp. </mixed-citation></ref><ref id="B94"><mixed-citation xmlns:xlink="http://www.w3.org/1999/xlink" xlink:type="simple"><person-group><name name-style="western"><surname>Martynova</surname><given-names>KV</given-names></name><name name-style="western"><surname>Fateryga</surname><given-names>AV</given-names></name></person-group> (<year>2015</year>) <article-title>Chrysidid wasps (<tp:taxon-name><tp:taxon-name-part taxon-name-part-type="order">Hymenoptera</tp:taxon-name-part></tp:taxon-name>, <tp:taxon-name><tp:taxon-name-part taxon-name-part-type="family">Chrysididae</tp:taxon-name-part></tp:taxon-name>) – parasites of eumenine wasps (<tp:taxon-name><tp:taxon-name-part taxon-name-part-type="order">Hymenoptera</tp:taxon-name-part></tp:taxon-name>, <tp:taxon-name><tp:taxon-name-part taxon-name-part-type="family">Vespidae</tp:taxon-name-part></tp:taxon-name>: <tp:taxon-name><tp:taxon-name-part taxon-name-part-type="subfamily">Eumeninae</tp:taxon-name-part></tp:taxon-name>) in Crimea.</article-title> <source>Entomological Review</source> <volume>95</volume>: <fpage>472</fpage>–<lpage>485</lpage>. doi: <ext-link xlink:type="simple" ext-link-type="doi" xlink:href="10.1134/S0013873815040090">10.1134/S0013873815040090</ext-link> </mixed-citation></ref><ref id="B29"><mixed-citation xmlns:xlink="http://www.w3.org/1999/xlink" xlink:type="simple"><person-group><name name-style="western"><surname>Buysson</surname><given-names>R du</given-names></name></person-group> (<year>1891–1896</year>) <source>Les Chrysides. In: André E (Ed.) Species des Hyménoptères d’Europe &amp; d’Algerie. Tome Sixième.</source> <publisher-name>Vve Dubosclard</publisher-name>, <publisher-loc>Paris</publisher-loc>, XII + 13–758 + 64 unnumbered pages + 32 pls. (1891) 1–88, (1892) 89–208, (1893) 209–272, (1894) 273–400, (1895) 401–624, (1896) 625–756 + 1*–22*, (1891–1896) 64 unnumbered pages + 32 pls. </mixed-citation></ref><ref id="B46"><mixed-citation xmlns:xlink="http://www.w3.org/1999/xlink" xlink:type="simple"><person-group><name name-style="western"><surname>Ferton</surname><given-names>C</given-names></name></person-group> (<year>1910</year>) <article-title>Notes détachées sur l’instinct des Hyménoptères mellifères et ravisseurs. (6. Serie).</article-title> <source>Annales de la Société Entomologique de France</source> <volume>79</volume>: <fpage>145</fpage>–<lpage>178</lpage>. </mixed-citation></ref></ref-list></tp:taxon-treatment>
