# Supplementary material for: An illustrated key to the cuckoo wasps (Hymenoptera, Chrysididae) of the Nordic and Baltic countries, with description of a new species
Source: Zookeys. 2015 Dec 23;(548):1–116. doi: 10.3897/zookeys.548.6164 (PMC4714362; doi:10.3897/zookeys.548.6164)
Supplement: XML Treatment for Chrysis indigotea [file zookeys.548.6164-treatment56.xml]

<!DOCTYPE tp:taxon-treatment
  PUBLIC "-//TaxonX//DTD Taxonomic Treatment Publishing DTD v0 20100105//EN" "tax-treatment-NSO.dtd">
<tp:taxon-treatment xmlns:tp="http://www.plazi.org/taxpub"><tp:treatment-meta><kwd-group><label>Taxon classification</label><kwd><named-content content-type="kingdom">Animalia</named-content></kwd><kwd><named-content content-type="order">Hymenoptera</named-content></kwd><kwd><named-content content-type="family">Chrysididae</named-content></kwd></kwd-group><mixed-citation publication-type="journal"><person-group><name><surname>Paukkunen</surname><given-names>Juho</given-names></name><name><surname>Berg</surname><given-names>Alexander</given-names></name><name><surname>Soon</surname><given-names>Villu</given-names></name><name><surname>Ødegaard</surname><given-names>Frode</given-names></name><name><surname>Rosa</surname><given-names>Paolo</given-names></name></person-group><article-title>An illustrated key to the cuckoo wasps (<tp:taxon-name><tp:taxon-name-part taxon-name-part-type="order">Hymenoptera</tp:taxon-name-part></tp:taxon-name>, <tp:taxon-name><tp:taxon-name-part taxon-name-part-type="family">Chrysididae</tp:taxon-name-part></tp:taxon-name>) of the Nordic and Baltic countries, with description of a new species</article-title><source>Zookeys</source><day>23</day><month>12</month><year>2015</year><volume>2015</volume><issue>548</issue><fpage>1</fpage><lpage>116</lpage><pub-id pub-id-type="doi">10.3897/zookeys.548.6164</pub-id></mixed-citation></tp:treatment-meta><tp:nomenclature><tp:taxon-name>
                            <tp:taxon-name-part taxon-name-part-type="genus">Chrysis</tp:taxon-name-part>
                            <tp:taxon-name-part taxon-name-part-type="species">indigotea</tp:taxon-name-part>
                        </tp:taxon-name><tp:taxon-authority>Dufour &amp; Perris, 1840</tp:taxon-authority><xref ref-type="fig" rid="F21">Figs 82</xref><xref ref-type="fig" rid="F28">, 156</xref><!--PageBreak--><tp:nomenclature-citation-list><tp:nomenclature-citation><tp:taxon-name><tp:taxon-name-part taxon-name-part-type="genus">Chrysis</tp:taxon-name-part> <tp:taxon-name-part taxon-name-part-type="species">indigotea</tp:taxon-name-part></tp:taxon-name><comment> Dufour &amp; Perris, 1840: 38.</comment></tp:nomenclature-citation></tp:nomenclature-citation-list></tp:nomenclature><tp:treatment-sec sec-type="Diagnosis"><title>Diagnosis.</title><p>Length 6–9 mm. The body is entirely dark blue or violet with greenish reflections. Usually the male is more greenish or lighter blue than the female. The species can be confused with <italic><tp:taxon-name><tp:taxon-name-part taxon-name-part-type="genus">Chrysis</tp:taxon-name-part> <tp:taxon-name-part taxon-name-part-type="species">iris</tp:taxon-name-part></tp:taxon-name></italic>, but the mesoscutum is medially distinctly darker than laterally (Fig. <xref ref-type="fig" rid="F28">156</xref>), the punctation of the mesoscutum is denser and the ovipositor is broader (as in Fig. <xref ref-type="fig" rid="F21">91</xref>). Also the black spots of S2 are smaller and the apical teeth of T3 are more sharply produced (Fig. <xref ref-type="fig" rid="F21">82</xref>).</p></tp:treatment-sec><tp:treatment-sec sec-type="Distribution"><title>Distribution.</title><p>Sweden. Very rare. Only one specimen is known from Östergötland, collected probably in the late 1840s or early 1850s (leg. A.G. Dahlbom). – West Palearctic: central and southern Europe, northern Africa, Asia Minor (<xref ref-type="bibr" rid="B84">Linsenmaier 1959</xref>).</p></tp:treatment-sec><tp:treatment-sec sec-type="Biology"><title>Biology.</title><p>Habitat: forest margins, clearings and gardens with sun-exposed dead wood (<xref ref-type="bibr" rid="B164">Trautmann 1927</xref>, <xref ref-type="bibr" rid="B165">1930</xref>, <xref ref-type="bibr" rid="B61">Heinrich 1964</xref>, <xref ref-type="bibr" rid="B27">Brechtel 1986</xref>, <xref ref-type="bibr" rid="B128">Rosa 2006</xref>). Adults occasionally visit flowers of <tp:taxon-name><tp:taxon-name-part taxon-name-part-type="family">Apiaceae</tp:taxon-name-part></tp:taxon-name> (<xref ref-type="bibr" rid="B164">Trautmann 1927</xref>, <xref ref-type="bibr" rid="B87">Linsenmaier 1997</xref>, <xref ref-type="bibr" rid="B128">Rosa 2006</xref>). Flight period: June to August. Host: possibly <italic><tp:taxon-name><tp:taxon-name-part taxon-name-part-type="genus">Gymnomerus</tp:taxon-name-part> <tp:taxon-name-part taxon-name-part-type="species">laevipes</tp:taxon-name-part></tp:taxon-name></italic> (Shuckard) (<tp:taxon-name><tp:taxon-name-part taxon-name-part-type="family">Vespidae</tp:taxon-name-part></tp:taxon-name>) and/or <italic><tp:taxon-name><tp:taxon-name-part taxon-name-part-type="genus">Ectemnius</tp:taxon-name-part> <tp:taxon-name-part taxon-name-part-type="species">rubicola</tp:taxon-name-part></tp:taxon-name></italic> (Dufour and Perris) (<tp:taxon-name><tp:taxon-name-part taxon-name-part-type="family">Crabronidae</tp:taxon-name-part></tp:taxon-name>) (<xref ref-type="bibr" rid="B39">Dufour and Perris 1840</xref>).</p></tp:treatment-sec><tp:treatment-sec><!--Section generated to contain objects referenced in tp:taxon-treatment.--><fig id="F21" position="float" orientation="portrait"><label>Figures 77–92.</label><caption><p>T3, dorsal view: <bold>77</bold> <italic><tp:taxon-name><tp:taxon-name-part taxon-name-part-type="genus">Chrysis</tp:taxon-name-part> <tp:taxon-name-part taxon-name-part-type="species">succincta</tp:taxon-name-part></tp:taxon-name></italic> ♀ <bold>78</bold> <italic><tp:taxon-name><tp:taxon-name-part taxon-name-part-type="genus">Chrysis</tp:taxon-name-part> <tp:taxon-name-part taxon-name-part-type="species">illigeri</tp:taxon-name-part></tp:taxon-name></italic> ♀ <bold>79</bold> <italic><tp:taxon-name><tp:taxon-name-part taxon-name-part-type="genus">Chrysis</tp:taxon-name-part> <tp:taxon-name-part taxon-name-part-type="species">viridula</tp:taxon-name-part></tp:taxon-name></italic> ♀ <bold>80</bold> <italic><tp:taxon-name><tp:taxon-name-part taxon-name-part-type="genus">Chrysis</tp:taxon-name-part> <tp:taxon-name-part taxon-name-part-type="species">equestris</tp:taxon-name-part></tp:taxon-name></italic> ♀ <bold>81</bold> <italic><tp:taxon-name><tp:taxon-name-part taxon-name-part-type="genus">Chrysis</tp:taxon-name-part> <tp:taxon-name-part taxon-name-part-type="species">sexdentata</tp:taxon-name-part></tp:taxon-name></italic> ♀ <bold>82</bold> <italic><tp:taxon-name><tp:taxon-name-part taxon-name-part-type="genus">Chrysis</tp:taxon-name-part> <tp:taxon-name-part taxon-name-part-type="species">indigotea</tp:taxon-name-part></tp:taxon-name></italic> ♂ <bold>83</bold> <italic><tp:taxon-name><tp:taxon-name-part taxon-name-part-type="genus">Chrysis</tp:taxon-name-part> <tp:taxon-name-part taxon-name-part-type="species">iris</tp:taxon-name-part></tp:taxon-name></italic> ♂ <bold>84</bold> <italic><tp:taxon-name><tp:taxon-name-part taxon-name-part-type="genus">Chrysis</tp:taxon-name-part> <tp:taxon-name-part taxon-name-part-type="species">impressa</tp:taxon-name-part></tp:taxon-name></italic> ♀ <bold>85</bold> <italic><tp:taxon-name><tp:taxon-name-part taxon-name-part-type="genus">Chrysis</tp:taxon-name-part> <tp:taxon-name-part taxon-name-part-type="species">impressa</tp:taxon-name-part></tp:taxon-name></italic> ♂ <bold>86</bold> <italic><tp:taxon-name><tp:taxon-name-part taxon-name-part-type="genus">Chrysis</tp:taxon-name-part> <tp:taxon-name-part taxon-name-part-type="species">angustula</tp:taxon-name-part></tp:taxon-name></italic> ♂ <bold>87</bold> <italic><tp:taxon-name><tp:taxon-name-part taxon-name-part-type="genus">Chrysis</tp:taxon-name-part> <tp:taxon-name-part taxon-name-part-type="species">subcoriacea</tp:taxon-name-part></tp:taxon-name></italic> ♂ <bold>88</bold> <italic><tp:taxon-name><tp:taxon-name-part taxon-name-part-type="genus">Chrysis</tp:taxon-name-part> <tp:taxon-name-part taxon-name-part-type="species">longula</tp:taxon-name-part></tp:taxon-name></italic> ♂. Ovipositor, dorsal view: <bold>89</bold> <italic><tp:taxon-name><tp:taxon-name-part taxon-name-part-type="genus">Chrysis</tp:taxon-name-part> <tp:taxon-name-part taxon-name-part-type="species">equestris</tp:taxon-name-part></tp:taxon-name></italic> ♀ <bold>90</bold> <italic><tp:taxon-name><tp:taxon-name-part taxon-name-part-type="genus">Chrysis</tp:taxon-name-part> <tp:taxon-name-part taxon-name-part-type="species">zetterstedti</tp:taxon-name-part></tp:taxon-name></italic> ♀ <bold>91</bold> <italic><tp:taxon-name><tp:taxon-name-part taxon-name-part-type="genus">Chrysis</tp:taxon-name-part> <tp:taxon-name-part taxon-name-part-type="species">solida</tp:taxon-name-part></tp:taxon-name></italic> ♀ <bold>92</bold> <italic><tp:taxon-name><tp:taxon-name-part taxon-name-part-type="genus">Chrysis</tp:taxon-name-part> <tp:taxon-name-part taxon-name-part-type="species">impressa</tp:taxon-name-part></tp:taxon-name></italic> ♀. Scale 1 mm.</p></caption><graphic xmlns:xlink="http://www.w3.org/1999/xlink" xlink:href="zookeys-548-001-g021.jpg" position="float" orientation="portrait" xlink:type="simple" id="oo_70874.jpg"/></fig><fig id="F28" position="float" orientation="portrait"><label>Figures 150–164.</label><caption><p>Head, frontal view (arrow indicating frontal carina): <bold>150</bold> <italic><tp:taxon-name><tp:taxon-name-part taxon-name-part-type="genus">Chrysis</tp:taxon-name-part> <tp:taxon-name-part taxon-name-part-type="species">leachii</tp:taxon-name-part></tp:taxon-name></italic> ♀ <bold>151</bold> <italic><tp:taxon-name><tp:taxon-name-part taxon-name-part-type="genus">Chrysis</tp:taxon-name-part> <tp:taxon-name-part taxon-name-part-type="species">equestris</tp:taxon-name-part></tp:taxon-name></italic> ♀ <bold>152</bold> <italic><tp:taxon-name><tp:taxon-name-part taxon-name-part-type="genus">Chrysis</tp:taxon-name-part> <tp:taxon-name-part taxon-name-part-type="species">zetterstedti</tp:taxon-name-part></tp:taxon-name></italic> ♀ <bold>153</bold> <italic><tp:taxon-name><tp:taxon-name-part taxon-name-part-type="genus">Chrysis</tp:taxon-name-part> <tp:taxon-name-part taxon-name-part-type="species">terminata</tp:taxon-name-part></tp:taxon-name></italic> ♀. Head, dorsal view (arrow indicating frontal carina): <bold>154</bold> <italic><tp:taxon-name><tp:taxon-name-part taxon-name-part-type="genus">Chrysis</tp:taxon-name-part> <tp:taxon-name-part taxon-name-part-type="species">terminata</tp:taxon-name-part></tp:taxon-name></italic> ♀. Mandible (arrow indicating subapical tooth): <bold>155</bold> <italic><tp:taxon-name><tp:taxon-name-part taxon-name-part-type="genus">Chrysis</tp:taxon-name-part> <tp:taxon-name-part taxon-name-part-type="species">brevitarsis</tp:taxon-name-part></tp:taxon-name></italic> ♀. Pronotum and mesoscutum, dorsal view: <bold>156</bold> <italic><tp:taxon-name><tp:taxon-name-part taxon-name-part-type="genus">Chrysis</tp:taxon-name-part> <tp:taxon-name-part taxon-name-part-type="species">indigotea</tp:taxon-name-part></tp:taxon-name></italic> ♀, <bold>157</bold> <italic><tp:taxon-name><tp:taxon-name-part taxon-name-part-type="genus">Chrysis</tp:taxon-name-part> <tp:taxon-name-part taxon-name-part-type="species">brevitarsis</tp:taxon-name-part></tp:taxon-name></italic> ♀ <bold>158</bold> <italic><tp:taxon-name><tp:taxon-name-part taxon-name-part-type="genus">Chrysis</tp:taxon-name-part> <tp:taxon-name-part taxon-name-part-type="species">borealis</tp:taxon-name-part></tp:taxon-name></italic> sp. n. ♀. Pronotum, dorsal view: <bold>159</bold> <italic><tp:taxon-name><tp:taxon-name-part taxon-name-part-type="genus">Chrysis</tp:taxon-name-part> <tp:taxon-name-part taxon-name-part-type="species">vanlithi</tp:taxon-name-part></tp:taxon-name></italic> ♀ <bold>160</bold> <italic><tp:taxon-name><tp:taxon-name-part taxon-name-part-type="genus">Chrysis</tp:taxon-name-part> <tp:taxon-name-part taxon-name-part-type="species">subcoriacea</tp:taxon-name-part></tp:taxon-name></italic> ♂ <bold>161</bold> <italic><tp:taxon-name><tp:taxon-name-part taxon-name-part-type="genus">Chrysis</tp:taxon-name-part> <tp:taxon-name-part taxon-name-part-type="species">longula</tp:taxon-name-part></tp:taxon-name></italic> ♂. Pronotum and mesoscutum, dorsal view (arrow indicating lateral field of mesoscutum): <bold>162</bold> <italic><tp:taxon-name><tp:taxon-name-part taxon-name-part-type="genus">Chrysis</tp:taxon-name-part> <tp:taxon-name-part taxon-name-part-type="species">clarinicollis</tp:taxon-name-part></tp:taxon-name></italic> ♀ <bold>163</bold> <italic><tp:taxon-name><tp:taxon-name-part taxon-name-part-type="genus">Chrysis</tp:taxon-name-part> <tp:taxon-name-part taxon-name-part-type="species">ignita</tp:taxon-name-part></tp:taxon-name></italic> ♀ <bold>164</bold> <italic><tp:taxon-name><tp:taxon-name-part taxon-name-part-type="genus">Chrysis</tp:taxon-name-part> <tp:taxon-name-part taxon-name-part-type="species">impressa</tp:taxon-name-part></tp:taxon-name></italic> ♀. Scale 1 mm.</p></caption><graphic xmlns:xlink="http://www.w3.org/1999/xlink" xlink:href="zookeys-548-001-g028.jpg" position="float" orientation="portrait" xlink:type="simple" id="oo_70881.jpg"/></fig></tp:treatment-sec><ref-list><ref id="B84"><mixed-citation xmlns:xlink="http://www.w3.org/1999/xlink" xlink:type="simple"><person-group><name name-style="western"><surname>Linsenmaier</surname><given-names>W</given-names></name></person-group> (<year>1959</year>) <article-title>Revision der Familie <tp:taxon-name><tp:taxon-name-part taxon-name-part-type="family">Chrysididae</tp:taxon-name-part></tp:taxon-name> (<tp:taxon-name><tp:taxon-name-part taxon-name-part-type="order">Hymenoptera</tp:taxon-name-part></tp:taxon-name>) mit besonderer Brücksichtigung der europäischen Spezies.</article-title> <source>Mitteilungen der Schweizerischen Entomologischen Gesellschaft</source> <volume>32</volume>: <fpage>1</fpage>–<lpage>232</lpage>. </mixed-citation></ref><ref id="B164"><mixed-citation xmlns:xlink="http://www.w3.org/1999/xlink" xlink:type="simple"><person-group><name name-style="western"><surname>Trautmann</surname><given-names>W</given-names></name></person-group> (<year>1927</year>) <source>Die Goldwespen Europas.</source> <publisher-name>Uschman</publisher-name>, <publisher-loc>Weimar</publisher-loc>, <size units="page">194</size> pp. </mixed-citation></ref><ref id="B165"><mixed-citation xmlns:xlink="http://www.w3.org/1999/xlink" xlink:type="simple"><person-group><name name-style="western"><surname>Trautmann</surname><given-names>W</given-names></name></person-group> (<year>1930</year>) <article-title><tp:taxon-name><tp:taxon-name-part taxon-name-part-type="family">Cleptidae</tp:taxon-name-part></tp:taxon-name> &amp; <tp:taxon-name><tp:taxon-name-part taxon-name-part-type="family">Chrysididae</tp:taxon-name-part></tp:taxon-name>.</article-title> In: <person-group><name name-style="western"><surname>Schmiedeknecht</surname><given-names>O</given-names></name></person-group> (<role>Ed.</role>) <source>Die Hymenopteren Nord- und Mitteleuropas.</source> <volume>2</volume> edition. <publisher-name>Verlag von Gustav Fischer</publisher-name>, <publisher-loc>Jena</publisher-loc>, <fpage>485</fpage>–<lpage>508</lpage>. </mixed-citation></ref><ref id="B61"><mixed-citation xmlns:xlink="http://www.w3.org/1999/xlink" xlink:type="simple"><person-group><name name-style="western"><surname>Heinrich</surname><given-names>J</given-names></name></person-group> (<year>1964</year>) <article-title>Beitrag zur Hymenopteren-fauna des westlichen Unterfranken. 1. Teil, <tp:taxon-name><tp:taxon-name-part taxon-name-part-type="family">Chrysididae</tp:taxon-name-part></tp:taxon-name>.</article-title> <source>Nachrihten des Naturwissenschaftlichen Museums der Stad Aschaffenburg</source> <volume>71</volume>: <fpage>1</fpage>–<lpage>28</lpage>. </mixed-citation></ref><ref id="B27"><mixed-citation xmlns:xlink="http://www.w3.org/1999/xlink" xlink:type="simple"><person-group><name name-style="western"><surname>Brechtel</surname><given-names>F</given-names></name></person-group> (<year>1986</year>) <article-title>Die Stechimmenfauna des Bienwaldes und seiner Randbereiche (Südpfalz) unter besonderer Berucksichtigung der Ökologie kunstnestbewohnender Arten.</article-title> <source>Pollichia-Buch</source> <volume>9</volume>: <fpage>1</fpage>–<lpage>284</lpage>. </mixed-citation></ref><ref id="B128"><mixed-citation xmlns:xlink="http://www.w3.org/1999/xlink" xlink:type="simple"><person-group><name name-style="western"><surname>Rosa</surname><given-names>P</given-names></name></person-group> (<year>2006</year>) <source>I Crisidi della Valle d’Aosta (<tp:taxon-name><tp:taxon-name-part taxon-name-part-type="order">Hymenoptera</tp:taxon-name-part></tp:taxon-name>, <tp:taxon-name><tp:taxon-name-part taxon-name-part-type="family">Chrysididae</tp:taxon-name-part></tp:taxon-name>). Monografie del Museo Regionale di Scienze Naturali, 6. St.</source> <publisher-name>-Pierre</publisher-name>, <publisher-loc>Aosta</publisher-loc>, <size units="page">368</size> pp. </mixed-citation></ref><ref id="B87"><mixed-citation xmlns:xlink="http://www.w3.org/1999/xlink" xlink:type="simple"><person-group><name name-style="western"><surname>Linsenmaier</surname><given-names>W</given-names></name></person-group> (<year>1997</year>) <article-title>Die Goldwespen der Schweiz.</article-title> <source>Veröffentlichungen aus dem Natur-Museum Luzern</source> <volume>9</volume>: <fpage>1</fpage>–<lpage>139</lpage>. </mixed-citation></ref><ref id="B39"><mixed-citation xmlns:xlink="http://www.w3.org/1999/xlink" xlink:type="simple"><person-group><name name-style="western"><surname>Dufour</surname><given-names>L</given-names></name><name name-style="western"><surname>Perris</surname><given-names>E</given-names></name></person-group> (<year>1840</year>) <article-title>Mémoire sur les Insectes Hyménoptères qui nichent dans l’intérieur des tiges sèches de la Ronce.</article-title> <source>Annales de la Société Entomologique de France</source> <volume>9</volume>: <fpage>5</fpage>–<lpage>53</lpage>. </mixed-citation></ref></ref-list></tp:taxon-treatment>
