# Supplementary material for: An illustrated key to the cuckoo wasps (Hymenoptera, Chrysididae) of the Nordic and Baltic countries, with description of a new species
Source: Zookeys. 2015 Dec 23;(548):1–116. doi: 10.3897/zookeys.548.6164 (PMC4714362; doi:10.3897/zookeys.548.6164)
Supplement: XML Treatment for Chrysis ruddii [file zookeys.548.6164-treatment59.xml]

<!DOCTYPE tp:taxon-treatment
  PUBLIC "-//TaxonX//DTD Taxonomic Treatment Publishing DTD v0 20100105//EN" "tax-treatment-NSO.dtd">
<tp:taxon-treatment xmlns:tp="http://www.plazi.org/taxpub"><tp:treatment-meta><kwd-group><label>Taxon classification</label><kwd><named-content content-type="kingdom">Animalia</named-content></kwd><kwd><named-content content-type="order">Hymenoptera</named-content></kwd><kwd><named-content content-type="family">Chrysididae</named-content></kwd></kwd-group><mixed-citation publication-type="journal"><person-group><name><surname>Paukkunen</surname><given-names>Juho</given-names></name><name><surname>Berg</surname><given-names>Alexander</given-names></name><name><surname>Soon</surname><given-names>Villu</given-names></name><name><surname>Ødegaard</surname><given-names>Frode</given-names></name><name><surname>Rosa</surname><given-names>Paolo</given-names></name></person-group><article-title>An illustrated key to the cuckoo wasps (<tp:taxon-name><tp:taxon-name-part taxon-name-part-type="order">Hymenoptera</tp:taxon-name-part></tp:taxon-name>, <tp:taxon-name><tp:taxon-name-part taxon-name-part-type="family">Chrysididae</tp:taxon-name-part></tp:taxon-name>) of the Nordic and Baltic countries, with description of a new species</article-title><source>Zookeys</source><day>23</day><month>12</month><year>2015</year><volume>2015</volume><issue>548</issue><fpage>1</fpage><lpage>116</lpage><pub-id pub-id-type="doi">10.3897/zookeys.548.6164</pub-id></mixed-citation></tp:treatment-meta><tp:nomenclature><tp:taxon-name>
                            <tp:taxon-name-part taxon-name-part-type="genus">Chrysis</tp:taxon-name-part>
                            <tp:taxon-name-part taxon-name-part-type="species">ruddii</tp:taxon-name-part>
                        </tp:taxon-name><tp:taxon-authority>Shuckard, 1837</tp:taxon-authority><xref ref-type="fig" rid="F22">Fig. 96</xref><!--PageBreak--><tp:nomenclature-citation-list><tp:nomenclature-citation><tp:taxon-name><tp:taxon-name-part taxon-name-part-type="genus">Chrysis</tp:taxon-name-part> <tp:taxon-name-part taxon-name-part-type="species">Ruddii</tp:taxon-name-part></tp:taxon-name><comment> Shuckard, 1837: 163.</comment></tp:nomenclature-citation><tp:nomenclature-citation><tp:taxon-name><tp:taxon-name-part taxon-name-part-type="genus">Chrysis</tp:taxon-name-part> <tp:taxon-name-part taxon-name-part-type="species">auripes</tp:taxon-name-part></tp:taxon-name><comment> Wesmael, 1839: 175.</comment></tp:nomenclature-citation></tp:nomenclature-citation-list></tp:nomenclature><tp:treatment-sec sec-type="Diagnosis"><title>Diagnosis.</title><p>Length 7–10 mm. As in most other species of the <italic><tp:taxon-name><tp:taxon-name-part taxon-name-part-type="genus">Chrysis</tp:taxon-name-part> <tp:taxon-name-part taxon-name-part-type="species">ignita</tp:taxon-name-part></tp:taxon-name></italic> group, the head and mesosoma are mainly blue or green and the metasoma is dorsally golden red. However, the mesoscutum, mesoscutellum and propodeum, and often also tegulae and mesopleuron, have extensive golden or coppery reflections in the female. The sternites and legs are ventrally coppery red in both sexes. The punctation of the tergites is very fine and dense throughout, punctures being of uniform size (Fig. <xref ref-type="fig" rid="F22">96</xref>). In the male, the punctation is often somewhat sparser, and therefore it is more easily confused with other similarly coloured species of the <italic><tp:taxon-name><tp:taxon-name-part taxon-name-part-type="genus">Chrysis</tp:taxon-name-part> <tp:taxon-name-part taxon-name-part-type="species">ignita</tp:taxon-name-part></tp:taxon-name></italic> group (e.g. <italic><tp:taxon-name><tp:taxon-name-part taxon-name-part-type="genus">Chrysis</tp:taxon-name-part> <tp:taxon-name-part taxon-name-part-type="species">subcoriacea</tp:taxon-name-part></tp:taxon-name></italic>). The combination of a short pronotum (length less than one fourth of its width), non-metallic F1 and coppery red sternites should be used to distinguish <italic><tp:taxon-name><tp:taxon-name-part taxon-name-part-type="genus">Chrysis</tp:taxon-name-part> <tp:taxon-name-part taxon-name-part-type="species">ruddii</tp:taxon-name-part></tp:taxon-name></italic> males reliably from other species of the group.</p></tp:treatment-sec><tp:treatment-sec sec-type="Distribution"><title>Distribution.</title><p>Denmark, Estonia, Finland, Latvia, Lithuania, Norway, Sweden. Relatively common. – West Palearctic: Europe, Asia Minor (<xref ref-type="bibr" rid="B87">Linsenmaier 1997</xref>).</p></tp:treatment-sec><tp:treatment-sec sec-type="Biology"><title>Biology.</title><p>Habitat: dry meadows, rocky outcrops, cliffs, clay banks, forest margins. Adults occasionally visit flowers of <tp:taxon-name><tp:taxon-name-part taxon-name-part-type="family">Apiaceae</tp:taxon-name-part></tp:taxon-name> and <tp:taxon-name><tp:taxon-name-part taxon-name-part-type="family">Euphorbiaceae</tp:taxon-name-part></tp:taxon-name> (<xref ref-type="bibr" rid="B61">Heinrich 1964</xref>, <xref ref-type="bibr" rid="B87">Linsenmaier 1997</xref>, <xref ref-type="bibr" rid="B127">Rosa 2004</xref>, <xref ref-type="bibr" rid="B128">2006</xref>). Flight period: mid-May to early August. Host: primarily <italic><tp:taxon-name><tp:taxon-name-part taxon-name-part-type="genus">Ancistrocerus</tp:taxon-name-part> <tp:taxon-name-part taxon-name-part-type="species">oviventris</tp:taxon-name-part></tp:taxon-name></italic> (Wesmael) (<xref ref-type="bibr" rid="B19">Berland and Bernard 1938</xref>, <xref ref-type="bibr" rid="B13">Banaszak 1980</xref>, <xref ref-type="bibr" rid="B106">Morgan 1984</xref>, <xref ref-type="bibr" rid="B73">Kunz 1994</xref>, our own obs.), but possibly also <italic><tp:taxon-name><tp:taxon-name-part taxon-name-part-type="genus">Ancistrocerus</tp:taxon-name-part> <tp:taxon-name-part taxon-name-part-type="species">parietum</tp:taxon-name-part></tp:taxon-name></italic> (Linnaeus), <italic><tp:taxon-name><tp:taxon-name-part taxon-name-part-type="genus">Ancistrocerus</tp:taxon-name-part> <tp:taxon-name-part taxon-name-part-type="species">scoticus</tp:taxon-name-part></tp:taxon-name></italic> (Curtis), species of <italic><tp:taxon-name><tp:taxon-name-part taxon-name-part-type="genus">Eumenes</tp:taxon-name-part></tp:taxon-name></italic> Latreille, <italic><tp:taxon-name><tp:taxon-name-part taxon-name-part-type="genus">Odynerus</tp:taxon-name-part> <tp:taxon-name-part taxon-name-part-type="species">spinipes</tp:taxon-name-part></tp:taxon-name></italic> (Linnaeus) and <italic><tp:taxon-name><tp:taxon-name-part taxon-name-part-type="genus">Odynerus</tp:taxon-name-part> <tp:taxon-name-part taxon-name-part-type="species">reniformis</tp:taxon-name-part></tp:taxon-name></italic> (Gmelin) (<tp:taxon-name><tp:taxon-name-part taxon-name-part-type="family">Vespidae</tp:taxon-name-part></tp:taxon-name>) (Forsius in <xref ref-type="bibr" rid="B164">Trautmann 1927</xref>, <xref ref-type="bibr" rid="B19">Berland and Bernard 1938</xref>, <xref ref-type="bibr" rid="B13">Banaszak 1980</xref>, <xref ref-type="bibr" rid="B73">Kunz 1994</xref>, <xref ref-type="bibr" rid="B94">Martynova and Fateryga 2015</xref>, our own obs.). Records stating solitary bees (e.g. <italic><tp:taxon-name><tp:taxon-name-part taxon-name-part-type="genus">Hoplitis</tp:taxon-name-part> <tp:taxon-name-part taxon-name-part-type="species">adunca</tp:taxon-name-part></tp:taxon-name></italic> (Panzer) and <italic><tp:taxon-name><tp:taxon-name-part taxon-name-part-type="genus">Hoplitis</tp:taxon-name-part> <tp:taxon-name-part taxon-name-part-type="species">anthocopoides</tp:taxon-name-part></tp:taxon-name></italic> (Schenck)) as hosts are doubtful, as bees differ significantly in their biology from the vespid hosts.</p></tp:treatment-sec><tp:treatment-sec><!--Section generated to contain objects referenced in tp:taxon-treatment.--><fig id="F22" position="float" orientation="portrait"><label>Figures 93–101.</label><caption><p>Metasoma, dorsal view: <bold>93</bold> <italic><tp:taxon-name><tp:taxon-name-part taxon-name-part-type="genus">Chrysis</tp:taxon-name-part> <tp:taxon-name-part taxon-name-part-type="species">fulgida</tp:taxon-name-part></tp:taxon-name></italic> ♂ <bold>94</bold> <italic><tp:taxon-name><tp:taxon-name-part taxon-name-part-type="genus">Chrysis</tp:taxon-name-part> <tp:taxon-name-part taxon-name-part-type="species">rutilans</tp:taxon-name-part></tp:taxon-name></italic> ♀ <bold>95</bold> <italic><tp:taxon-name><tp:taxon-name-part taxon-name-part-type="genus">Chrysis</tp:taxon-name-part> <tp:taxon-name-part taxon-name-part-type="species">splendidula</tp:taxon-name-part></tp:taxon-name></italic> ♀ <bold>96</bold> <italic><tp:taxon-name><tp:taxon-name-part taxon-name-part-type="genus">Chrysis</tp:taxon-name-part> <tp:taxon-name-part taxon-name-part-type="species">ruddii</tp:taxon-name-part></tp:taxon-name></italic> ♀ <bold>97</bold> <italic><tp:taxon-name><tp:taxon-name-part taxon-name-part-type="genus">Chrysis</tp:taxon-name-part> <tp:taxon-name-part taxon-name-part-type="species">vanlithi</tp:taxon-name-part></tp:taxon-name></italic> ♀ <bold>98</bold> <italic><tp:taxon-name><tp:taxon-name-part taxon-name-part-type="genus">Chrysis</tp:taxon-name-part> <tp:taxon-name-part taxon-name-part-type="species">clarinicollis</tp:taxon-name-part></tp:taxon-name></italic> ♀ <bold>99</bold> <italic><tp:taxon-name><tp:taxon-name-part taxon-name-part-type="genus">Chrysis</tp:taxon-name-part> <tp:taxon-name-part taxon-name-part-type="species">angustula</tp:taxon-name-part></tp:taxon-name></italic> ♀ <bold>100</bold> <italic><tp:taxon-name><tp:taxon-name-part taxon-name-part-type="genus">Chrysis</tp:taxon-name-part> <tp:taxon-name-part taxon-name-part-type="species">mediata</tp:taxon-name-part></tp:taxon-name></italic> ♀ <bold>101</bold> <italic><tp:taxon-name><tp:taxon-name-part taxon-name-part-type="genus">Chrysis</tp:taxon-name-part> <tp:taxon-name-part taxon-name-part-type="species">solida</tp:taxon-name-part></tp:taxon-name></italic> ♀. Scale 1 mm.</p></caption><graphic xmlns:xlink="http://www.w3.org/1999/xlink" xlink:href="zookeys-548-001-g022.jpg" position="float" orientation="portrait" xlink:type="simple" id="oo_70875.jpg"/></fig></tp:treatment-sec><ref-list><ref id="B87"><mixed-citation xmlns:xlink="http://www.w3.org/1999/xlink" xlink:type="simple"><person-group><name name-style="western"><surname>Linsenmaier</surname><given-names>W</given-names></name></person-group> (<year>1997</year>) <article-title>Die Goldwespen der Schweiz.</article-title> <source>Veröffentlichungen aus dem Natur-Museum Luzern</source> <volume>9</volume>: <fpage>1</fpage>–<lpage>139</lpage>. </mixed-citation></ref><ref id="B61"><mixed-citation xmlns:xlink="http://www.w3.org/1999/xlink" xlink:type="simple"><person-group><name name-style="western"><surname>Heinrich</surname><given-names>J</given-names></name></person-group> (<year>1964</year>) <article-title>Beitrag zur Hymenopteren-fauna des westlichen Unterfranken. 1. Teil, <tp:taxon-name><tp:taxon-name-part taxon-name-part-type="family">Chrysididae</tp:taxon-name-part></tp:taxon-name>.</article-title> <source>Nachrihten des Naturwissenschaftlichen Museums der Stad Aschaffenburg</source> <volume>71</volume>: <fpage>1</fpage>–<lpage>28</lpage>. </mixed-citation></ref><ref id="B127"><mixed-citation xmlns:xlink="http://www.w3.org/1999/xlink" xlink:type="simple"><person-group><name name-style="western"><surname>Rosa</surname><given-names>P</given-names></name></person-group> (<year>2004</year>) <article-title>Alcune osservazioni sulle relazioni tra Vegetazione e Crisidi (<tp:taxon-name><tp:taxon-name-part taxon-name-part-type="order">Hymenoptera</tp:taxon-name-part></tp:taxon-name>, <tp:taxon-name><tp:taxon-name-part taxon-name-part-type="family">Chrysididae</tp:taxon-name-part></tp:taxon-name>) in Italia.</article-title> <source>Giornale Italiano di Entomologia</source> <volume>11</volume>: <fpage>79</fpage>–<lpage>90</lpage>. </mixed-citation></ref><ref id="B128"><mixed-citation xmlns:xlink="http://www.w3.org/1999/xlink" xlink:type="simple"><person-group><name name-style="western"><surname>Rosa</surname><given-names>P</given-names></name></person-group> (<year>2006</year>) <source>I Crisidi della Valle d’Aosta (<tp:taxon-name><tp:taxon-name-part taxon-name-part-type="order">Hymenoptera</tp:taxon-name-part></tp:taxon-name>, <tp:taxon-name><tp:taxon-name-part taxon-name-part-type="family">Chrysididae</tp:taxon-name-part></tp:taxon-name>). Monografie del Museo Regionale di Scienze Naturali, 6. St.</source> <publisher-name>-Pierre</publisher-name>, <publisher-loc>Aosta</publisher-loc>, <size units="page">368</size> pp. </mixed-citation></ref><ref id="B19"><mixed-citation xmlns:xlink="http://www.w3.org/1999/xlink" xlink:type="simple"><person-group><name name-style="western"><surname>Berland</surname><given-names>L</given-names></name><name name-style="western"><surname>Bernard</surname><given-names>F</given-names></name></person-group> (<year>1938</year>) <source>Hyménoptères vespiformes. III. (<tp:taxon-name><tp:taxon-name-part taxon-name-part-type="family">Cleptidae</tp:taxon-name-part></tp:taxon-name>, <tp:taxon-name><tp:taxon-name-part taxon-name-part-type="family">Chrysidae</tp:taxon-name-part></tp:taxon-name>, <tp:taxon-name><tp:taxon-name-part taxon-name-part-type="family">Trigonalidae</tp:taxon-name-part></tp:taxon-name>). Faune de France, Vol. 34.</source> <publisher-name>Paul Lechevalier</publisher-name>, <publisher-loc>Paris</publisher-loc>, <size units="page">145</size> pp. </mixed-citation></ref><ref id="B13"><mixed-citation xmlns:xlink="http://www.w3.org/1999/xlink" xlink:type="simple"><person-group><name name-style="western"><surname>Banaszak</surname><given-names>J</given-names></name></person-group> (<year>1980</year>) <article-title>Złotolitki <tp:taxon-name><tp:taxon-name-part taxon-name-part-type="family">Chrysididae</tp:taxon-name-part></tp:taxon-name>.</article-title> <source>Katalog Fauny Polski</source> <volume>26</volume>: <fpage>1</fpage>–<lpage>52</lpage>. </mixed-citation></ref><ref id="B106"><mixed-citation xmlns:xlink="http://www.w3.org/1999/xlink" xlink:type="simple"><person-group><name name-style="western"><surname>Morgan</surname><given-names>D</given-names></name></person-group> (<year>1984</year>) <source>Cuckoo-wasps, <tp:taxon-name><tp:taxon-name-part taxon-name-part-type="order">Hymenoptera</tp:taxon-name-part></tp:taxon-name>, <tp:taxon-name><tp:taxon-name-part taxon-name-part-type="family">Chrysididae</tp:taxon-name-part></tp:taxon-name>. Handbooks for the Identification of British Insects, Vol. 6, Part 5.</source> <publisher-name>Royal Entomological Society of London</publisher-name>, <publisher-loc>London</publisher-loc>, <size units="page">37</size> pp. </mixed-citation></ref><ref id="B73"><mixed-citation xmlns:xlink="http://www.w3.org/1999/xlink" xlink:type="simple"><person-group><name name-style="western"><surname>Kunz</surname><given-names>PX</given-names></name></person-group> (<year>1994</year>) <article-title>Die Goldwespen (<tp:taxon-name><tp:taxon-name-part taxon-name-part-type="family">Chrysididae</tp:taxon-name-part></tp:taxon-name>) Baden-Württembergs. Taxonomie, Bestimmung, Verbreitung, Kartierung und Ökologie. – Mit einem Bestimmungsschlüssel für die deutschen Arten.</article-title> <source>Beihefte zu den Veröffentlichungen für Naturschutz und Landschaftspflege in Baden-Württemberg</source> <volume>77</volume>: <fpage>1</fpage>–<lpage>188</lpage>. </mixed-citation></ref><ref id="B164"><mixed-citation xmlns:xlink="http://www.w3.org/1999/xlink" xlink:type="simple"><person-group><name name-style="western"><surname>Trautmann</surname><given-names>W</given-names></name></person-group> (<year>1927</year>) <source>Die Goldwespen Europas.</source> <publisher-name>Uschman</publisher-name>, <publisher-loc>Weimar</publisher-loc>, <size units="page">194</size> pp. </mixed-citation></ref><ref id="B94"><mixed-citation xmlns:xlink="http://www.w3.org/1999/xlink" xlink:type="simple"><person-group><name name-style="western"><surname>Martynova</surname><given-names>KV</given-names></name><name name-style="western"><surname>Fateryga</surname><given-names>AV</given-names></name></person-group> (<year>2015</year>) <article-title>Chrysidid wasps (<tp:taxon-name><tp:taxon-name-part taxon-name-part-type="order">Hymenoptera</tp:taxon-name-part></tp:taxon-name>, <tp:taxon-name><tp:taxon-name-part taxon-name-part-type="family">Chrysididae</tp:taxon-name-part></tp:taxon-name>) – parasites of eumenine wasps (<tp:taxon-name><tp:taxon-name-part taxon-name-part-type="order">Hymenoptera</tp:taxon-name-part></tp:taxon-name>, <tp:taxon-name><tp:taxon-name-part taxon-name-part-type="family">Vespidae</tp:taxon-name-part></tp:taxon-name>: <tp:taxon-name><tp:taxon-name-part taxon-name-part-type="subfamily">Eumeninae</tp:taxon-name-part></tp:taxon-name>) in Crimea.</article-title> <source>Entomological Review</source> <volume>95</volume>: <fpage>472</fpage>–<lpage>485</lpage>. doi: <ext-link xlink:type="simple" ext-link-type="doi" xlink:href="10.1134/S0013873815040090">10.1134/S0013873815040090</ext-link> </mixed-citation></ref></ref-list></tp:taxon-treatment>
