# Supplementary material for: An illustrated key to the cuckoo wasps (Hymenoptera, Chrysididae) of the Nordic and Baltic countries, with description of a new species
Source: Zookeys. 2015 Dec 23;(548):1–116. doi: 10.3897/zookeys.548.6164 (PMC4714362; doi:10.3897/zookeys.548.6164)
Supplement: XML Treatment for Chrysis angustula [file zookeys.548.6164-treatment64.xml]

<!DOCTYPE tp:taxon-treatment
  PUBLIC "-//TaxonX//DTD Taxonomic Treatment Publishing DTD v0 20100105//EN" "tax-treatment-NSO.dtd">
<tp:taxon-treatment xmlns:tp="http://www.plazi.org/taxpub"><tp:treatment-meta><kwd-group><label>Taxon classification</label><kwd><named-content content-type="kingdom">Animalia</named-content></kwd><kwd><named-content content-type="order">Hymenoptera</named-content></kwd><kwd><named-content content-type="family">Chrysididae</named-content></kwd></kwd-group><mixed-citation publication-type="journal"><person-group><name><surname>Paukkunen</surname><given-names>Juho</given-names></name><name><surname>Berg</surname><given-names>Alexander</given-names></name><name><surname>Soon</surname><given-names>Villu</given-names></name><name><surname>Ødegaard</surname><given-names>Frode</given-names></name><name><surname>Rosa</surname><given-names>Paolo</given-names></name></person-group><article-title>An illustrated key to the cuckoo wasps (<tp:taxon-name><tp:taxon-name-part taxon-name-part-type="order">Hymenoptera</tp:taxon-name-part></tp:taxon-name>, <tp:taxon-name><tp:taxon-name-part taxon-name-part-type="family">Chrysididae</tp:taxon-name-part></tp:taxon-name>) of the Nordic and Baltic countries, with description of a new species</article-title><source>Zookeys</source><day>23</day><month>12</month><year>2015</year><volume>2015</volume><issue>548</issue><fpage>1</fpage><lpage>116</lpage><pub-id pub-id-type="doi">10.3897/zookeys.548.6164</pub-id></mixed-citation></tp:treatment-meta><tp:nomenclature><tp:taxon-name>
                            <tp:taxon-name-part taxon-name-part-type="genus">Chrysis</tp:taxon-name-part>
                            <tp:taxon-name-part taxon-name-part-type="species">angustula</tp:taxon-name-part>
                        </tp:taxon-name><tp:taxon-authority>Schenck, 1856</tp:taxon-authority><xref ref-type="fig" rid="F21">Figs 86</xref><xref ref-type="fig" rid="F22">, 99</xref><xref ref-type="fig" rid="F24">, 119</xref><xref ref-type="fig" rid="F25">, 126</xref><!--PageBreak--><tp:nomenclature-citation-list><tp:nomenclature-citation><tp:taxon-name><tp:taxon-name-part taxon-name-part-type="genus">Chrysis</tp:taxon-name-part> <tp:taxon-name-part taxon-name-part-type="species">angustula</tp:taxon-name-part></tp:taxon-name><comment> Schenck, 1856: 28.</comment></tp:nomenclature-citation><tp:nomenclature-citation><tp:taxon-name><tp:taxon-name-part taxon-name-part-type="genus">Chrysis</tp:taxon-name-part> <tp:taxon-name-part taxon-name-part-type="species">gracilis</tp:taxon-name-part></tp:taxon-name><comment>? Schenck, 1856: 30.</comment></tp:nomenclature-citation><tp:nomenclature-citation><tp:taxon-name><tp:taxon-name-part taxon-name-part-type="genus">Chrysis</tp:taxon-name-part> <tp:taxon-name-part taxon-name-part-type="species">brevidens</tp:taxon-name-part></tp:taxon-name><comment> Tournier, 1879: 96.</comment></tp:nomenclature-citation></tp:nomenclature-citation-list></tp:nomenclature><tp:treatment-sec sec-type="Diagnosis"><title>Diagnosis.</title><p>Length 6–9 mm. The species can be confused with several other similarly coloured species of the <italic><tp:taxon-name><tp:taxon-name-part taxon-name-part-type="genus">Chrysis</tp:taxon-name-part> <tp:taxon-name-part taxon-name-part-type="species">ignita</tp:taxon-name-part></tp:taxon-name></italic> group (e.g. <italic><tp:taxon-name><tp:taxon-name-part taxon-name-part-type="genus">Chrysis</tp:taxon-name-part> <tp:taxon-name-part taxon-name-part-type="species">leptomandibularis</tp:taxon-name-part></tp:taxon-name></italic>, <italic><tp:taxon-name><tp:taxon-name-part taxon-name-part-type="genus">Chrysis</tp:taxon-name-part> <tp:taxon-name-part taxon-name-part-type="species">schencki</tp:taxon-name-part></tp:taxon-name></italic> and <italic><tp:taxon-name><tp:taxon-name-part taxon-name-part-type="genus">Chrysis</tp:taxon-name-part> <tp:taxon-name-part taxon-name-part-type="species">corusca</tp:taxon-name-part></tp:taxon-name></italic>). Compared to <italic><tp:taxon-name><tp:taxon-name-part taxon-name-part-type="genus">Chrysis</tp:taxon-name-part> <tp:taxon-name-part taxon-name-part-type="species">leptomandibularis</tp:taxon-name-part></tp:taxon-name></italic> and <italic><tp:taxon-name><tp:taxon-name-part taxon-name-part-type="genus">Chrysis</tp:taxon-name-part> <tp:taxon-name-part taxon-name-part-type="species">schencki</tp:taxon-name-part></tp:taxon-name></italic>, the mandible is thicker, the punctation of T2 is finer, the black spots of S2 are more rectangular and the posterior margin of the propodeal tooth is directed more downward. Compared to <italic><tp:taxon-name><tp:taxon-name-part taxon-name-part-type="genus">Chrysis</tp:taxon-name-part> <tp:taxon-name-part taxon-name-part-type="species">corusca</tp:taxon-name-part></tp:taxon-name></italic>, the mandible is thinner, the punctation of the tergites is finer and the colour of the sternites is more reddish (not green). The head and mesosoma are mainly dark blue, and usually have extensive green or golden reflections on the frons, pronotum, mesopleuron, mesoscutum and mesoscutellum, especially in the female. The metasomal tergites are golden red (Fig. <xref ref-type="fig" rid="F22">99</xref>) and the sternites golden or reddish (Figs <xref ref-type="fig" rid="F24">119</xref>, <xref ref-type="fig" rid="F25">126</xref>). The black spots of S2 are characteristically rectangular in shape (Figs <xref ref-type="fig" rid="F24">119</xref>, <xref ref-type="fig" rid="F25">126</xref>). The body is elongate and slender, with parallel sides (resembling <italic><tp:taxon-name><tp:taxon-name-part taxon-name-part-type="genus">Chrysis</tp:taxon-name-part> <tp:taxon-name-part taxon-name-part-type="species">leptomandibularis</tp:taxon-name-part></tp:taxon-name></italic>) (Fig. <xref ref-type="fig" rid="F22">99</xref>). The punctation of T2 is fine, and its surface is strongly shining posteriorly (Fig. <xref ref-type="fig" rid="F22">99</xref>). T3 is relatively long, and strongly shining, especially in the female (Fig. <xref ref-type="fig" rid="F22">99</xref>). The apical teeth are short, and the central interval is wide and shallow (Figs <xref ref-type="fig" rid="F21">86</xref>, <xref ref-type="fig" rid="F22">99</xref>). The ovipositor is narrow (as in Fig. <xref ref-type="fig" rid="F21">92</xref>) and the mandible relatively thick in both sexes.</p></tp:treatment-sec><tp:treatment-sec sec-type="Distribution"><title>Distribution.</title><p>Denmark, Estonia, Finland, Latvia, Lithuania, Norway, Sweden. Very common. – Trans-Palearctic. Europe, southwestern Asia, Siberia, China (<xref ref-type="bibr" rid="B87">Linsenmaier 1997</xref>, <xref ref-type="bibr" rid="B132">Rosa et al. 2014</xref>).</p></tp:treatment-sec><tp:treatment-sec sec-type="Biology"><title>Biology.</title><p>Habitat: forest margins, clearings and gardens with sun-exposed dead wood. Adults are often found on walls of wooden buildings, poles, log piles and dead tree trunks. Occasionally they also visit flowers of <tp:taxon-name><tp:taxon-name-part taxon-name-part-type="family">Apiaceae</tp:taxon-name-part></tp:taxon-name> and <tp:taxon-name><tp:taxon-name-part taxon-name-part-type="family">Asteraceae</tp:taxon-name-part></tp:taxon-name> (<xref ref-type="bibr" rid="B14">Banaszak and Kochanowski 1994</xref>, our own obs.) and are attracted to honeydew of aphids. Flight period: late May to September. Host: primarily <italic><tp:taxon-name><tp:taxon-name-part taxon-name-part-type="genus">Symmorphus</tp:taxon-name-part> <tp:taxon-name-part taxon-name-part-type="species">bifasciatus</tp:taxon-name-part></tp:taxon-name></italic> (Linnaeus) (<xref ref-type="bibr" rid="B90">van Lith 1958</xref>, <xref ref-type="bibr" rid="B110">Niehuis 2000</xref>, <xref ref-type="bibr" rid="B117">Pärn et al. 2014</xref>, our own obs.), but occasionally also <italic><tp:taxon-name><tp:taxon-name-part taxon-name-part-type="genus">Ancistrocerus</tp:taxon-name-part> <tp:taxon-name-part taxon-name-part-type="species">trifasciatus</tp:taxon-name-part></tp:taxon-name></italic> (Müller), <italic><tp:taxon-name><tp:taxon-name-part taxon-name-part-type="genus">Symmorphus</tp:taxon-name-part> <tp:taxon-name-part taxon-name-part-type="species">allobrogus</tp:taxon-name-part></tp:taxon-name></italic> (Saussure), <italic><tp:taxon-name><tp:taxon-name-part taxon-name-part-type="genus">Symmorphus</tp:taxon-name-part> <tp:taxon-name-part taxon-name-part-type="species">connexus</tp:taxon-name-part></tp:taxon-name></italic> (Curtis) and <italic><tp:taxon-name><tp:taxon-name-part taxon-name-part-type="genus">Symmorphus</tp:taxon-name-part> <tp:taxon-name-part taxon-name-part-type="species">debilitatus</tp:taxon-name-part></tp:taxon-name></italic> (Saussure) (<tp:taxon-name><tp:taxon-name-part taxon-name-part-type="family">Vespidae</tp:taxon-name-part></tp:taxon-name>) (<xref ref-type="bibr" rid="B90">van Lith 1958</xref>, <xref ref-type="bibr" rid="B110">Niehuis 2000</xref>, <xref ref-type="bibr" rid="B117">Pärn et al. 2014</xref>, our own obs.).</p></tp:treatment-sec><tp:treatment-sec><!--Section generated to contain objects referenced in tp:taxon-treatment.--><fig id="F21" position="float" orientation="portrait"><label>Figures 77–92.</label><caption><p>T3, dorsal view: <bold>77</bold> <italic><tp:taxon-name><tp:taxon-name-part taxon-name-part-type="genus">Chrysis</tp:taxon-name-part> <tp:taxon-name-part taxon-name-part-type="species">succincta</tp:taxon-name-part></tp:taxon-name></italic> ♀ <bold>78</bold> <italic><tp:taxon-name><tp:taxon-name-part taxon-name-part-type="genus">Chrysis</tp:taxon-name-part> <tp:taxon-name-part taxon-name-part-type="species">illigeri</tp:taxon-name-part></tp:taxon-name></italic> ♀ <bold>79</bold> <italic><tp:taxon-name><tp:taxon-name-part taxon-name-part-type="genus">Chrysis</tp:taxon-name-part> <tp:taxon-name-part taxon-name-part-type="species">viridula</tp:taxon-name-part></tp:taxon-name></italic> ♀ <bold>80</bold> <italic><tp:taxon-name><tp:taxon-name-part taxon-name-part-type="genus">Chrysis</tp:taxon-name-part> <tp:taxon-name-part taxon-name-part-type="species">equestris</tp:taxon-name-part></tp:taxon-name></italic> ♀ <bold>81</bold> <italic><tp:taxon-name><tp:taxon-name-part taxon-name-part-type="genus">Chrysis</tp:taxon-name-part> <tp:taxon-name-part taxon-name-part-type="species">sexdentata</tp:taxon-name-part></tp:taxon-name></italic> ♀ <bold>82</bold> <italic><tp:taxon-name><tp:taxon-name-part taxon-name-part-type="genus">Chrysis</tp:taxon-name-part> <tp:taxon-name-part taxon-name-part-type="species">indigotea</tp:taxon-name-part></tp:taxon-name></italic> ♂ <bold>83</bold> <italic><tp:taxon-name><tp:taxon-name-part taxon-name-part-type="genus">Chrysis</tp:taxon-name-part> <tp:taxon-name-part taxon-name-part-type="species">iris</tp:taxon-name-part></tp:taxon-name></italic> ♂ <bold>84</bold> <italic><tp:taxon-name><tp:taxon-name-part taxon-name-part-type="genus">Chrysis</tp:taxon-name-part> <tp:taxon-name-part taxon-name-part-type="species">impressa</tp:taxon-name-part></tp:taxon-name></italic> ♀ <bold>85</bold> <italic><tp:taxon-name><tp:taxon-name-part taxon-name-part-type="genus">Chrysis</tp:taxon-name-part> <tp:taxon-name-part taxon-name-part-type="species">impressa</tp:taxon-name-part></tp:taxon-name></italic> ♂ <bold>86</bold> <italic><tp:taxon-name><tp:taxon-name-part taxon-name-part-type="genus">Chrysis</tp:taxon-name-part> <tp:taxon-name-part taxon-name-part-type="species">angustula</tp:taxon-name-part></tp:taxon-name></italic> ♂ <bold>87</bold> <italic><tp:taxon-name><tp:taxon-name-part taxon-name-part-type="genus">Chrysis</tp:taxon-name-part> <tp:taxon-name-part taxon-name-part-type="species">subcoriacea</tp:taxon-name-part></tp:taxon-name></italic> ♂ <bold>88</bold> <italic><tp:taxon-name><tp:taxon-name-part taxon-name-part-type="genus">Chrysis</tp:taxon-name-part> <tp:taxon-name-part taxon-name-part-type="species">longula</tp:taxon-name-part></tp:taxon-name></italic> ♂. Ovipositor, dorsal view: <bold>89</bold> <italic><tp:taxon-name><tp:taxon-name-part taxon-name-part-type="genus">Chrysis</tp:taxon-name-part> <tp:taxon-name-part taxon-name-part-type="species">equestris</tp:taxon-name-part></tp:taxon-name></italic> ♀ <bold>90</bold> <italic><tp:taxon-name><tp:taxon-name-part taxon-name-part-type="genus">Chrysis</tp:taxon-name-part> <tp:taxon-name-part taxon-name-part-type="species">zetterstedti</tp:taxon-name-part></tp:taxon-name></italic> ♀ <bold>91</bold> <italic><tp:taxon-name><tp:taxon-name-part taxon-name-part-type="genus">Chrysis</tp:taxon-name-part> <tp:taxon-name-part taxon-name-part-type="species">solida</tp:taxon-name-part></tp:taxon-name></italic> ♀ <bold>92</bold> <italic><tp:taxon-name><tp:taxon-name-part taxon-name-part-type="genus">Chrysis</tp:taxon-name-part> <tp:taxon-name-part taxon-name-part-type="species">impressa</tp:taxon-name-part></tp:taxon-name></italic> ♀. Scale 1 mm.</p></caption><graphic xmlns:xlink="http://www.w3.org/1999/xlink" xlink:href="zookeys-548-001-g021.jpg" position="float" orientation="portrait" xlink:type="simple" id="oo_70874.jpg"/></fig><fig id="F22" position="float" orientation="portrait"><label>Figures 93–101.</label><caption><p>Metasoma, dorsal view: <bold>93</bold> <italic><tp:taxon-name><tp:taxon-name-part taxon-name-part-type="genus">Chrysis</tp:taxon-name-part> <tp:taxon-name-part taxon-name-part-type="species">fulgida</tp:taxon-name-part></tp:taxon-name></italic> ♂ <bold>94</bold> <italic><tp:taxon-name><tp:taxon-name-part taxon-name-part-type="genus">Chrysis</tp:taxon-name-part> <tp:taxon-name-part taxon-name-part-type="species">rutilans</tp:taxon-name-part></tp:taxon-name></italic> ♀ <bold>95</bold> <italic><tp:taxon-name><tp:taxon-name-part taxon-name-part-type="genus">Chrysis</tp:taxon-name-part> <tp:taxon-name-part taxon-name-part-type="species">splendidula</tp:taxon-name-part></tp:taxon-name></italic> ♀ <bold>96</bold> <italic><tp:taxon-name><tp:taxon-name-part taxon-name-part-type="genus">Chrysis</tp:taxon-name-part> <tp:taxon-name-part taxon-name-part-type="species">ruddii</tp:taxon-name-part></tp:taxon-name></italic> ♀ <bold>97</bold> <italic><tp:taxon-name><tp:taxon-name-part taxon-name-part-type="genus">Chrysis</tp:taxon-name-part> <tp:taxon-name-part taxon-name-part-type="species">vanlithi</tp:taxon-name-part></tp:taxon-name></italic> ♀ <bold>98</bold> <italic><tp:taxon-name><tp:taxon-name-part taxon-name-part-type="genus">Chrysis</tp:taxon-name-part> <tp:taxon-name-part taxon-name-part-type="species">clarinicollis</tp:taxon-name-part></tp:taxon-name></italic> ♀ <bold>99</bold> <italic><tp:taxon-name><tp:taxon-name-part taxon-name-part-type="genus">Chrysis</tp:taxon-name-part> <tp:taxon-name-part taxon-name-part-type="species">angustula</tp:taxon-name-part></tp:taxon-name></italic> ♀ <bold>100</bold> <italic><tp:taxon-name><tp:taxon-name-part taxon-name-part-type="genus">Chrysis</tp:taxon-name-part> <tp:taxon-name-part taxon-name-part-type="species">mediata</tp:taxon-name-part></tp:taxon-name></italic> ♀ <bold>101</bold> <italic><tp:taxon-name><tp:taxon-name-part taxon-name-part-type="genus">Chrysis</tp:taxon-name-part> <tp:taxon-name-part taxon-name-part-type="species">solida</tp:taxon-name-part></tp:taxon-name></italic> ♀. Scale 1 mm.</p></caption><graphic xmlns:xlink="http://www.w3.org/1999/xlink" xlink:href="zookeys-548-001-g022.jpg" position="float" orientation="portrait" xlink:type="simple" id="oo_70875.jpg"/></fig><fig id="F24" position="float" orientation="portrait"><label>Figures 110–125.</label><caption><p>Metasoma, ventral view: <bold>110</bold> <italic><tp:taxon-name><tp:taxon-name-part taxon-name-part-type="genus">Chrysis</tp:taxon-name-part> <tp:taxon-name-part taxon-name-part-type="species">bicolor</tp:taxon-name-part></tp:taxon-name></italic> ♀, <bold>111</bold> <italic><tp:taxon-name><tp:taxon-name-part taxon-name-part-type="genus">Chrysis</tp:taxon-name-part> <tp:taxon-name-part taxon-name-part-type="species">illigeri</tp:taxon-name-part></tp:taxon-name></italic> ♀ <bold>112</bold> <italic><tp:taxon-name><tp:taxon-name-part taxon-name-part-type="genus">Chrysis</tp:taxon-name-part> <tp:taxon-name-part taxon-name-part-type="species">equestris</tp:taxon-name-part></tp:taxon-name></italic> ♀ <bold>113</bold> <italic><tp:taxon-name><tp:taxon-name-part taxon-name-part-type="genus">Chrysis</tp:taxon-name-part> <tp:taxon-name-part taxon-name-part-type="species">zetterstedti</tp:taxon-name-part></tp:taxon-name></italic> ♀ <bold>114</bold> <italic><tp:taxon-name><tp:taxon-name-part taxon-name-part-type="genus">Chrysis</tp:taxon-name-part> <tp:taxon-name-part taxon-name-part-type="species">splendidula</tp:taxon-name-part></tp:taxon-name></italic> ♀ <bold>115</bold> <italic><tp:taxon-name><tp:taxon-name-part taxon-name-part-type="genus">Chrysis</tp:taxon-name-part> <tp:taxon-name-part taxon-name-part-type="species">vanlithi</tp:taxon-name-part></tp:taxon-name></italic> ♀ <bold>116</bold> <italic><tp:taxon-name><tp:taxon-name-part taxon-name-part-type="genus">Chrysis</tp:taxon-name-part> <tp:taxon-name-part taxon-name-part-type="species">impressa</tp:taxon-name-part></tp:taxon-name></italic> ♀ <bold>117</bold> <italic><tp:taxon-name><tp:taxon-name-part taxon-name-part-type="genus">Chrysis</tp:taxon-name-part> <tp:taxon-name-part taxon-name-part-type="species">subcoriacea</tp:taxon-name-part></tp:taxon-name></italic> ♀ <bold>118</bold> <italic><tp:taxon-name><tp:taxon-name-part taxon-name-part-type="genus">Chrysis</tp:taxon-name-part> <tp:taxon-name-part taxon-name-part-type="species">leptomandibularis</tp:taxon-name-part></tp:taxon-name></italic> ♀ <bold>119</bold> <italic><tp:taxon-name><tp:taxon-name-part taxon-name-part-type="genus">Chrysis</tp:taxon-name-part> <tp:taxon-name-part taxon-name-part-type="species">angustula</tp:taxon-name-part></tp:taxon-name></italic> ♀ <bold>120</bold> <italic><tp:taxon-name><tp:taxon-name-part taxon-name-part-type="genus">Chrysis</tp:taxon-name-part> <tp:taxon-name-part taxon-name-part-type="species">solida</tp:taxon-name-part></tp:taxon-name></italic> ♀ <bold>121</bold> <italic><tp:taxon-name><tp:taxon-name-part taxon-name-part-type="genus">Chrysis</tp:taxon-name-part> <tp:taxon-name-part taxon-name-part-type="species">longula</tp:taxon-name-part></tp:taxon-name></italic> ♀ <bold>122</bold> <italic><tp:taxon-name><tp:taxon-name-part taxon-name-part-type="genus">Chrysis</tp:taxon-name-part> <tp:taxon-name-part taxon-name-part-type="species">ignita</tp:taxon-name-part></tp:taxon-name></italic> ♀ <bold>123</bold> <italic><tp:taxon-name><tp:taxon-name-part taxon-name-part-type="genus">Chrysis</tp:taxon-name-part> <tp:taxon-name-part taxon-name-part-type="species">corusca</tp:taxon-name-part></tp:taxon-name></italic> ♀ <bold>124</bold> <italic><tp:taxon-name><tp:taxon-name-part taxon-name-part-type="genus">Chrysis</tp:taxon-name-part> <tp:taxon-name-part taxon-name-part-type="species">borealis</tp:taxon-name-part></tp:taxon-name></italic> sp. n. ♀ <bold>125</bold> <italic><tp:taxon-name><tp:taxon-name-part taxon-name-part-type="genus">Chrysis</tp:taxon-name-part> <tp:taxon-name-part taxon-name-part-type="species">solida</tp:taxon-name-part></tp:taxon-name></italic> ♂. Scale 1 mm.</p></caption><graphic xmlns:xlink="http://www.w3.org/1999/xlink" xlink:href="zookeys-548-001-g024.jpg" position="float" orientation="portrait" xlink:type="simple" id="oo_70877.jpg"/></fig><fig id="F25" position="float" orientation="portrait"><label>Figures 126–137.</label><caption><p>Metasoma, ventral view: <bold>126</bold> <italic><tp:taxon-name><tp:taxon-name-part taxon-name-part-type="genus">Chrysis</tp:taxon-name-part> <tp:taxon-name-part taxon-name-part-type="species">angustula</tp:taxon-name-part></tp:taxon-name></italic> ♂ <bold>127</bold> <italic><tp:taxon-name><tp:taxon-name-part taxon-name-part-type="genus">Chrysis</tp:taxon-name-part> <tp:taxon-name-part taxon-name-part-type="species">leptomandibularis</tp:taxon-name-part></tp:taxon-name></italic> ♂ <bold>128</bold> <italic><tp:taxon-name><tp:taxon-name-part taxon-name-part-type="genus">Chrysis</tp:taxon-name-part> <tp:taxon-name-part taxon-name-part-type="species">corusca</tp:taxon-name-part></tp:taxon-name></italic> ♂ <bold>129</bold> <italic><tp:taxon-name><tp:taxon-name-part taxon-name-part-type="genus">Chrysis</tp:taxon-name-part> <tp:taxon-name-part taxon-name-part-type="species">subcoriacea</tp:taxon-name-part></tp:taxon-name></italic> ♂ <bold>130</bold> <italic><tp:taxon-name><tp:taxon-name-part taxon-name-part-type="genus">Chrysis</tp:taxon-name-part> <tp:taxon-name-part taxon-name-part-type="species">ignita</tp:taxon-name-part></tp:taxon-name></italic> ♂ <bold>131</bold> <italic><tp:taxon-name><tp:taxon-name-part taxon-name-part-type="genus">Chrysis</tp:taxon-name-part> <tp:taxon-name-part taxon-name-part-type="species">schencki</tp:taxon-name-part></tp:taxon-name></italic> ♂ <bold>132</bold> <italic><tp:taxon-name><tp:taxon-name-part taxon-name-part-type="genus">Chrysis</tp:taxon-name-part> <tp:taxon-name-part taxon-name-part-type="species">impressa</tp:taxon-name-part></tp:taxon-name></italic> ♂ <bold>133</bold> <italic><tp:taxon-name><tp:taxon-name-part taxon-name-part-type="genus">Chrysis</tp:taxon-name-part> <tp:taxon-name-part taxon-name-part-type="species">borealis</tp:taxon-name-part></tp:taxon-name></italic> sp. n. ♂. Genital capsule, dorsal view: <bold>134</bold> <italic><tp:taxon-name><tp:taxon-name-part taxon-name-part-type="genus">Chrysis</tp:taxon-name-part> <tp:taxon-name-part taxon-name-part-type="species">equestris</tp:taxon-name-part></tp:taxon-name></italic> ♂ <bold>135</bold> <italic><tp:taxon-name><tp:taxon-name-part taxon-name-part-type="genus">Chrysis</tp:taxon-name-part> <tp:taxon-name-part taxon-name-part-type="species">zetterstedti</tp:taxon-name-part></tp:taxon-name></italic> ♂ <bold>136</bold> <italic><tp:taxon-name><tp:taxon-name-part taxon-name-part-type="genus">Chrysis</tp:taxon-name-part> <tp:taxon-name-part taxon-name-part-type="species">borealis</tp:taxon-name-part></tp:taxon-name></italic> sp. n. ♂ <bold>137</bold> <italic><tp:taxon-name><tp:taxon-name-part taxon-name-part-type="genus">Chrysis</tp:taxon-name-part> <tp:taxon-name-part taxon-name-part-type="species">solida</tp:taxon-name-part></tp:taxon-name></italic> ♂. Scale 1 mm (Figs <bold>126–133</bold>) and 0.5 mm (Figs <bold>134–137</bold>).</p></caption><graphic xmlns:xlink="http://www.w3.org/1999/xlink" xlink:href="zookeys-548-001-g025.jpg" position="float" orientation="portrait" xlink:type="simple" id="oo_70878.jpg"/></fig></tp:treatment-sec><ref-list><ref id="B87"><mixed-citation xmlns:xlink="http://www.w3.org/1999/xlink" xlink:type="simple"><person-group><name name-style="western"><surname>Linsenmaier</surname><given-names>W</given-names></name></person-group> (<year>1997</year>) <article-title>Die Goldwespen der Schweiz.</article-title> <source>Veröffentlichungen aus dem Natur-Museum Luzern</source> <volume>9</volume>: <fpage>1</fpage>–<lpage>139</lpage>. </mixed-citation></ref><ref id="B132"><mixed-citation xmlns:xlink="http://www.w3.org/1999/xlink" xlink:type="simple"><person-group><name name-style="western"><surname>Rosa</surname><given-names>P</given-names></name><name name-style="western"><surname>Wei</surname><given-names>N-s</given-names></name><name name-style="western"><surname>Xu</surname><given-names>Z-f</given-names></name></person-group> (<year>2014</year>) <article-title>An annotated checklist of the chrysidid wasps (<tp:taxon-name><tp:taxon-name-part taxon-name-part-type="order">Hymenoptera</tp:taxon-name-part></tp:taxon-name>, <tp:taxon-name><tp:taxon-name-part taxon-name-part-type="family">Chrysididae</tp:taxon-name-part></tp:taxon-name>) from China.</article-title> <source>ZooKeys</source> <volume>455</volume>: <fpage>1</fpage>–<lpage>128</lpage>. doi: <ext-link xlink:type="simple" ext-link-type="doi" xlink:href="10.3897/zookeys.455.6557">10.3897/zookeys.455.6557</ext-link> </mixed-citation></ref><ref id="B14"><mixed-citation xmlns:xlink="http://www.w3.org/1999/xlink" xlink:type="simple"><person-group><name name-style="western"><surname>Banaszak</surname><given-names>J</given-names></name><name name-style="western"><surname>Kochanowski</surname><given-names>A</given-names></name></person-group> (<year>1994</year>) <article-title>Records of <tp:taxon-name><tp:taxon-name-part taxon-name-part-type="family">Chrysididae</tp:taxon-name-part></tp:taxon-name> (<tp:taxon-name><tp:taxon-name-part taxon-name-part-type="order">Hymenoptera</tp:taxon-name-part></tp:taxon-name>) from Western Poland.</article-title> <source>Studia Przyrodnicze</source> <volume>1994</volume>(<issue>10</issue>): <fpage>7</fpage>–<lpage>24</lpage>. </mixed-citation></ref><ref id="B90"><mixed-citation xmlns:xlink="http://www.w3.org/1999/xlink" xlink:type="simple"><person-group><name name-style="western"><surname>van Lith</surname><given-names>JP</given-names></name></person-group> (<year>1958</year>) <article-title>Opmerkingen over <tp:taxon-name><tp:taxon-name-part taxon-name-part-type="family">Chrysididae</tp:taxon-name-part></tp:taxon-name> (3).</article-title> <source>Entomologische Berichten</source> <volume>18</volume>: <fpage>231</fpage>–<lpage>232</lpage>. </mixed-citation></ref><ref id="B110"><mixed-citation xmlns:xlink="http://www.w3.org/1999/xlink" xlink:type="simple"><person-group><name name-style="western"><surname>Niehuis</surname><given-names>O</given-names></name></person-group> (<year>2000</year>) <article-title>The european species of the <italic><tp:taxon-name><tp:taxon-name-part taxon-name-part-type="genus">Chrysis</tp:taxon-name-part> <tp:taxon-name-part taxon-name-part-type="species">ignita</tp:taxon-name-part></tp:taxon-name></italic> -group: revision of the <italic><tp:taxon-name><tp:taxon-name-part taxon-name-part-type="genus">Chrysis</tp:taxon-name-part> <tp:taxon-name-part taxon-name-part-type="species">angustula</tp:taxon-name-part></tp:taxon-name></italic> -aggregate (<tp:taxon-name><tp:taxon-name-part taxon-name-part-type="order">Hymenoptera</tp:taxon-name-part></tp:taxon-name>, <tp:taxon-name><tp:taxon-name-part taxon-name-part-type="family">Chrysididae</tp:taxon-name-part></tp:taxon-name>).</article-title> <source>Mitteilungen aus dem Museum für Naturkunde in Berlin, Deutsche entomologische Zeitung</source> <volume>47</volume>: <fpage>181</fpage>–<lpage>201</lpage>. </mixed-citation></ref><ref id="B117"><mixed-citation xmlns:xlink="http://www.w3.org/1999/xlink" xlink:type="simple"><person-group><name name-style="western"><surname>Pärn</surname><given-names>M</given-names></name><name name-style="western"><surname>Soon</surname><given-names>V</given-names></name><name name-style="western"><surname>Vallisoo</surname><given-names>T</given-names></name><name name-style="western"><surname>Hovi</surname><given-names>K</given-names></name><name name-style="western"><surname>Luig</surname><given-names>J</given-names></name></person-group> (<year>2014</year>) <article-title>Host specificity of the tribe <tp:taxon-name><tp:taxon-name-part taxon-name-part-type="tribe">Chrysidini</tp:taxon-name-part></tp:taxon-name> (<tp:taxon-name><tp:taxon-name-part taxon-name-part-type="order">Hymenoptera</tp:taxon-name-part></tp:taxon-name>, <tp:taxon-name><tp:taxon-name-part taxon-name-part-type="family">Chrysididae</tp:taxon-name-part></tp:taxon-name>) in Estonia ascertained with trap-nesting.</article-title> <source>European Journal of Entomology</source> <volume>112</volume>: <fpage>91</fpage>–<lpage>99</lpage>. doi: <ext-link xlink:type="simple" ext-link-type="doi" xlink:href="10.14411/eje.2015.012">10.14411/eje.2015.012</ext-link> </mixed-citation></ref></ref-list></tp:taxon-treatment>
