# Supplementary material for: An illustrated key to the cuckoo wasps (Hymenoptera, Chrysididae) of the Nordic and Baltic countries, with description of a new species
Source: Zookeys. 2015 Dec 23;(548):1–116. doi: 10.3897/zookeys.548.6164 (PMC4714362; doi:10.3897/zookeys.548.6164)
Supplement: XML Treatment for Chrysis brevitarsis [file zookeys.548.6164-treatment66.xml]

<!DOCTYPE tp:taxon-treatment
  PUBLIC "-//TaxonX//DTD Taxonomic Treatment Publishing DTD v0 20100105//EN" "tax-treatment-NSO.dtd">
<tp:taxon-treatment xmlns:tp="http://www.plazi.org/taxpub"><tp:treatment-meta><kwd-group><label>Taxon classification</label><kwd><named-content content-type="kingdom">Animalia</named-content></kwd><kwd><named-content content-type="order">Hymenoptera</named-content></kwd><kwd><named-content content-type="family">Chrysididae</named-content></kwd></kwd-group><mixed-citation publication-type="journal"><person-group><name><surname>Paukkunen</surname><given-names>Juho</given-names></name><name><surname>Berg</surname><given-names>Alexander</given-names></name><name><surname>Soon</surname><given-names>Villu</given-names></name><name><surname>Ødegaard</surname><given-names>Frode</given-names></name><name><surname>Rosa</surname><given-names>Paolo</given-names></name></person-group><article-title>An illustrated key to the cuckoo wasps (<tp:taxon-name><tp:taxon-name-part taxon-name-part-type="order">Hymenoptera</tp:taxon-name-part></tp:taxon-name>, <tp:taxon-name><tp:taxon-name-part taxon-name-part-type="family">Chrysididae</tp:taxon-name-part></tp:taxon-name>) of the Nordic and Baltic countries, with description of a new species</article-title><source>Zookeys</source><day>23</day><month>12</month><year>2015</year><volume>2015</volume><issue>548</issue><fpage>1</fpage><lpage>116</lpage><pub-id pub-id-type="doi">10.3897/zookeys.548.6164</pub-id></mixed-citation></tp:treatment-meta><tp:nomenclature><tp:taxon-name>
                            <tp:taxon-name-part taxon-name-part-type="genus">Chrysis</tp:taxon-name-part>
                            <tp:taxon-name-part taxon-name-part-type="species">brevitarsis</tp:taxon-name-part>
                        </tp:taxon-name><tp:taxon-authority>Thomson, 1870</tp:taxon-authority><xref ref-type="fig" rid="F28">Figs 155</xref><xref ref-type="fig" rid="F28">, 157</xref><xref ref-type="fig" rid="F29">, 172</xref><!--PageBreak--><tp:nomenclature-citation-list><tp:nomenclature-citation><tp:taxon-name><tp:taxon-name-part taxon-name-part-type="genus">Chrysis</tp:taxon-name-part> <tp:taxon-name-part taxon-name-part-type="species">brevitarsis</tp:taxon-name-part></tp:taxon-name><comment> Thomson, 1870: 107.</comment></tp:nomenclature-citation></tp:nomenclature-citation-list></tp:nomenclature><tp:treatment-sec sec-type="Diagnosis"><title>Diagnosis.</title><p>Length 7–10 mm. The species is characterised by its subapically toothed mandible (Fig. <xref ref-type="fig" rid="F28">155</xref>), which is unique among the Nordic and Baltic species of the <italic><tp:taxon-name><tp:taxon-name-part taxon-name-part-type="genus">Chrysis</tp:taxon-name-part> <tp:taxon-name-part taxon-name-part-type="species">ignita</tp:taxon-name-part></tp:taxon-name></italic> group. The head and mesosoma are mainly dark blue with greenish reflections, and the metasoma is dorsally golden red or dark red. As in <italic><tp:taxon-name><tp:taxon-name-part taxon-name-part-type="genus">Chrysis</tp:taxon-name-part> <tp:taxon-name-part taxon-name-part-type="species">pseudobrevitarsis</tp:taxon-name-part></tp:taxon-name></italic>, the spurs of the mesotibia are approximately equal in length (Fig. <xref ref-type="fig" rid="F29">167</xref>) and the mandible is very thick (medial width more than half of its basal width in the female and more than two thirds of the basal width in the male). In the female, the metatarsus is not longer than the metatibia (Fig. <xref ref-type="fig" rid="F29">169</xref>) and the antenna is strongly nodular (Fig. <xref ref-type="fig" rid="F29">172</xref>). The punctation of T2 and the mesoscutum (Fig. <xref ref-type="fig" rid="F28">157</xref>) is sparser compared to <italic><tp:taxon-name><tp:taxon-name-part taxon-name-part-type="genus">Chrysis</tp:taxon-name-part> <tp:taxon-name-part taxon-name-part-type="species">pseudobrevitarsis</tp:taxon-name-part></tp:taxon-name></italic>.</p></tp:treatment-sec><tp:treatment-sec sec-type="Distribution"><title>Distribution.</title><p>Estonia, Finland, Lithuania, Sweden. Rare. – West Palearctic: northern and central Europe (<xref ref-type="bibr" rid="B87">Linsenmaier 1997</xref>).</p></tp:treatment-sec><tp:treatment-sec sec-type="Biology"><title>Biology.</title><p>Habitat: forest margins, clearings and gardens with sun-exposed dead wood (usually <italic><tp:taxon-name><tp:taxon-name-part taxon-name-part-type="genus">Betula</tp:taxon-name-part></tp:taxon-name></italic>, <italic><tp:taxon-name><tp:taxon-name-part taxon-name-part-type="genus">Populus</tp:taxon-name-part></tp:taxon-name></italic> and/or <italic><tp:taxon-name><tp:taxon-name-part taxon-name-part-type="genus">Alnus</tp:taxon-name-part></tp:taxon-name></italic>). Flight period: June to July. Host: <italic><tp:taxon-name><tp:taxon-name-part taxon-name-part-type="genus">Discoelius</tp:taxon-name-part> <tp:taxon-name-part taxon-name-part-type="species">dufourii</tp:taxon-name-part></tp:taxon-name></italic> Lepeletier and <italic><tp:taxon-name><tp:taxon-name-part taxon-name-part-type="genus">Discoelius</tp:taxon-name-part> <tp:taxon-name-part taxon-name-part-type="species">zonalis</tp:taxon-name-part></tp:taxon-name></italic> (Panzer) (<tp:taxon-name><tp:taxon-name-part taxon-name-part-type="family">Vespidae</tp:taxon-name-part></tp:taxon-name>) (<xref ref-type="bibr" rid="B22">Blüthgen 1961</xref>, <xref ref-type="bibr" rid="B73">Kunz 1994</xref>, our own obs.), possibly also <italic><tp:taxon-name><tp:taxon-name-part taxon-name-part-type="genus">Ancistrocerus</tp:taxon-name-part> <tp:taxon-name-part taxon-name-part-type="species">antilope</tp:taxon-name-part></tp:taxon-name></italic> (Panzer) (<tp:taxon-name><tp:taxon-name-part taxon-name-part-type="family">Vespidae</tp:taxon-name-part></tp:taxon-name>) (<xref ref-type="bibr" rid="B94">Martynova and Fateryga 2015</xref>).</p></tp:treatment-sec><tp:treatment-sec><!--Section generated to contain objects referenced in tp:taxon-treatment.--><fig id="F28" position="float" orientation="portrait"><label>Figures 150–164.</label><caption><p>Head, frontal view (arrow indicating frontal carina): <bold>150</bold> <italic><tp:taxon-name><tp:taxon-name-part taxon-name-part-type="genus">Chrysis</tp:taxon-name-part> <tp:taxon-name-part taxon-name-part-type="species">leachii</tp:taxon-name-part></tp:taxon-name></italic> ♀ <bold>151</bold> <italic><tp:taxon-name><tp:taxon-name-part taxon-name-part-type="genus">Chrysis</tp:taxon-name-part> <tp:taxon-name-part taxon-name-part-type="species">equestris</tp:taxon-name-part></tp:taxon-name></italic> ♀ <bold>152</bold> <italic><tp:taxon-name><tp:taxon-name-part taxon-name-part-type="genus">Chrysis</tp:taxon-name-part> <tp:taxon-name-part taxon-name-part-type="species">zetterstedti</tp:taxon-name-part></tp:taxon-name></italic> ♀ <bold>153</bold> <italic><tp:taxon-name><tp:taxon-name-part taxon-name-part-type="genus">Chrysis</tp:taxon-name-part> <tp:taxon-name-part taxon-name-part-type="species">terminata</tp:taxon-name-part></tp:taxon-name></italic> ♀. Head, dorsal view (arrow indicating frontal carina): <bold>154</bold> <italic><tp:taxon-name><tp:taxon-name-part taxon-name-part-type="genus">Chrysis</tp:taxon-name-part> <tp:taxon-name-part taxon-name-part-type="species">terminata</tp:taxon-name-part></tp:taxon-name></italic> ♀. Mandible (arrow indicating subapical tooth): <bold>155</bold> <italic><tp:taxon-name><tp:taxon-name-part taxon-name-part-type="genus">Chrysis</tp:taxon-name-part> <tp:taxon-name-part taxon-name-part-type="species">brevitarsis</tp:taxon-name-part></tp:taxon-name></italic> ♀. Pronotum and mesoscutum, dorsal view: <bold>156</bold> <italic><tp:taxon-name><tp:taxon-name-part taxon-name-part-type="genus">Chrysis</tp:taxon-name-part> <tp:taxon-name-part taxon-name-part-type="species">indigotea</tp:taxon-name-part></tp:taxon-name></italic> ♀, <bold>157</bold> <italic><tp:taxon-name><tp:taxon-name-part taxon-name-part-type="genus">Chrysis</tp:taxon-name-part> <tp:taxon-name-part taxon-name-part-type="species">brevitarsis</tp:taxon-name-part></tp:taxon-name></italic> ♀ <bold>158</bold> <italic><tp:taxon-name><tp:taxon-name-part taxon-name-part-type="genus">Chrysis</tp:taxon-name-part> <tp:taxon-name-part taxon-name-part-type="species">borealis</tp:taxon-name-part></tp:taxon-name></italic> sp. n. ♀. Pronotum, dorsal view: <bold>159</bold> <italic><tp:taxon-name><tp:taxon-name-part taxon-name-part-type="genus">Chrysis</tp:taxon-name-part> <tp:taxon-name-part taxon-name-part-type="species">vanlithi</tp:taxon-name-part></tp:taxon-name></italic> ♀ <bold>160</bold> <italic><tp:taxon-name><tp:taxon-name-part taxon-name-part-type="genus">Chrysis</tp:taxon-name-part> <tp:taxon-name-part taxon-name-part-type="species">subcoriacea</tp:taxon-name-part></tp:taxon-name></italic> ♂ <bold>161</bold> <italic><tp:taxon-name><tp:taxon-name-part taxon-name-part-type="genus">Chrysis</tp:taxon-name-part> <tp:taxon-name-part taxon-name-part-type="species">longula</tp:taxon-name-part></tp:taxon-name></italic> ♂. Pronotum and mesoscutum, dorsal view (arrow indicating lateral field of mesoscutum): <bold>162</bold> <italic><tp:taxon-name><tp:taxon-name-part taxon-name-part-type="genus">Chrysis</tp:taxon-name-part> <tp:taxon-name-part taxon-name-part-type="species">clarinicollis</tp:taxon-name-part></tp:taxon-name></italic> ♀ <bold>163</bold> <italic><tp:taxon-name><tp:taxon-name-part taxon-name-part-type="genus">Chrysis</tp:taxon-name-part> <tp:taxon-name-part taxon-name-part-type="species">ignita</tp:taxon-name-part></tp:taxon-name></italic> ♀ <bold>164</bold> <italic><tp:taxon-name><tp:taxon-name-part taxon-name-part-type="genus">Chrysis</tp:taxon-name-part> <tp:taxon-name-part taxon-name-part-type="species">impressa</tp:taxon-name-part></tp:taxon-name></italic> ♀. Scale 1 mm.</p></caption><graphic xmlns:xlink="http://www.w3.org/1999/xlink" xlink:href="zookeys-548-001-g028.jpg" position="float" orientation="portrait" xlink:type="simple" id="oo_70881.jpg"/></fig><fig id="F29" position="float" orientation="portrait"><label>Figures 165–178.</label><caption><p>Metatibia: <bold>165</bold> <italic><tp:taxon-name><tp:taxon-name-part taxon-name-part-type="genus">Chrysis</tp:taxon-name-part> <tp:taxon-name-part taxon-name-part-type="species">pulcherrima</tp:taxon-name-part></tp:taxon-name></italic> ♀ <bold>166</bold> <italic><tp:taxon-name><tp:taxon-name-part taxon-name-part-type="genus">Chrysis</tp:taxon-name-part> <tp:taxon-name-part taxon-name-part-type="species">viridula</tp:taxon-name-part></tp:taxon-name></italic> ♀. Mesotibia (arrow indicating spurs): <bold>167</bold> <italic><tp:taxon-name><tp:taxon-name-part taxon-name-part-type="genus">Chrysis</tp:taxon-name-part> <tp:taxon-name-part taxon-name-part-type="species">pseudobrevitarsis</tp:taxon-name-part></tp:taxon-name></italic> ♀ <bold>168</bold> <italic><tp:taxon-name><tp:taxon-name-part taxon-name-part-type="genus">Chrysis</tp:taxon-name-part> <tp:taxon-name-part taxon-name-part-type="species">impressa</tp:taxon-name-part></tp:taxon-name></italic> ♀. Hindleg (arrow indicating second tarsomere): <bold>169</bold> <italic><tp:taxon-name><tp:taxon-name-part taxon-name-part-type="genus">Chrysis</tp:taxon-name-part> <tp:taxon-name-part taxon-name-part-type="species">pseudobrevitarsis</tp:taxon-name-part></tp:taxon-name></italic> ♀ <bold>170</bold> <italic><tp:taxon-name><tp:taxon-name-part taxon-name-part-type="genus">Chrysis</tp:taxon-name-part> <tp:taxon-name-part taxon-name-part-type="species">impressa</tp:taxon-name-part></tp:taxon-name></italic> ♀ <bold>171</bold> <italic><tp:taxon-name><tp:taxon-name-part taxon-name-part-type="genus">Chrysis</tp:taxon-name-part> <tp:taxon-name-part taxon-name-part-type="species">westerlundi</tp:taxon-name-part></tp:taxon-name></italic> ♀. Antenna (arrow indicating F1 or F1 and F2): <bold>172</bold> <italic><tp:taxon-name><tp:taxon-name-part taxon-name-part-type="genus">Chrysis</tp:taxon-name-part> <tp:taxon-name-part taxon-name-part-type="species">brevitarsis</tp:taxon-name-part></tp:taxon-name></italic> ♀ <bold>173</bold> <italic><tp:taxon-name><tp:taxon-name-part taxon-name-part-type="genus">Chrysis</tp:taxon-name-part> <tp:taxon-name-part taxon-name-part-type="species">corusca</tp:taxon-name-part></tp:taxon-name></italic> ♂ <bold>174</bold> <italic><tp:taxon-name><tp:taxon-name-part taxon-name-part-type="genus">Chrysis</tp:taxon-name-part> <tp:taxon-name-part taxon-name-part-type="species">subcoriacea</tp:taxon-name-part></tp:taxon-name></italic> ♂ <bold>175</bold> <italic><tp:taxon-name><tp:taxon-name-part taxon-name-part-type="genus">Chrysis</tp:taxon-name-part> <tp:taxon-name-part taxon-name-part-type="species">ignita</tp:taxon-name-part></tp:taxon-name></italic> ♂ <bold>176</bold> <italic><tp:taxon-name><tp:taxon-name-part taxon-name-part-type="genus">Chrysis</tp:taxon-name-part> <tp:taxon-name-part taxon-name-part-type="species">schencki</tp:taxon-name-part></tp:taxon-name></italic> ♂ <bold>177</bold> <italic><tp:taxon-name><tp:taxon-name-part taxon-name-part-type="genus">Chrysis</tp:taxon-name-part> <tp:taxon-name-part taxon-name-part-type="species">impressa</tp:taxon-name-part></tp:taxon-name></italic> ♂ <bold>178</bold> <italic><tp:taxon-name><tp:taxon-name-part taxon-name-part-type="genus">Chrysis</tp:taxon-name-part> <tp:taxon-name-part taxon-name-part-type="species">borealis</tp:taxon-name-part></tp:taxon-name></italic> sp. n. ♂. Scale 1 mm.</p></caption><graphic xmlns:xlink="http://www.w3.org/1999/xlink" xlink:href="zookeys-548-001-g029.jpg" position="float" orientation="portrait" xlink:type="simple" id="oo_70882.jpg"/></fig></tp:treatment-sec><ref-list><ref id="B87"><mixed-citation xmlns:xlink="http://www.w3.org/1999/xlink" xlink:type="simple"><person-group><name name-style="western"><surname>Linsenmaier</surname><given-names>W</given-names></name></person-group> (<year>1997</year>) <article-title>Die Goldwespen der Schweiz.</article-title> <source>Veröffentlichungen aus dem Natur-Museum Luzern</source> <volume>9</volume>: <fpage>1</fpage>–<lpage>139</lpage>. </mixed-citation></ref><ref id="B22"><mixed-citation xmlns:xlink="http://www.w3.org/1999/xlink" xlink:type="simple"><person-group><name name-style="western"><surname>Blüthgen</surname><given-names>P</given-names></name></person-group> (<year>1961</year>) <article-title>Die Faltenwespen Mitteleuropas (<tp:taxon-name><tp:taxon-name-part taxon-name-part-type="order">Hymenoptera</tp:taxon-name-part></tp:taxon-name>, <tp:taxon-name><tp:taxon-name-part taxon-name-part-type="above-genus">Diploptera</tp:taxon-name-part></tp:taxon-name>).</article-title> <source>Abhandlungen der Deutschen Akademie der Wissenschaften zu Berlin</source> <volume>2</volume>: <fpage>7</fpage>–<lpage>240</lpage>. </mixed-citation></ref><ref id="B73"><mixed-citation xmlns:xlink="http://www.w3.org/1999/xlink" xlink:type="simple"><person-group><name name-style="western"><surname>Kunz</surname><given-names>PX</given-names></name></person-group> (<year>1994</year>) <article-title>Die Goldwespen (<tp:taxon-name><tp:taxon-name-part taxon-name-part-type="family">Chrysididae</tp:taxon-name-part></tp:taxon-name>) Baden-Württembergs. Taxonomie, Bestimmung, Verbreitung, Kartierung und Ökologie. – Mit einem Bestimmungsschlüssel für die deutschen Arten.</article-title> <source>Beihefte zu den Veröffentlichungen für Naturschutz und Landschaftspflege in Baden-Württemberg</source> <volume>77</volume>: <fpage>1</fpage>–<lpage>188</lpage>. </mixed-citation></ref><ref id="B94"><mixed-citation xmlns:xlink="http://www.w3.org/1999/xlink" xlink:type="simple"><person-group><name name-style="western"><surname>Martynova</surname><given-names>KV</given-names></name><name name-style="western"><surname>Fateryga</surname><given-names>AV</given-names></name></person-group> (<year>2015</year>) <article-title>Chrysidid wasps (<tp:taxon-name><tp:taxon-name-part taxon-name-part-type="order">Hymenoptera</tp:taxon-name-part></tp:taxon-name>, <tp:taxon-name><tp:taxon-name-part taxon-name-part-type="family">Chrysididae</tp:taxon-name-part></tp:taxon-name>) – parasites of eumenine wasps (<tp:taxon-name><tp:taxon-name-part taxon-name-part-type="order">Hymenoptera</tp:taxon-name-part></tp:taxon-name>, <tp:taxon-name><tp:taxon-name-part taxon-name-part-type="family">Vespidae</tp:taxon-name-part></tp:taxon-name>: <tp:taxon-name><tp:taxon-name-part taxon-name-part-type="subfamily">Eumeninae</tp:taxon-name-part></tp:taxon-name>) in Crimea.</article-title> <source>Entomological Review</source> <volume>95</volume>: <fpage>472</fpage>–<lpage>485</lpage>. doi: <ext-link xlink:type="simple" ext-link-type="doi" xlink:href="10.1134/S0013873815040090">10.1134/S0013873815040090</ext-link> </mixed-citation></ref></ref-list></tp:taxon-treatment>
