# Supplementary material for: An illustrated key to the cuckoo wasps (Hymenoptera, Chrysididae) of the Nordic and Baltic countries, with description of a new species
Source: Zookeys. 2015 Dec 23;(548):1–116. doi: 10.3897/zookeys.548.6164 (PMC4714362; doi:10.3897/zookeys.548.6164)
Supplement: XML Treatment for Chrysis pseudobrevitarsis [file zookeys.548.6164-treatment67.xml]

<!DOCTYPE tp:taxon-treatment
  PUBLIC "-//TaxonX//DTD Taxonomic Treatment Publishing DTD v0 20100105//EN" "tax-treatment-NSO.dtd">
<tp:taxon-treatment xmlns:tp="http://www.plazi.org/taxpub"><tp:treatment-meta><kwd-group><label>Taxon classification</label><kwd><named-content content-type="kingdom">Animalia</named-content></kwd><kwd><named-content content-type="order">Hymenoptera</named-content></kwd><kwd><named-content content-type="family">Chrysididae</named-content></kwd></kwd-group><mixed-citation publication-type="journal"><person-group><name><surname>Paukkunen</surname><given-names>Juho</given-names></name><name><surname>Berg</surname><given-names>Alexander</given-names></name><name><surname>Soon</surname><given-names>Villu</given-names></name><name><surname>Ødegaard</surname><given-names>Frode</given-names></name><name><surname>Rosa</surname><given-names>Paolo</given-names></name></person-group><article-title>An illustrated key to the cuckoo wasps (<tp:taxon-name><tp:taxon-name-part taxon-name-part-type="order">Hymenoptera</tp:taxon-name-part></tp:taxon-name>, <tp:taxon-name><tp:taxon-name-part taxon-name-part-type="family">Chrysididae</tp:taxon-name-part></tp:taxon-name>) of the Nordic and Baltic countries, with description of a new species</article-title><source>Zookeys</source><day>23</day><month>12</month><year>2015</year><volume>2015</volume><issue>548</issue><fpage>1</fpage><lpage>116</lpage><pub-id pub-id-type="doi">10.3897/zookeys.548.6164</pub-id></mixed-citation></tp:treatment-meta><tp:nomenclature><tp:taxon-name>
                            <tp:taxon-name-part taxon-name-part-type="genus">Chrysis</tp:taxon-name-part>
                            <tp:taxon-name-part taxon-name-part-type="species">pseudobrevitarsis</tp:taxon-name-part>
                        </tp:taxon-name><tp:taxon-authority>Linsenmaier, 1951</tp:taxon-authority><xref ref-type="fig" rid="F29">Figs 167</xref><xref ref-type="fig" rid="F29">, 169</xref><tp:nomenclature-citation-list><tp:nomenclature-citation><tp:taxon-name><tp:taxon-name-part taxon-name-part-type="genus">Chrysis</tp:taxon-name-part> <tp:taxon-name-part taxon-name-part-type="species">ignita</tp:taxon-name-part> <tp:taxon-name-part taxon-name-part-type="infraspecific-rank">var.</tp:taxon-name-part> <tp:taxon-name-part taxon-name-part-type="variety">pseudobrevitarsis</tp:taxon-name-part></tp:taxon-name><comment> Linsenmaier, 1951: 79.</comment></tp:nomenclature-citation><tp:nomenclature-citation><tp:taxon-name><tp:taxon-name-part taxon-name-part-type="genus">Chrysis</tp:taxon-name-part> <tp:taxon-name-part taxon-name-part-type="species">pseudobrevitarsis</tp:taxon-name-part></tp:taxon-name><comment>: <xref ref-type="bibr" rid="B84">Linsenmaier 1959</xref>: 158.</comment></tp:nomenclature-citation></tp:nomenclature-citation-list></tp:nomenclature><tp:treatment-sec sec-type="Diagnosis"><title>Diagnosis.</title><p>Length 6–10 mm. The colouration and habitus are similar to <italic><tp:taxon-name><tp:taxon-name-part taxon-name-part-type="genus">Chrysis</tp:taxon-name-part> <tp:taxon-name-part taxon-name-part-type="species">brevitarsis</tp:taxon-name-part></tp:taxon-name></italic>, but the mandible does not have a subapical tooth, the punctation of the mesoscutum is laterally denser and the punctation of T2 is usually coarser. The short metatarsus (Fig. <xref ref-type="fig" rid="F29">169</xref>) is characteristic for the females of both species. Males can be confused with e.g. <italic><tp:taxon-name><tp:taxon-name-part taxon-name-part-type="genus">Chrysis</tp:taxon-name-part> <tp:taxon-name-part taxon-name-part-type="species">longula</tp:taxon-name-part></tp:taxon-name></italic> and <italic><tp:taxon-name><tp:taxon-name-part taxon-name-part-type="genus">Chrysis</tp:taxon-name-part> <tp:taxon-name-part taxon-name-part-type="species">impressa</tp:taxon-name-part></tp:taxon-name></italic>, but the spurs of the mesotibia are approximately equal in length (Fig. <xref ref-type="fig" rid="F29">169</xref>), the shape of the body is more compact, and the inner margin of the paramere is angled (as in Fig. <xref ref-type="fig" rid="F25">137</xref>), not rounded.</p></tp:treatment-sec><tp:treatment-sec sec-type="Distribution"><title>Distribution.</title><p>Denmark, Estonia, Finland, Latvia, Lithuania, Norway, Sweden. Relatively rare. – Trans-Palearctic: from western Europe to Mongolia (<xref ref-type="bibr" rid="B87">Linsenmaier 1997</xref>).</p></tp:treatment-sec><tp:treatment-sec sec-type="Biology"><title>Biology.</title><p>Habitat: forest margins, clearings and gardens with sun-exposed dead wood. Adults occasionally visit flowers of <tp:taxon-name><tp:taxon-name-part taxon-name-part-type="family">Apiaceae</tp:taxon-name-part></tp:taxon-name> (<xref ref-type="bibr" rid="B121">Petit 1987</xref>). Flight period: late May to late August. Host: primarily <italic><tp:taxon-name><tp:taxon-name-part taxon-name-part-type="genus">Euodynerus</tp:taxon-name-part> <tp:taxon-name-part taxon-name-part-type="species">notatus</tp:taxon-name-part></tp:taxon-name></italic> (Jurine) (<xref ref-type="bibr" rid="B117">Pärn et al. 2014</xref>, our own obs.), but probably also <italic><tp:taxon-name><tp:taxon-name-part taxon-name-part-type="genus">Euodynerus</tp:taxon-name-part> <tp:taxon-name-part taxon-name-part-type="species">quadrifasciatus</tp:taxon-name-part></tp:taxon-name></italic> (Fabricius) and <italic><tp:taxon-name><tp:taxon-name-part taxon-name-part-type="genus">Ancistrocerus</tp:taxon-name-part> <tp:taxon-name-part taxon-name-part-type="species">antilope</tp:taxon-name-part></tp:taxon-name></italic> (Panzer) (<tp:taxon-name><tp:taxon-name-part taxon-name-part-type="family">Vespidae</tp:taxon-name-part></tp:taxon-name>) (<xref ref-type="bibr" rid="B61">Heinrich 1964</xref>, <xref ref-type="bibr" rid="B106">Morgan 1984</xref>, <xref ref-type="bibr" rid="B94">Martynova and Fateryga 2015</xref>).</p></tp:treatment-sec><tp:treatment-sec><!--Section generated to contain objects referenced in tp:taxon-treatment.--><fig id="F29" position="float" orientation="portrait"><label>Figures 165–178.</label><caption><p>Metatibia: <bold>165</bold> <italic><tp:taxon-name><tp:taxon-name-part taxon-name-part-type="genus">Chrysis</tp:taxon-name-part> <tp:taxon-name-part taxon-name-part-type="species">pulcherrima</tp:taxon-name-part></tp:taxon-name></italic> ♀ <bold>166</bold> <italic><tp:taxon-name><tp:taxon-name-part taxon-name-part-type="genus">Chrysis</tp:taxon-name-part> <tp:taxon-name-part taxon-name-part-type="species">viridula</tp:taxon-name-part></tp:taxon-name></italic> ♀. Mesotibia (arrow indicating spurs): <bold>167</bold> <italic><tp:taxon-name><tp:taxon-name-part taxon-name-part-type="genus">Chrysis</tp:taxon-name-part> <tp:taxon-name-part taxon-name-part-type="species">pseudobrevitarsis</tp:taxon-name-part></tp:taxon-name></italic> ♀ <bold>168</bold> <italic><tp:taxon-name><tp:taxon-name-part taxon-name-part-type="genus">Chrysis</tp:taxon-name-part> <tp:taxon-name-part taxon-name-part-type="species">impressa</tp:taxon-name-part></tp:taxon-name></italic> ♀. Hindleg (arrow indicating second tarsomere): <bold>169</bold> <italic><tp:taxon-name><tp:taxon-name-part taxon-name-part-type="genus">Chrysis</tp:taxon-name-part> <tp:taxon-name-part taxon-name-part-type="species">pseudobrevitarsis</tp:taxon-name-part></tp:taxon-name></italic> ♀ <bold>170</bold> <italic><tp:taxon-name><tp:taxon-name-part taxon-name-part-type="genus">Chrysis</tp:taxon-name-part> <tp:taxon-name-part taxon-name-part-type="species">impressa</tp:taxon-name-part></tp:taxon-name></italic> ♀ <bold>171</bold> <italic><tp:taxon-name><tp:taxon-name-part taxon-name-part-type="genus">Chrysis</tp:taxon-name-part> <tp:taxon-name-part taxon-name-part-type="species">westerlundi</tp:taxon-name-part></tp:taxon-name></italic> ♀. Antenna (arrow indicating F1 or F1 and F2): <bold>172</bold> <italic><tp:taxon-name><tp:taxon-name-part taxon-name-part-type="genus">Chrysis</tp:taxon-name-part> <tp:taxon-name-part taxon-name-part-type="species">brevitarsis</tp:taxon-name-part></tp:taxon-name></italic> ♀ <bold>173</bold> <italic><tp:taxon-name><tp:taxon-name-part taxon-name-part-type="genus">Chrysis</tp:taxon-name-part> <tp:taxon-name-part taxon-name-part-type="species">corusca</tp:taxon-name-part></tp:taxon-name></italic> ♂ <bold>174</bold> <italic><tp:taxon-name><tp:taxon-name-part taxon-name-part-type="genus">Chrysis</tp:taxon-name-part> <tp:taxon-name-part taxon-name-part-type="species">subcoriacea</tp:taxon-name-part></tp:taxon-name></italic> ♂ <bold>175</bold> <italic><tp:taxon-name><tp:taxon-name-part taxon-name-part-type="genus">Chrysis</tp:taxon-name-part> <tp:taxon-name-part taxon-name-part-type="species">ignita</tp:taxon-name-part></tp:taxon-name></italic> ♂ <bold>176</bold> <italic><tp:taxon-name><tp:taxon-name-part taxon-name-part-type="genus">Chrysis</tp:taxon-name-part> <tp:taxon-name-part taxon-name-part-type="species">schencki</tp:taxon-name-part></tp:taxon-name></italic> ♂ <bold>177</bold> <italic><tp:taxon-name><tp:taxon-name-part taxon-name-part-type="genus">Chrysis</tp:taxon-name-part> <tp:taxon-name-part taxon-name-part-type="species">impressa</tp:taxon-name-part></tp:taxon-name></italic> ♂ <bold>178</bold> <italic><tp:taxon-name><tp:taxon-name-part taxon-name-part-type="genus">Chrysis</tp:taxon-name-part> <tp:taxon-name-part taxon-name-part-type="species">borealis</tp:taxon-name-part></tp:taxon-name></italic> sp. n. ♂. Scale 1 mm.</p></caption><graphic xmlns:xlink="http://www.w3.org/1999/xlink" xlink:href="zookeys-548-001-g029.jpg" position="float" orientation="portrait" xlink:type="simple" id="oo_70882.jpg"/></fig><fig id="F25" position="float" orientation="portrait"><label>Figures 126–137.</label><caption><p>Metasoma, ventral view: <bold>126</bold> <italic><tp:taxon-name><tp:taxon-name-part taxon-name-part-type="genus">Chrysis</tp:taxon-name-part> <tp:taxon-name-part taxon-name-part-type="species">angustula</tp:taxon-name-part></tp:taxon-name></italic> ♂ <bold>127</bold> <italic><tp:taxon-name><tp:taxon-name-part taxon-name-part-type="genus">Chrysis</tp:taxon-name-part> <tp:taxon-name-part taxon-name-part-type="species">leptomandibularis</tp:taxon-name-part></tp:taxon-name></italic> ♂ <bold>128</bold> <italic><tp:taxon-name><tp:taxon-name-part taxon-name-part-type="genus">Chrysis</tp:taxon-name-part> <tp:taxon-name-part taxon-name-part-type="species">corusca</tp:taxon-name-part></tp:taxon-name></italic> ♂ <bold>129</bold> <italic><tp:taxon-name><tp:taxon-name-part taxon-name-part-type="genus">Chrysis</tp:taxon-name-part> <tp:taxon-name-part taxon-name-part-type="species">subcoriacea</tp:taxon-name-part></tp:taxon-name></italic> ♂ <bold>130</bold> <italic><tp:taxon-name><tp:taxon-name-part taxon-name-part-type="genus">Chrysis</tp:taxon-name-part> <tp:taxon-name-part taxon-name-part-type="species">ignita</tp:taxon-name-part></tp:taxon-name></italic> ♂ <bold>131</bold> <italic><tp:taxon-name><tp:taxon-name-part taxon-name-part-type="genus">Chrysis</tp:taxon-name-part> <tp:taxon-name-part taxon-name-part-type="species">schencki</tp:taxon-name-part></tp:taxon-name></italic> ♂ <bold>132</bold> <italic><tp:taxon-name><tp:taxon-name-part taxon-name-part-type="genus">Chrysis</tp:taxon-name-part> <tp:taxon-name-part taxon-name-part-type="species">impressa</tp:taxon-name-part></tp:taxon-name></italic> ♂ <bold>133</bold> <italic><tp:taxon-name><tp:taxon-name-part taxon-name-part-type="genus">Chrysis</tp:taxon-name-part> <tp:taxon-name-part taxon-name-part-type="species">borealis</tp:taxon-name-part></tp:taxon-name></italic> sp. n. ♂. Genital capsule, dorsal view: <bold>134</bold> <italic><tp:taxon-name><tp:taxon-name-part taxon-name-part-type="genus">Chrysis</tp:taxon-name-part> <tp:taxon-name-part taxon-name-part-type="species">equestris</tp:taxon-name-part></tp:taxon-name></italic> ♂ <bold>135</bold> <italic><tp:taxon-name><tp:taxon-name-part taxon-name-part-type="genus">Chrysis</tp:taxon-name-part> <tp:taxon-name-part taxon-name-part-type="species">zetterstedti</tp:taxon-name-part></tp:taxon-name></italic> ♂ <bold>136</bold> <italic><tp:taxon-name><tp:taxon-name-part taxon-name-part-type="genus">Chrysis</tp:taxon-name-part> <tp:taxon-name-part taxon-name-part-type="species">borealis</tp:taxon-name-part></tp:taxon-name></italic> sp. n. ♂ <bold>137</bold> <italic><tp:taxon-name><tp:taxon-name-part taxon-name-part-type="genus">Chrysis</tp:taxon-name-part> <tp:taxon-name-part taxon-name-part-type="species">solida</tp:taxon-name-part></tp:taxon-name></italic> ♂. Scale 1 mm (Figs <bold>126–133</bold>) and 0.5 mm (Figs <bold>134–137</bold>).</p></caption><graphic xmlns:xlink="http://www.w3.org/1999/xlink" xlink:href="zookeys-548-001-g025.jpg" position="float" orientation="portrait" xlink:type="simple" id="oo_70878.jpg"/></fig></tp:treatment-sec><ref-list><ref id="B84"><mixed-citation xmlns:xlink="http://www.w3.org/1999/xlink" xlink:type="simple"><person-group><name name-style="western"><surname>Linsenmaier</surname><given-names>W</given-names></name></person-group> (<year>1959</year>) <article-title>Revision der Familie <tp:taxon-name><tp:taxon-name-part taxon-name-part-type="family">Chrysididae</tp:taxon-name-part></tp:taxon-name> (<tp:taxon-name><tp:taxon-name-part taxon-name-part-type="order">Hymenoptera</tp:taxon-name-part></tp:taxon-name>) mit besonderer Brücksichtigung der europäischen Spezies.</article-title> <source>Mitteilungen der Schweizerischen Entomologischen Gesellschaft</source> <volume>32</volume>: <fpage>1</fpage>–<lpage>232</lpage>. </mixed-citation></ref><ref id="B87"><mixed-citation xmlns:xlink="http://www.w3.org/1999/xlink" xlink:type="simple"><person-group><name name-style="western"><surname>Linsenmaier</surname><given-names>W</given-names></name></person-group> (<year>1997</year>) <article-title>Die Goldwespen der Schweiz.</article-title> <source>Veröffentlichungen aus dem Natur-Museum Luzern</source> <volume>9</volume>: <fpage>1</fpage>–<lpage>139</lpage>. </mixed-citation></ref><ref id="B121"><mixed-citation xmlns:xlink="http://www.w3.org/1999/xlink" xlink:type="simple"><person-group><name name-style="western"><surname>Petit</surname><given-names>J</given-names></name></person-group> (<year>1987</year>) <article-title>Notes faunistiques et éthologiques sur les Chrysides de la Belgique et des régions limitrophes (<tp:taxon-name><tp:taxon-name-part taxon-name-part-type="order">Hymenoptera</tp:taxon-name-part></tp:taxon-name> <tp:taxon-name><tp:taxon-name-part taxon-name-part-type="family">Chrysididae</tp:taxon-name-part></tp:taxon-name>). 4.</article-title> <source>Lambillionea</source> <volume>87</volume>: <fpage>29</fpage>–<lpage>35</lpage>. </mixed-citation></ref><ref id="B117"><mixed-citation xmlns:xlink="http://www.w3.org/1999/xlink" xlink:type="simple"><person-group><name name-style="western"><surname>Pärn</surname><given-names>M</given-names></name><name name-style="western"><surname>Soon</surname><given-names>V</given-names></name><name name-style="western"><surname>Vallisoo</surname><given-names>T</given-names></name><name name-style="western"><surname>Hovi</surname><given-names>K</given-names></name><name name-style="western"><surname>Luig</surname><given-names>J</given-names></name></person-group> (<year>2014</year>) <article-title>Host specificity of the tribe <tp:taxon-name><tp:taxon-name-part taxon-name-part-type="tribe">Chrysidini</tp:taxon-name-part></tp:taxon-name> (<tp:taxon-name><tp:taxon-name-part taxon-name-part-type="order">Hymenoptera</tp:taxon-name-part></tp:taxon-name>, <tp:taxon-name><tp:taxon-name-part taxon-name-part-type="family">Chrysididae</tp:taxon-name-part></tp:taxon-name>) in Estonia ascertained with trap-nesting.</article-title> <source>European Journal of Entomology</source> <volume>112</volume>: <fpage>91</fpage>–<lpage>99</lpage>. doi: <ext-link xlink:type="simple" ext-link-type="doi" xlink:href="10.14411/eje.2015.012">10.14411/eje.2015.012</ext-link> </mixed-citation></ref><ref id="B61"><mixed-citation xmlns:xlink="http://www.w3.org/1999/xlink" xlink:type="simple"><person-group><name name-style="western"><surname>Heinrich</surname><given-names>J</given-names></name></person-group> (<year>1964</year>) <article-title>Beitrag zur Hymenopteren-fauna des westlichen Unterfranken. 1. Teil, <tp:taxon-name><tp:taxon-name-part taxon-name-part-type="family">Chrysididae</tp:taxon-name-part></tp:taxon-name>.</article-title> <source>Nachrihten des Naturwissenschaftlichen Museums der Stad Aschaffenburg</source> <volume>71</volume>: <fpage>1</fpage>–<lpage>28</lpage>. </mixed-citation></ref><ref id="B106"><mixed-citation xmlns:xlink="http://www.w3.org/1999/xlink" xlink:type="simple"><person-group><name name-style="western"><surname>Morgan</surname><given-names>D</given-names></name></person-group> (<year>1984</year>) <source>Cuckoo-wasps, <tp:taxon-name><tp:taxon-name-part taxon-name-part-type="order">Hymenoptera</tp:taxon-name-part></tp:taxon-name>, <tp:taxon-name><tp:taxon-name-part taxon-name-part-type="family">Chrysididae</tp:taxon-name-part></tp:taxon-name>. Handbooks for the Identification of British Insects, Vol. 6, Part 5.</source> <publisher-name>Royal Entomological Society of London</publisher-name>, <publisher-loc>London</publisher-loc>, <size units="page">37</size> pp. </mixed-citation></ref><ref id="B94"><mixed-citation xmlns:xlink="http://www.w3.org/1999/xlink" xlink:type="simple"><person-group><name name-style="western"><surname>Martynova</surname><given-names>KV</given-names></name><name name-style="western"><surname>Fateryga</surname><given-names>AV</given-names></name></person-group> (<year>2015</year>) <article-title>Chrysidid wasps (<tp:taxon-name><tp:taxon-name-part taxon-name-part-type="order">Hymenoptera</tp:taxon-name-part></tp:taxon-name>, <tp:taxon-name><tp:taxon-name-part taxon-name-part-type="family">Chrysididae</tp:taxon-name-part></tp:taxon-name>) – parasites of eumenine wasps (<tp:taxon-name><tp:taxon-name-part taxon-name-part-type="order">Hymenoptera</tp:taxon-name-part></tp:taxon-name>, <tp:taxon-name><tp:taxon-name-part taxon-name-part-type="family">Vespidae</tp:taxon-name-part></tp:taxon-name>: <tp:taxon-name><tp:taxon-name-part taxon-name-part-type="subfamily">Eumeninae</tp:taxon-name-part></tp:taxon-name>) in Crimea.</article-title> <source>Entomological Review</source> <volume>95</volume>: <fpage>472</fpage>–<lpage>485</lpage>. doi: <ext-link xlink:type="simple" ext-link-type="doi" xlink:href="10.1134/S0013873815040090">10.1134/S0013873815040090</ext-link> </mixed-citation></ref></ref-list></tp:taxon-treatment>
