# Supplementary material for: An illustrated key to the cuckoo wasps (Hymenoptera, Chrysididae) of the Nordic and Baltic countries, with description of a new species
Source: Zookeys. 2015 Dec 23;(548):1–116. doi: 10.3897/zookeys.548.6164 (PMC4714362; doi:10.3897/zookeys.548.6164)
Supplement: XML Treatment for Chrysis borealis [file zookeys.548.6164-treatment74.xml]

<!DOCTYPE tp:taxon-treatment
  PUBLIC "-//TaxonX//DTD Taxonomic Treatment Publishing DTD v0 20100105//EN" "tax-treatment-NSO.dtd">
<tp:taxon-treatment xmlns:tp="http://www.plazi.org/taxpub"><tp:treatment-meta><kwd-group><label>Taxon classification</label><kwd><named-content content-type="kingdom">Animalia</named-content></kwd><kwd><named-content content-type="order">Hymenoptera</named-content></kwd><kwd><named-content content-type="family">Chrysididae</named-content></kwd></kwd-group><mixed-citation publication-type="journal"><person-group><name><surname>Paukkunen</surname><given-names>Juho</given-names></name><name><surname>Berg</surname><given-names>Alexander</given-names></name><name><surname>Soon</surname><given-names>Villu</given-names></name><name><surname>Ødegaard</surname><given-names>Frode</given-names></name><name><surname>Rosa</surname><given-names>Paolo</given-names></name></person-group><article-title>An illustrated key to the cuckoo wasps (<tp:taxon-name><tp:taxon-name-part taxon-name-part-type="order">Hymenoptera</tp:taxon-name-part></tp:taxon-name>, <tp:taxon-name><tp:taxon-name-part taxon-name-part-type="family">Chrysididae</tp:taxon-name-part></tp:taxon-name>) of the Nordic and Baltic countries, with description of a new species</article-title><source>Zookeys</source><day>23</day><month>12</month><year>2015</year><volume>2015</volume><issue>548</issue><fpage>1</fpage><lpage>116</lpage><pub-id pub-id-type="doi">10.3897/zookeys.548.6164</pub-id></mixed-citation></tp:treatment-meta><tp:nomenclature><tp:taxon-name>
                            <tp:taxon-name-part taxon-name-part-type="genus">Chrysis</tp:taxon-name-part>
                            <tp:taxon-name-part taxon-name-part-type="species">borealis</tp:taxon-name-part>
                        <object-id xmlns:xlink="http://www.w3.org/1999/xlink" content-type="zoobank" xlink:type="simple">http://zoobank.org/3DDF3EF4-6694-4586-B78E-FF79E321AB92</object-id></tp:taxon-name><tp:taxon-authority>Paukkunen, Ødegaard &amp; Soon</tp:taxon-authority><tp:taxon-status xmlns:xlink="http://www.w3.org/1999/xlink" xlink:type="simple">sp. n.</tp:taxon-status><xref ref-type="fig" rid="F23">Figs 106</xref><xref ref-type="fig" rid="F24">, 124</xref><xref ref-type="fig" rid="F25">, 133</xref><xref ref-type="fig" rid="F25">, 136</xref><xref ref-type="fig" rid="F28">, 158</xref><xref ref-type="fig" rid="F29">, 178</xref><xref ref-type="fig" rid="F30">, 179</xref><xref ref-type="fig" rid="F31">, 180–186</xref><xref ref-type="fig" rid="F32">, 187–195</xref><tp:nomenclature-citation-list><tp:nomenclature-citation><tp:taxon-name><tp:taxon-name-part taxon-name-part-type="genus">Chrysis</tp:taxon-name-part> <tp:taxon-name-part taxon-name-part-type="species">mediadentata</tp:taxon-name-part></tp:taxon-name><comment> of authors, not Linsenmaier, 1951.</comment></tp:nomenclature-citation><tp:nomenclature-citation><tp:taxon-name><tp:taxon-name-part taxon-name-part-type="genus">Chrysis</tp:taxon-name-part></tp:taxon-name><comment> sp. sensu <xref ref-type="bibr" rid="B147">Soon et al. (2014)</xref> and <xref ref-type="bibr" rid="B119">Paukkunen et al. (2014</xref>: 44).</comment></tp:nomenclature-citation></tp:nomenclature-citation-list></tp:nomenclature><tp:treatment-sec sec-type="type material"><title>Type material.</title><p>11 ♀♀ and 15 ♂♂. DNA barcode sequences of all type specimens are available at GenBank or Barcode of Life Data System (<xref ref-type="bibr" rid="B123">Ratnasingham and Hebert 2007</xref>).</p></tp:treatment-sec><tp:treatment-sec sec-type="Holotype"><title>Holotype.</title><p><bold>Norway</bold>, ♀ (HYMNI560), Nord-Trøndelag, Ørin, <named-content xmlns:xlink="http://www.w3.org/1999/xlink" content-type="dwc:verbatimCoordinates" xlink:type="simple">63.802°N, 11.459°E</named-content>, 9.VII.2014, leg. F. Ødegaard (NUM) (Fig. <xref ref-type="fig" rid="F30">179</xref>).</p></tp:treatment-sec><tp:treatment-sec sec-type="Paratypes"><title>Paratypes.</title><p><bold>Finland</bold>, 1 ♂ (FACU-000396), Kittilän Lappi, Kolari, Ylläs, <named-content xmlns:xlink="http://www.w3.org/1999/xlink" content-type="dwc:verbatimCoordinates" xlink:type="simple">67.586°N, 24.239°E</named-content>, 9.VII.1989, leg. M. Koponen (MZH); 1 ♂ (MZH_GP.74723), Sompion Lappi, Sodankylä, <named-content xmlns:xlink="http://www.w3.org/1999/xlink" content-type="dwc:verbatimCoordinates" xlink:type="simple">68.027°N, 27.413°E</named-content>, 1.VII.2002, leg. J. Itämies (MZH); 1 ♀ (TUZ616001), Enontekiön Lappi, Malla Strict Nature Reserve, <named-content xmlns:xlink="http://www.w3.org/1999/xlink" content-type="dwc:verbatimCoordinates" xlink:type="simple">69.060°N, 20.759°E</named-content>, 15.VII.2009, leg. V. Soon (TUZ); 1 ♀ (FACU-000399), Enontekiön Lappi, Annjaloanji, <named-content xmlns:xlink="http://www.w3.org/1999/xlink" content-type="dwc:verbatimCoordinates" xlink:type="simple">69.172°N, 21.439°E</named-content>, 11.VII.2007, leg. R. Jussila (private collection of M. Raekunnas, Hämeenlinna, Finland); 2 ♂♂ (MZH_GP.92704, MZH_GP.92705), Inarin Lappi, Inari, Ivalo, <named-content xmlns:xlink="http://www.w3.org/1999/xlink" content-type="dwc:verbatimCoordinates" xlink:type="simple">68.643°N, 27.524°E</named-content>, 26.VI.2013, leg. T. Järveläinen (MZH and NMLS); <bold>Norway</bold>, 1 ♂ (Chrysis132), Buskerud, Hokksund, Lilleby, <named-content xmlns:xlink="http://www.w3.org/1999/xlink" content-type="dwc:verbatimCoordinates" xlink:type="simple">59.779°, N 9.933°E</named-content>, 1.V.2012, leg. F. Ødegaard (NUM); 1 ♂ (Chrysis004), Buskerud, Nedre Eiker, Solbergfjell, <named-content xmlns:xlink="http://www.w3.org/1999/xlink" content-type="dwc:verbatimCoordinates" xlink:type="simple">59.759°N, 10.041°E</named-content>, 28.VI.2012, leg. F. Ødegaard (NUM); 1 ♀ (NOCHR254), Hordaland, Masfjorden, Mjanger, <named-content xmlns:xlink="http://www.w3.org/1999/xlink" content-type="dwc:verbatimCoordinates" xlink:type="simple">60.768°N, 5.348°E</named-content>, 3.IX.2009, leg. A. Staverløkk (NUM); 1 ♂ (HYMNI559), Nord-Trøndelag, Ørin, <named-content xmlns:xlink="http://www.w3.org/1999/xlink" content-type="dwc:verbatimCoordinates" xlink:type="simple">63.802°N, 11.459°E</named-content>, 9.VII.2014, leg. F. Ødegaard (NUM); 1 ♂ (Chrysis034), Oppland, Nord-Fron, Stordalsberget, <named-content xmlns:xlink="http://www.w3.org/1999/xlink" content-type="dwc:verbatimCoordinates" xlink:type="simple">61.587°N, 9.819°E</named-content>, 9.V.2009, leg. F. Ødegaard (NUM); 1 ♂ (Chrysis089), Oppland, Nord-Fron, Stordalsberget, <named-content xmlns:xlink="http://www.w3.org/1999/xlink" content-type="dwc:verbatimCoordinates" xlink:type="simple">61.587°N, 9.819°E</named-content>, 1.VI.2009, leg. F. Ødegaard (NUM); 1 ♀ (Chrysis180), Oppland, Nord-Fron, Stordalsberget, <named-content xmlns:xlink="http://www.w3.org/1999/xlink" content-type="dwc:verbatimCoordinates" xlink:type="simple">61.587°N, 9.819°E</named-content>, 1.IX.2009, leg. F. Ødegaard (NUM); 1 ♂ (Chrysis183), Sogn og Fjordane, Luster, Ornes, <named-content xmlns:xlink="http://www.w3.org/1999/xlink" content-type="dwc:verbatimCoordinates" xlink:type="simple">61.286°N, 7.341°E</named-content>, 4.VII.2011, leg. F. Ødegaard (NUM); 1 ♂ (Chrysis021), Sør-Trøndelag, Røros, Småsetran, <named-content xmlns:xlink="http://www.w3.org/1999/xlink" content-type="dwc:verbatimCoordinates" xlink:type="simple">62.573°N, 11.413°E</named-content>, 11.VII.2010, leg. F. Ødegaard (NUM); 1 ♀ (Chrysis187), 1 ♂ (Chrysis189), Sør-Trøndelag, Røros, Småsetran, <named-content xmlns:xlink="http://www.w3.org/1999/xlink" content-type="dwc:verbatimCoordinates" xlink:type="simple">62.573°N, 11.413°E</named-content>, 23.VII.2007, leg. F. Ødegaard (NUM); 1 ♂ (Chrysis125), Sør-Trøndelag, Røros, Kvitsanden, <named-content xmlns:xlink="http://www.w3.org/1999/xlink" content-type="dwc:verbatimCoordinates" xlink:type="simple">62.573°N, 11.412°E</named-content>, 31.VII.2008, leg. F. Ødegaard (NUM); 1 ♂ (NOCHR267), Sør-Trøndelag, Trondheim, Lade, <named-content xmlns:xlink="http://www.w3.org/1999/xlink" content-type="dwc:verbatimCoordinates" xlink:type="simple">63.447°N, 10.434°E</named-content>, 27.V.2013, leg. F. Ødegaard (NUM); <bold>Russia</bold>, 1 ♀ (MZH_GP.78002), Lapponia tulomensis, 45 km east of Murmansk, <named-content xmlns:xlink="http://www.w3.org/1999/xlink" content-type="dwc:verbatimCoordinates" xlink:type="simple">68.876°N, 34.196°E</named-content>, 16.VII.2006, leg. M.V. Kozlov (MZH); <bold>Sweden</bold>, 1 ♀ (TUZ616002), Öland, Persnäs, <named-content xmlns:xlink="http://www.w3.org/1999/xlink" content-type="dwc:verbatimCoordinates" xlink:type="simple">57.046°N, 16.931°E</named-content>, 20.VII.2007, leg. J. Abenius (TUZ); 1 ♀ (MZH_GP.92690), Gotland, Stora Karlsö, Hien, <named-content xmlns:xlink="http://www.w3.org/1999/xlink" content-type="dwc:verbatimCoordinates" xlink:type="simple">57.289°N, 17.964°E</named-content>, 6.VII.2012, leg. N. Johansson (MZH); 1 ♀ (MZH_GP.92688), 1 ♂ (MZH_GP.92689), Gotland, Stora Karlsö, Hien, <named-content xmlns:xlink="http://www.w3.org/1999/xlink" content-type="dwc:verbatimCoordinates" xlink:type="simple">57.289°N, 17.964°E</named-content>, 8.VII.2012, leg. N. Johansson (MZH); 1 ♀ (MZH_GP.92691), Gotland, Fårö, Norsta Auren, <named-content xmlns:xlink="http://www.w3.org/1999/xlink" content-type="dwc:verbatimCoordinates" xlink:type="simple">57.981°N, 19.326°E</named-content>, 8.VII.2012, leg. N. Johansson (MZH).</p><!--PageBreak--></tp:treatment-sec><tp:treatment-sec sec-type="Diagnosis"><title>Diagnosis.</title><p>Length 6–11 mm. The species is very similar to <italic><tp:taxon-name><tp:taxon-name-part taxon-name-part-type="genus">Chrysis</tp:taxon-name-part> <tp:taxon-name-part taxon-name-part-type="species">impressa</tp:taxon-name-part></tp:taxon-name></italic> in shape and structure, but the colouration is darker and the length of F1 compared to F2 is larger (Table <xref ref-type="table" rid="T1">1</xref>). The mesoscutum of the female is usually black, violet or dark blue with relatively fine and dense punctation (Figs <xref ref-type="fig" rid="F28">158</xref>, <xref ref-type="fig" rid="F30">179</xref>). The punctures are generally of the same colour as the interstices. The metasoma has golden red or reddish tergites (Figs <xref ref-type="fig" rid="F23">106</xref>, <xref ref-type="fig" rid="F30">179</xref>) and the sternites are dark green or bluish in the female (Fig. <xref ref-type="fig" rid="F24">124</xref>), but often with golden red colour in male (Fig. <xref ref-type="fig" rid="F25">133</xref>). Compared to <italic><tp:taxon-name><tp:taxon-name-part taxon-name-part-type="genus">Chrysis</tp:taxon-name-part> <tp:taxon-name-part taxon-name-part-type="species">corusca</tp:taxon-name-part></tp:taxon-name></italic>, the body shape is stouter, the metasoma is notably swollen (Figs <xref ref-type="fig" rid="F23">106</xref>, <xref ref-type="fig" rid="F30">179</xref>), the black spots of S2 are broader (Figs <xref ref-type="fig" rid="F24">124</xref>, <xref ref-type="fig" rid="F25">133</xref>) and the mandible is thinner. Dark specimens of <italic><tp:taxon-name><tp:taxon-name-part taxon-name-part-type="genus">Chrysis</tp:taxon-name-part> <tp:taxon-name-part taxon-name-part-type="species">schencki</tp:taxon-name-part></tp:taxon-name></italic> are also very similar, but have a thinner mandible and coarser punctation on the scapal basin, and are more slender in habitus. The males of <italic><tp:taxon-name><tp:taxon-name-part taxon-name-part-type="genus">Chrysis</tp:taxon-name-part> <tp:taxon-name-part taxon-name-part-type="species">borealis</tp:taxon-name-part></tp:taxon-name></italic> in particular are difficult to distinguish from <italic><tp:taxon-name><tp:taxon-name-part taxon-name-part-type="genus">Chrysis</tp:taxon-name-part> <tp:taxon-name-part taxon-name-part-type="species">impressa</tp:taxon-name-part></tp:taxon-name></italic> and <italic><tp:taxon-name><tp:taxon-name-part taxon-name-part-type="genus">Chrysis</tp:taxon-name-part> <tp:taxon-name-part taxon-name-part-type="species">schencki</tp:taxon-name-part></tp:taxon-name></italic>. On average, the length ratio F1/F2 is <!--PageBreak-->larger (1.3–1.5:1) (Fig. <xref ref-type="fig" rid="F29">178</xref>, Table <xref ref-type="table" rid="T1">1</xref>), the black spots of S2 are larger (Fig. <xref ref-type="fig" rid="F25">133</xref>) and the punctation of the mesoscutum is finer in <italic><tp:taxon-name><tp:taxon-name-part taxon-name-part-type="genus">Chrysis</tp:taxon-name-part> <tp:taxon-name-part taxon-name-part-type="species">borealis</tp:taxon-name-part></tp:taxon-name></italic>. Identification of the males is not always possible with certainty.</p></tp:treatment-sec><tp:treatment-sec sec-type="Description of female"><title>Description of female.</title><p>Body length 7.8–10.3 mm, forewing length 5.1–6.6 mm (n = 12).</p><p>Head. Height 1.8–2.1 mm, width 2.3–2.6 mm, length 1.0–1.1 mm, shortest interocular distance 9.4–11.0 mm. Scapal basin green or greenish blue, usually becoming darker blue or violet dorsally below frontal carina. Punctation of scapal basin very dense and fine, partially coriaceous with rugae formed by the puncture margins. Transverse frontal carina well developed, usually relatively evenly arcuate or slightly notched medially. Vertex dark blue, dark violet or black. Pubescence on vertex light brownish. Malar space 1.4 times broader than high. Mandible blackish brown, apically and in inner margin light brown, without subapical tooth. In lateral view, mandible relatively thick (similar to <italic><tp:taxon-name><tp:taxon-name-part taxon-name-part-type="genus">Chrysis</tp:taxon-name-part> <tp:taxon-name-part taxon-name-part-type="species">impressa</tp:taxon-name-part></tp:taxon-name></italic>), its sides medially almost parallel and basally only slightly concave. Scapus, pedicellus, and F1 with green, blue or violet metallic reflections. Relative lengths of P/F1/F2/F3 are 1/1.8/1.1/0.9. F1 usually 1.4–1.7 times as long as F2 (Table <xref ref-type="table" rid="T1">1</xref>). F4–F10 approximately 1.2 times as long as broad.</p><p>Mesosoma. Length 3.0–3.8 mm, width anterior to tegulae 2.0–2.7 mm. Length of pronotum medially 0.5–0.6 mm and width at anterior margin 1.8–2.2 mm. Colour of pronotum medially black, dark violet or dark blue, on the margins lighter green, blue or violet, only rarely with golden reflections (Figs <xref ref-type="fig" rid="F28">158</xref>, <xref ref-type="fig" rid="F30">179</xref>). Medial groove relatively shallow and indistinctly delimited. Mesoscutum dark violet or black, sometimes with bluish reflections (Figs <xref ref-type="fig" rid="F28">158</xref>, <xref ref-type="fig" rid="F30">179</xref>). Punctures generally of the same colour as interstices. Punctation of mesoscutum relatively fine and dense with narrow interstices (Figs <xref ref-type="fig" rid="F28">158</xref>, <xref ref-type="fig" rid="F30">179</xref>). Size of punctures on average smaller than in <italic><tp:taxon-name><tp:taxon-name-part taxon-name-part-type="genus">Chrysis</tp:taxon-name-part> <tp:taxon-name-part taxon-name-part-type="species">impressa</tp:taxon-name-part></tp:taxon-name></italic> and <italic><tp:taxon-name><tp:taxon-name-part taxon-name-part-type="genus">Chrysis</tp:taxon-name-part> <tp:taxon-name-part taxon-name-part-type="species">schencki</tp:taxon-name-part></tp:taxon-name></italic>. Interstices with scattered small punctures. Tegula green, blue or violet, with paler colour laterally. Mesoscutellum black medially and violet, blue, or sometimes greenish laterally, with irregular large punctures. Metanotum and propodeum violet, blue or green<!--PageBreak--><!--PageBreak-->ish. Outer margin of lateral propodeal teeth straight or slightly concave. Pubescence on mesosoma whitish. Legs violet, blue or greenish, but tarsal segments dark brown. Wing venation as in <italic><tp:taxon-name><tp:taxon-name-part taxon-name-part-type="genus">Chrysis</tp:taxon-name-part> <tp:taxon-name-part taxon-name-part-type="species">impressa</tp:taxon-name-part></tp:taxon-name></italic> and <italic><tp:taxon-name><tp:taxon-name-part taxon-name-part-type="genus">Chrysis</tp:taxon-name-part> <tp:taxon-name-part taxon-name-part-type="species">schencki</tp:taxon-name-part></tp:taxon-name></italic>.</p><p>Metasoma. Length 3.8–4.9 mm, maximum width 2.4–2.9 mm. Colour of tergites golden red or reddish, T1 anteriorly often greenish (Fig. <xref ref-type="fig" rid="F23">106</xref>). T1 with strong punctation, a weakly elevated medial line with sparser punctation, and very small and scattered punctures on interstices. Punctation of T2 anteriorly regular and dense, of the same strength as on T1 (Fig. <xref ref-type="fig" rid="F23">106</xref>). Punctation becoming weaker and more scattered laterally and posteriorly. T2 with prominent elevated medial line, anteriorly narrow and posteriorly broad, flat and shiny. T3 weakly saddle-shaped, with regular, strong and dense punctation, and often with elevated midline. Punctures of T3 on average as large as posteriorly on T2. Interstices usually with prominent microsculpture, whereby surface appears dull (Fig. <xref ref-type="fig" rid="F23">106</xref>). Posterior margin of T3 with four broadly separated teeth, intervals shallow. Medial interval usually about 1.5 times wider than lateral intervals. Subapical pit row with 15–20 black or bluish pits. Subapical lateral swellings relatively strong. Pubescence silvery white. Sternite colour green or blue, occasionally with golden reflections (Fig. <xref ref-type="fig" rid="F24">124</xref>). Black spots of S2 relatively large and subrectangular, their margins often vaguely delimited (Fig. <xref ref-type="fig" rid="F24">124</xref>). Ovipositor thin, similar to <italic><tp:taxon-name><tp:taxon-name-part taxon-name-part-type="genus">Chrysis</tp:taxon-name-part> <tp:taxon-name-part taxon-name-part-type="species">ignita</tp:taxon-name-part></tp:taxon-name></italic> and <italic><tp:taxon-name><tp:taxon-name-part taxon-name-part-type="genus">Chrysis</tp:taxon-name-part> <tp:taxon-name-part taxon-name-part-type="species">impressa</tp:taxon-name-part></tp:taxon-name></italic> (Fig. <xref ref-type="fig" rid="F21">92</xref>). Internal sternites and tergites similar to <italic><tp:taxon-name><tp:taxon-name-part taxon-name-part-type="genus">Chrysis</tp:taxon-name-part> <tp:taxon-name-part taxon-name-part-type="species">impressa</tp:taxon-name-part></tp:taxon-name></italic> (Figs <xref ref-type="fig" rid="F31">180–186</xref>). T5 relatively narrow, about three times as long as broad, and tapering posteriorly, without lateral stigmae (Fig. <xref ref-type="fig" rid="F31">181</xref>).</p></tp:treatment-sec><tp:treatment-sec sec-type="Description of male"><title>Description of male.</title><p>Body length 6.7–9.0 mm, forewing length 4.7–6.0 mm (n = 15).</p><p>Head. Height 1.5–2.0 mm, width 1.9–2.4 mm, length 0.8–1.1 mm, shortest interocular distance 0.3–0.4 mm. Structure and colouration as in female, but scapal basin often slightly paler, shape of transverse frontal carina more variable, pubescence longer and mandible thicker. Sides of mandible basally slightly concave, gradually converging towards apex in lateral view. Relative lengths of P/F1/F2/F3 are 1/1.8/1.3/1.2 (Fig. <xref ref-type="fig" rid="F29">178</xref>). F1 usually 1.3–1.5 times as long as F2 (Table <xref ref-type="table" rid="T1">1</xref>). F4–F10 as in female, or slightly shorter.</p><p>Mesosoma. Length 2.5–3.5 mm, width anterior to tegulae 1.7–2.4 mm. Length of pronotum medially 0.3–0.6 mm and width at anterior margin 1.5–2.1 mm. Structure as in female, but colouration usually somewhat lighter and pubescence longer. Margins of pronotum more often with golden reflections, and mesoscutum sometimes entirely blue. Mesoscutellum often medially violet, not always black, whereas mesoscutellum laterally, metanotum and propodeum violet, blue or golden green. Legs green, golden green or bluish with dark brown tibiae.</p><p>Metasoma. Length 3.3–4.4 mm, maximum width 2.1–2.8 mm. Colour of tergites as in female, but punctation of T1 and T2 usually denser and finer. T3 with very dense and homogenous punctation. Interstices shining without distinct microsculpture. T3 convex, not medially depressed as in female. Shape of apical teeth of T3 relatively variable. Medial interval narrower than or as wide as lateral intervals. Subapical pit row with 12–20 black pits. Subapical lateral swellings weak or nearly missing. Sternites with green, golden and reddish colour (Fig. <xref ref-type="fig" rid="F25">133</xref>), sometimes almost <!--PageBreak-->completely green. Black spots of S2 large and rounded (Fig. <xref ref-type="fig" rid="F25">133</xref>). Inner margin of paramere rounded (Fig. <xref ref-type="fig" rid="F25">136</xref>). Internal sternites and tergites similar to <italic><tp:taxon-name><tp:taxon-name-part taxon-name-part-type="genus">Chrysis</tp:taxon-name-part> <tp:taxon-name-part taxon-name-part-type="species">impressa</tp:taxon-name-part></tp:taxon-name></italic> (Figs <xref ref-type="fig" rid="F32">187–195</xref>). S8 about 1.2 times as long as broad, posteriorly pointed and anteriorly rounded (Fig. <xref ref-type="fig" rid="F32">195</xref>).</p></tp:treatment-sec><tp:treatment-sec sec-type="Geographic variation"><title>Geographic variation.</title><p>Southern specimens from Estonia, Öland and Gotland are more uniform in colour than specimens from Finland, Norway and the Swedish mainland. The mesosoma of southern specimens is uniformly bright blue or violet with some greenish reflections, whereas in northern specimens, the mesoscutum and central part of the pronotum are commonly black or dark violet, and the margins of the pronotum and mesoscutellum are, in contrast, greenish or even golden green, especially in the males.</p></tp:treatment-sec><tp:treatment-sec sec-type="DNA analysis"><title>DNA analysis.</title><p>Variable positions of the DNA barcode sequences of <italic><tp:taxon-name><tp:taxon-name-part taxon-name-part-type="genus">Chrysis</tp:taxon-name-part> <tp:taxon-name-part taxon-name-part-type="species">borealis</tp:taxon-name-part></tp:taxon-name></italic> sp. n. and its sibling species, <italic><tp:taxon-name><tp:taxon-name-part taxon-name-part-type="genus">Chrysis</tp:taxon-name-part> <tp:taxon-name-part taxon-name-part-type="species">ignita</tp:taxon-name-part></tp:taxon-name></italic> and <italic><tp:taxon-name><tp:taxon-name-part taxon-name-part-type="genus">Chrysis</tp:taxon-name-part> <tp:taxon-name-part taxon-name-part-type="species">impressa</tp:taxon-name-part></tp:taxon-name></italic>, are presented in Table <xref ref-type="table" rid="T2">2</xref>. Despite relatively high intraspecific variability, there are two diagnostic nucleotide mutations conserved in all sequences of <italic><tp:taxon-name><tp:taxon-name-part taxon-name-part-type="genus">Chrysis</tp:taxon-name-part> <tp:taxon-name-part taxon-name-part-type="species">borealis</tp:taxon-name-part></tp:taxon-name></italic> sp. n. compared to <italic><tp:taxon-name><tp:taxon-name-part taxon-name-part-type="genus">Chrysis</tp:taxon-name-part> <tp:taxon-name-part taxon-name-part-type="species">ignita</tp:taxon-name-part></tp:taxon-name></italic> and <italic><tp:taxon-name><tp:taxon-name-part taxon-name-part-type="genus">Chrysis</tp:taxon-name-part> <tp:taxon-name-part taxon-name-part-type="species">impressa</tp:taxon-name-part></tp:taxon-name></italic>: G instead of A in position 241 and T instead of C in position 340. Additionally, there are three transitions shared with <italic><tp:taxon-name><tp:taxon-name-part taxon-name-part-type="genus">Chrysis</tp:taxon-name-part> <tp:taxon-name-part taxon-name-part-type="species">impressa</tp:taxon-name-part></tp:taxon-name></italic>, but differing from <italic><tp:taxon-name><tp:taxon-name-part taxon-name-part-type="genus">Chrysis</tp:taxon-name-part> <tp:taxon-name-part taxon-name-part-type="species">ignita</tp:taxon-name-part></tp:taxon-name></italic>, and one transition shared with <italic><tp:taxon-name><tp:taxon-name-part taxon-name-part-type="genus">Chrysis</tp:taxon-name-part> <tp:taxon-name-part taxon-name-part-type="species">ignita</tp:taxon-name-part></tp:taxon-name></italic>, but differing from both haplotypes of <italic><tp:taxon-name><tp:taxon-name-part taxon-name-part-type="genus">Chrysis</tp:taxon-name-part> <tp:taxon-name-part taxon-name-part-type="species">impressa</tp:taxon-name-part></tp:taxon-name></italic>. All samples of <italic><tp:taxon-name><tp:taxon-name-part taxon-name-part-type="genus">Chrysis</tp:taxon-name-part> <tp:taxon-name-part taxon-name-part-type="species">borealis</tp:taxon-name-part></tp:taxon-name></italic> sp. n. cluster together indicating their closer relationship with each-other than the other two species (Fig. <xref ref-type="fig" rid="F33">196</xref>).</p></tp:treatment-sec><tp:treatment-sec sec-type="Distribution"><title>Distribution.</title><p>Denmark, Estonia, Finland, Norway, Sweden. Rare. – West Palearctic (?), general distribution poorly known. So far only known from the Nordic and Baltic countries and north-western Russia (Leningrad Oblast, Republic of Karelia, Murmansk Oblast) (<xref ref-type="bibr" rid="B119">Paukkunen et al. 2014</xref>).</p></tp:treatment-sec><tp:treatment-sec sec-type="Biology"><title>Biology.</title><p>Habitat: rocky outcrops, cliffs, alpine meadows, forest margins. Often found on islands of the Baltic Sea and in Lapland, where other species of the <italic><tp:taxon-name><tp:taxon-name-part taxon-name-part-type="genus">Chrysis</tp:taxon-name-part> <tp:taxon-name-part taxon-name-part-type="species">ignita</tp:taxon-name-part></tp:taxon-name></italic> group are uncommon. Adults have been found sitting on sun-exposed leaves of <italic><tp:taxon-name><tp:taxon-name-part taxon-name-part-type="genus">Tussilago</tp:taxon-name-part></tp:taxon-name></italic> and flowers of <tp:taxon-name><tp:taxon-name-part taxon-name-part-type="family">Apiaceae</tp:taxon-name-part></tp:taxon-name>. They have also been collected using yellow pan traps. Flight period: late May to late August. A few specimens have been collected in early May and September. Host: <italic><tp:taxon-name><tp:taxon-name-part taxon-name-part-type="genus">Ancistrocerus</tp:taxon-name-part> <tp:taxon-name-part taxon-name-part-type="species">parietum</tp:taxon-name-part></tp:taxon-name></italic> (Linnaeus) (<tp:taxon-name><tp:taxon-name-part taxon-name-part-type="family">Vespidae</tp:taxon-name-part></tp:taxon-name>), based on records of <italic><tp:taxon-name><tp:taxon-name-part taxon-name-part-type="genus">Chrysis</tp:taxon-name-part> <tp:taxon-name-part taxon-name-part-type="species">borealis</tp:taxon-name-part></tp:taxon-name></italic> sp. n. from islands and other coastal localities, where <italic><tp:taxon-name><tp:taxon-name-part taxon-name-part-type="genus">Ancistrocerus</tp:taxon-name-part> <tp:taxon-name-part taxon-name-part-type="species">parietum</tp:taxon-name-part></tp:taxon-name></italic> is the only species of <tp:taxon-name><tp:taxon-name-part taxon-name-part-type="subfamily">Eumeninae</tp:taxon-name-part></tp:taxon-name>. In northern alpine areas, where <italic><tp:taxon-name><tp:taxon-name-part taxon-name-part-type="genus">Ancistrocerus</tp:taxon-name-part> <tp:taxon-name-part taxon-name-part-type="species">parietum</tp:taxon-name-part></tp:taxon-name></italic> is not present, <italic><tp:taxon-name><tp:taxon-name-part taxon-name-part-type="genus">Ancistrocerus</tp:taxon-name-part> <tp:taxon-name-part taxon-name-part-type="species">scoticus</tp:taxon-name-part></tp:taxon-name></italic> (Curtis) is the most likely host species.</p></tp:treatment-sec><tp:treatment-sec sec-type="Etymology"><title>Etymology.</title><p>The species epithet <italic><tp:taxon-name><tp:taxon-name-part taxon-name-part-type="species">borealis</tp:taxon-name-part></tp:taxon-name></italic> is a Latin word derived from the Greek <italic>boreas</italic> which means north. We use it here as an adjective in the feminine case. The interpretation of <tp:taxon-name><tp:taxon-name-part taxon-name-part-type="species">borealis</tp:taxon-name-part></tp:taxon-name> should be “northern”.</p></tp:treatment-sec><tp:treatment-sec sec-type="Remarks"><title>Remarks.</title><p><italic><tp:taxon-name><tp:taxon-name-part taxon-name-part-type="genus">Chrysis</tp:taxon-name-part> <tp:taxon-name-part taxon-name-part-type="species">borealis</tp:taxon-name-part></tp:taxon-name></italic> sp. n. is very closely related to <italic><tp:taxon-name><tp:taxon-name-part taxon-name-part-type="genus">Chrysis</tp:taxon-name-part> <tp:taxon-name-part taxon-name-part-type="species">impressa</tp:taxon-name-part></tp:taxon-name></italic>, and cannot always be determined with certainty by morphological characters only. It is also easily confused with <italic><tp:taxon-name><tp:taxon-name-part taxon-name-part-type="genus">Chrysis</tp:taxon-name-part> <tp:taxon-name-part taxon-name-part-type="species">schencki</tp:taxon-name-part></tp:taxon-name></italic>. The colouration of <italic><tp:taxon-name><tp:taxon-name-part taxon-name-part-type="genus">Chrysis</tp:taxon-name-part> <tp:taxon-name-part taxon-name-part-type="species">impressa</tp:taxon-name-part></tp:taxon-name></italic> can sometimes be relatively dark and similar to <italic><tp:taxon-name><tp:taxon-name-part taxon-name-part-type="genus">Chrysis</tp:taxon-name-part> <tp:taxon-name-part taxon-name-part-type="species">borealis</tp:taxon-name-part></tp:taxon-name></italic> n. sp., which possibly could be caused by cool weather during the larval and pupal development. Generally, the colouration of chrysidids becomes darker in northern and alpine localities with cool climatic conditions. <italic><tp:taxon-name><tp:taxon-name-part taxon-name-part-type="genus">Chrysis</tp:taxon-name-part> <tp:taxon-name-part taxon-name-part-type="species">borealis</tp:taxon-name-part></tp:taxon-name></italic> n. sp. is mainly found in cooler habitats than <italic><tp:taxon-name><tp:taxon-name-part taxon-name-part-type="genus">Chrysis</tp:taxon-name-part> <tp:taxon-name-part taxon-name-part-type="species">impressa</tp:taxon-name-part></tp:taxon-name></italic>, so it could be claimed to constitute only a dark ecological form of <italic><tp:taxon-name><tp:taxon-name-part taxon-name-part-type="genus">Chrysis</tp:taxon-name-part> <tp:taxon-name-part taxon-name-part-type="species">impressa</tp:taxon-name-part></tp:taxon-name></italic> and not a distinct species. The slight, <!--PageBreak-->but constant divergence in the DNA barcode sequence (Table <xref ref-type="table" rid="T2">2</xref>) and the statistically significant difference in the F1/F2 ratio (Table <xref ref-type="table" rid="T1">1</xref>), however, supports the treatment of <italic><tp:taxon-name><tp:taxon-name-part taxon-name-part-type="genus">Chrysis</tp:taxon-name-part> <tp:taxon-name-part taxon-name-part-type="species">impressa</tp:taxon-name-part></tp:taxon-name></italic> and <italic><tp:taxon-name><tp:taxon-name-part taxon-name-part-type="genus">Chrysis</tp:taxon-name-part> <tp:taxon-name-part taxon-name-part-type="species">borealis</tp:taxon-name-part></tp:taxon-name></italic> n. sp. as distinct, but evolutionarily young sibling species. It is also noteworthy that the DNA barcode sequence of <italic><tp:taxon-name><tp:taxon-name-part taxon-name-part-type="genus">Chrysis</tp:taxon-name-part> <tp:taxon-name-part taxon-name-part-type="species">ignita</tp:taxon-name-part></tp:taxon-name></italic> is very similar to <italic><tp:taxon-name><tp:taxon-name-part taxon-name-part-type="genus">Chrysis</tp:taxon-name-part> <tp:taxon-name-part taxon-name-part-type="species">borealis</tp:taxon-name-part></tp:taxon-name></italic> n. sp. and <italic><tp:taxon-name><tp:taxon-name-part taxon-name-part-type="genus">Chrysis</tp:taxon-name-part> <tp:taxon-name-part taxon-name-part-type="species">impressa</tp:taxon-name-part></tp:taxon-name></italic> (Table <xref ref-type="table" rid="T2">2</xref>), but due to significant morphological and ecological differences <italic><tp:taxon-name><tp:taxon-name-part taxon-name-part-type="genus">Chrysis</tp:taxon-name-part> <tp:taxon-name-part taxon-name-part-type="species">ignita</tp:taxon-name-part></tp:taxon-name></italic> undoubtedly forms a distinct species. Previous studies indicate that morphological and molecular differences between biologically well-defined species can be extremely small or even nonexistent in the <italic><tp:taxon-name><tp:taxon-name-part taxon-name-part-type="genus">Chrysis</tp:taxon-name-part> <tp:taxon-name-part taxon-name-part-type="species">ignita</tp:taxon-name-part></tp:taxon-name></italic> group (<xref ref-type="bibr" rid="B147">Soon et al. 2014</xref>). An example is provided by <italic><tp:taxon-name><tp:taxon-name-part taxon-name-part-type="genus">Chrysis</tp:taxon-name-part> <tp:taxon-name-part taxon-name-part-type="species">mediata</tp:taxon-name-part></tp:taxon-name></italic> and <italic><tp:taxon-name><tp:taxon-name-part taxon-name-part-type="genus">Chrysis</tp:taxon-name-part> <tp:taxon-name-part taxon-name-part-type="species">solida</tp:taxon-name-part></tp:taxon-name></italic>, which are not always reliably separable by morphological characters or DNA barcodes, but represent ecologically well separated species with different hosts and habitats (<xref ref-type="bibr" rid="B147">Soon et al. 2014</xref>).</p><p>Several authors have earlier identified specimens of <italic><tp:taxon-name><tp:taxon-name-part taxon-name-part-type="genus">Chrysis</tp:taxon-name-part> <tp:taxon-name-part taxon-name-part-type="species">borealis</tp:taxon-name-part></tp:taxon-name></italic> sp. n. erroneously as <italic><tp:taxon-name><tp:taxon-name-part taxon-name-part-type="genus">Chrysis</tp:taxon-name-part> <tp:taxon-name-part taxon-name-part-type="species">mediadentata</tp:taxon-name-part></tp:taxon-name></italic> Linsenmaier, 1951 (<xref ref-type="bibr" rid="B119">Paukkunen et al. 2014</xref>). For example, <xref ref-type="bibr" rid="B43">Erlandsson <!--PageBreak-->(1971)</xref> reported <italic><tp:taxon-name><tp:taxon-name-part taxon-name-part-type="genus">Chrysis</tp:taxon-name-part> <tp:taxon-name-part taxon-name-part-type="species">mediadentata</tp:taxon-name-part></tp:taxon-name></italic> from Sweden, Norway and eastern Fennoscandia based on such misidentified specimens. The dark colouration of <italic><tp:taxon-name><tp:taxon-name-part taxon-name-part-type="genus">Chrysis</tp:taxon-name-part> <tp:taxon-name-part taxon-name-part-type="species">mediadentata</tp:taxon-name-part></tp:taxon-name></italic> can indeed resemble that of <italic><tp:taxon-name><tp:taxon-name-part taxon-name-part-type="genus">Chrysis</tp:taxon-name-part> <tp:taxon-name-part taxon-name-part-type="species">borealis</tp:taxon-name-part></tp:taxon-name></italic> sp. n., but the species is easily distinguished by the breadth of the ovipositor, which in <italic><tp:taxon-name><tp:taxon-name-part taxon-name-part-type="genus">Chrysis</tp:taxon-name-part> <tp:taxon-name-part taxon-name-part-type="species">borealis</tp:taxon-name-part></tp:taxon-name></italic> sp. n. is of the thin <italic><tp:taxon-name><tp:taxon-name-part taxon-name-part-type="species">ignita</tp:taxon-name-part></tp:taxon-name></italic>-type (as in Fig. <xref ref-type="fig" rid="F21">92</xref>), and in <italic><tp:taxon-name><tp:taxon-name-part taxon-name-part-type="genus">Chrysis</tp:taxon-name-part> <tp:taxon-name-part taxon-name-part-type="species">mediadentata</tp:taxon-name-part></tp:taxon-name></italic> of the thick <italic><tp:taxon-name><tp:taxon-name-part taxon-name-part-type="species">solida</tp:taxon-name-part></tp:taxon-name></italic>-type (as in Fig. <xref ref-type="fig" rid="F21">91</xref>) (<xref ref-type="bibr" rid="B86">Linsenmaier 1987</xref>). Additionally, the apical teeth of <italic><tp:taxon-name><tp:taxon-name-part taxon-name-part-type="genus">Chrysis</tp:taxon-name-part> <tp:taxon-name-part taxon-name-part-type="species">mediadentata</tp:taxon-name-part></tp:taxon-name></italic> have deeper intervals, and the two central teeth are more narrowly separated. The mandible of <italic><tp:taxon-name><tp:taxon-name-part taxon-name-part-type="genus">Chrysis</tp:taxon-name-part> <tp:taxon-name-part taxon-name-part-type="species">mediadentata</tp:taxon-name-part></tp:taxon-name></italic> is thicker and the inner margin of the paramere of the male genitalia is angulate (as in Fig. <xref ref-type="fig" rid="F25">137</xref>). So far <italic><tp:taxon-name><tp:taxon-name-part taxon-name-part-type="genus">Chrysis</tp:taxon-name-part> <tp:taxon-name-part taxon-name-part-type="species">mediadentata</tp:taxon-name-part></tp:taxon-name></italic> has not been found in the Nordic and Baltic countries. The northernmost confirmed records are from northern Germany (<xref ref-type="bibr" rid="B69">Jacobs and Kornmilch 2007</xref>).</p><fig id="F30" position="float" orientation="portrait"><label>Figure 179.</label><caption><p>Holotype of <italic><tp:taxon-name><tp:taxon-name-part taxon-name-part-type="genus">Chrysis</tp:taxon-name-part> <tp:taxon-name-part taxon-name-part-type="species">borealis</tp:taxon-name-part></tp:taxon-name></italic> sp. n. ♀ (HYMNI560) Collected from Ørin, Nord-Trøndelag, Norway. Scale 1 mm. (Photo: Arnstein Staverløkk).</p></caption><graphic xmlns:xlink="http://www.w3.org/1999/xlink" xlink:href="zookeys-548-001-g030.jpg" position="float" orientation="portrait" xlink:type="simple" id="oo_70883.jpg"/></fig><table-wrap id="T1" position="float" orientation="portrait"><label>Table 1.</label><caption><p>Length ratio of the first and second flagellomere in <italic><tp:taxon-name><tp:taxon-name-part taxon-name-part-type="genus">Chrysis</tp:taxon-name-part> <tp:taxon-name-part taxon-name-part-type="species">borealis</tp:taxon-name-part></tp:taxon-name></italic> sp. n. and closely related species. All specimens of <italic><tp:taxon-name><tp:taxon-name-part taxon-name-part-type="genus">Chrysis</tp:taxon-name-part> <tp:taxon-name-part taxon-name-part-type="species">borealis</tp:taxon-name-part></tp:taxon-name></italic> sp. n. and <italic><tp:taxon-name><tp:taxon-name-part taxon-name-part-type="genus">Chrysis</tp:taxon-name-part> <tp:taxon-name-part taxon-name-part-type="species">impressa</tp:taxon-name-part></tp:taxon-name></italic>, and most of <italic><tp:taxon-name><tp:taxon-name-part taxon-name-part-type="genus">Chrysis</tp:taxon-name-part> <tp:taxon-name-part taxon-name-part-type="species">schencki</tp:taxon-name-part></tp:taxon-name></italic> were identified by DNA barcoding. In <italic><tp:taxon-name><tp:taxon-name-part taxon-name-part-type="genus">Chrysis</tp:taxon-name-part> <tp:taxon-name-part taxon-name-part-type="species">ignita</tp:taxon-name-part></tp:taxon-name></italic>, most specimens were identified by morphological characters only. A T-test was used for studying statistical differences between species.</p></caption><table id="TID0EKZDM" rules="all"><tbody><tr><td rowspan="2" colspan="1"><bold>Species</bold></td><td rowspan="2" colspan="1"><bold>Sex</bold></td><td rowspan="2" colspan="1"><bold>N</bold></td><td rowspan="1" colspan="4"><bold>F1/F2</bold></td><td rowspan="1" colspan="3"><bold>P-value of T-test</bold></td></tr><tr><td rowspan="1" colspan="1"><bold>Mean</bold></td><td rowspan="1" colspan="1"><bold>Sd</bold></td><td rowspan="1" colspan="1"><bold>Max</bold></td><td rowspan="1" colspan="1"><bold>Min</bold></td><td rowspan="1" colspan="1"><bold><italic><tp:taxon-name><tp:taxon-name-part taxon-name-part-type="genus">Chrysis</tp:taxon-name-part> <tp:taxon-name-part taxon-name-part-type="species">borealis</tp:taxon-name-part></tp:taxon-name></italic> sp. n.</bold></td><td rowspan="1" colspan="1"><bold><italic><tp:taxon-name><tp:taxon-name-part taxon-name-part-type="genus">Chrysis</tp:taxon-name-part> <tp:taxon-name-part taxon-name-part-type="species">ignita</tp:taxon-name-part></tp:taxon-name></italic></bold></td><td rowspan="1" colspan="1"><bold><italic><tp:taxon-name><tp:taxon-name-part taxon-name-part-type="genus">Chrysis</tp:taxon-name-part> <tp:taxon-name-part taxon-name-part-type="species">impressa</tp:taxon-name-part></tp:taxon-name></italic></bold></td></tr><tr><td rowspan="1" colspan="1"><italic><tp:taxon-name><tp:taxon-name-part taxon-name-part-type="genus">Chrysis</tp:taxon-name-part> <tp:taxon-name-part taxon-name-part-type="species">borealis</tp:taxon-name-part></tp:taxon-name></italic> sp. n.</td><td rowspan="1" colspan="1">male</td><td rowspan="1" colspan="1">16</td><td rowspan="1" colspan="1">1.38</td><td rowspan="1" colspan="1">0.07</td><td rowspan="1" colspan="1">1.52</td><td rowspan="1" colspan="1">1.25</td><td rowspan="1" colspan="1">-</td><td rowspan="1" colspan="1">-</td><td rowspan="1" colspan="1">-</td></tr><tr><td rowspan="1" colspan="1"><italic><tp:taxon-name><tp:taxon-name-part taxon-name-part-type="genus">Chrysis</tp:taxon-name-part> <tp:taxon-name-part taxon-name-part-type="species">ignita</tp:taxon-name-part></tp:taxon-name></italic></td><td rowspan="1" colspan="1">male</td><td rowspan="1" colspan="1">10</td><td rowspan="1" colspan="1">1.17</td><td rowspan="1" colspan="1">0.05</td><td rowspan="1" colspan="1">1.25</td><td rowspan="1" colspan="1">1.12</td><td rowspan="1" colspan="1">&lt;0.0001</td><td rowspan="1" colspan="1">-</td><td rowspan="1" colspan="1">-</td></tr><tr><td rowspan="1" colspan="1"><italic><tp:taxon-name><tp:taxon-name-part taxon-name-part-type="genus">Chrysis</tp:taxon-name-part> <tp:taxon-name-part taxon-name-part-type="species">impressa</tp:taxon-name-part></tp:taxon-name></italic></td><td rowspan="1" colspan="1">male</td><td rowspan="1" colspan="1">18</td><td rowspan="1" colspan="1">1.27</td><td rowspan="1" colspan="1">0.07</td><td rowspan="1" colspan="1">1.41</td><td rowspan="1" colspan="1">1.14</td><td rowspan="1" colspan="1">&lt;0.0001</td><td rowspan="1" colspan="1">0.0001</td><td rowspan="1" colspan="1">-</td></tr><tr><td rowspan="1" colspan="1"><italic><tp:taxon-name><tp:taxon-name-part taxon-name-part-type="genus">Chrysis</tp:taxon-name-part> <tp:taxon-name-part taxon-name-part-type="species">schencki</tp:taxon-name-part></tp:taxon-name></italic></td><td rowspan="1" colspan="1">male</td><td rowspan="1" colspan="1">10</td><td rowspan="1" colspan="1">1.26</td><td rowspan="1" colspan="1">0.09</td><td rowspan="1" colspan="1">1.39</td><td rowspan="1" colspan="1">1.11</td><td rowspan="1" colspan="1">0.0008</td><td rowspan="1" colspan="1">0.0078</td><td rowspan="1" colspan="1">0.3314</td></tr><tr><td rowspan="1" colspan="1"><italic><tp:taxon-name><tp:taxon-name-part taxon-name-part-type="genus">Chrysis</tp:taxon-name-part> <tp:taxon-name-part taxon-name-part-type="species">borealis</tp:taxon-name-part></tp:taxon-name></italic> sp. n.</td><td rowspan="1" colspan="1">female</td><td rowspan="1" colspan="1">9</td><td rowspan="1" colspan="1">1.58</td><td rowspan="1" colspan="1">0.11</td><td rowspan="1" colspan="1">1.73</td><td rowspan="1" colspan="1">1.42</td><td rowspan="1" colspan="1">-</td><td rowspan="1" colspan="1">-</td><td rowspan="1" colspan="1">-</td></tr><tr><td rowspan="1" colspan="1"><italic><tp:taxon-name><tp:taxon-name-part taxon-name-part-type="genus">Chrysis</tp:taxon-name-part> <tp:taxon-name-part taxon-name-part-type="species">ignita</tp:taxon-name-part></tp:taxon-name></italic></td><td rowspan="1" colspan="1">female</td><td rowspan="1" colspan="1">10</td><td rowspan="1" colspan="1">1.41</td><td rowspan="1" colspan="1">0.07</td><td rowspan="1" colspan="1">1.50</td><td rowspan="1" colspan="1">1.29</td><td rowspan="1" colspan="1">0.0005</td><td rowspan="1" colspan="1">-</td><td rowspan="1" colspan="1">-</td></tr><tr><td rowspan="1" colspan="1"><italic><tp:taxon-name><tp:taxon-name-part taxon-name-part-type="genus">Chrysis</tp:taxon-name-part> <tp:taxon-name-part taxon-name-part-type="species">impressa</tp:taxon-name-part></tp:taxon-name></italic></td><td rowspan="1" colspan="1">female</td><td rowspan="1" colspan="1">13</td><td rowspan="1" colspan="1">1.44</td><td rowspan="1" colspan="1">0.11</td><td rowspan="1" colspan="1">1.63</td><td rowspan="1" colspan="1">1.25</td><td rowspan="1" colspan="1">0.0045</td><td rowspan="1" colspan="1">0.1582</td><td rowspan="1" colspan="1">-</td></tr><tr><td rowspan="1" colspan="1"><italic><tp:taxon-name><tp:taxon-name-part taxon-name-part-type="genus">Chrysis</tp:taxon-name-part> <tp:taxon-name-part taxon-name-part-type="species">schencki</tp:taxon-name-part></tp:taxon-name></italic></td><td rowspan="1" colspan="1">female</td><td rowspan="1" colspan="1">10</td><td rowspan="1" colspan="1">1.48</td><td rowspan="1" colspan="1">0.07</td><td rowspan="1" colspan="1">1.58</td><td rowspan="1" colspan="1">1.38</td><td rowspan="1" colspan="1">0.0128</td><td rowspan="1" colspan="1">0.0165</td><td rowspan="1" colspan="1">0.1916</td></tr></tbody></table></table-wrap><fig id="F31" position="float" orientation="portrait"><label>Figures 180–186.</label><caption><p>Internal tergites and sternites of <italic><tp:taxon-name><tp:taxon-name-part taxon-name-part-type="genus">Chrysis</tp:taxon-name-part> <tp:taxon-name-part taxon-name-part-type="species">borealis</tp:taxon-name-part></tp:taxon-name></italic> sp. n. ♀: <bold>180</bold> T4 <bold>181</bold> T5 <bold>182</bold> T6 <bold>183</bold> T7 <bold>184</bold> S4 <bold>185</bold> S5 <bold>186</bold> S6. Illustrations based on a paratype from Sweden (MZH_GP.92691). Scale 1 mm. (Drawings: Juho Paukkunen)</p></caption><graphic xmlns:xlink="http://www.w3.org/1999/xlink" xlink:href="zookeys-548-001-g031.jpg" position="float" orientation="portrait" xlink:type="simple" id="oo_70884.jpg"/></fig><fig id="F32" position="float" orientation="portrait"><label>Figures 187–195.</label><caption><p>Internal tergites and sternites of <italic><tp:taxon-name><tp:taxon-name-part taxon-name-part-type="genus">Chrysis</tp:taxon-name-part> <tp:taxon-name-part taxon-name-part-type="species">borealis</tp:taxon-name-part></tp:taxon-name></italic> sp. n. ♂: <bold>187</bold> T4 <bold>188</bold> T5 <bold>189</bold> T6 <bold>190</bold> T7 <bold>191</bold> S4 <bold>192</bold> S5 <bold>193</bold> S6 <bold>194</bold> S7 <bold>195</bold> S8. Illustrations based on a paratype from Finland (MZH_GP.92704). Scale 1 mm. (Drawings: Juho Paukkunen)</p></caption><graphic xmlns:xlink="http://www.w3.org/1999/xlink" xlink:href="zookeys-548-001-g032.jpg" position="float" orientation="portrait" xlink:type="simple" id="oo_70885.jpg"/></fig><table-wrap id="T2" position="float" orientation="portrait"><label>Table 2.</label><caption><p>Variable positions in DNA barcode sequences of <italic><tp:taxon-name><tp:taxon-name-part taxon-name-part-type="genus">Chrysis</tp:taxon-name-part> <tp:taxon-name-part taxon-name-part-type="species">borealis</tp:taxon-name-part></tp:taxon-name></italic> sp. n. (type specimens) compared with all known haplotypes of <italic><tp:taxon-name><tp:taxon-name-part taxon-name-part-type="genus">Chrysis</tp:taxon-name-part> <tp:taxon-name-part taxon-name-part-type="species">ignita</tp:taxon-name-part></tp:taxon-name></italic> and <italic><tp:taxon-name><tp:taxon-name-part taxon-name-part-type="genus">Chrysis</tp:taxon-name-part> <tp:taxon-name-part taxon-name-part-type="species">impressa</tp:taxon-name-part></tp:taxon-name></italic> (sensu <xref ref-type="bibr" rid="B147">Soon et al. 2014</xref>). Dots (.) indicate similarity with the reference sequence on the first line, hyphens (-) indicate missing data. Numbering corresponds to the COI barcode standard used for insects.</p></caption><table id="TID0ENKEM" rules="all"><tbody><tr><th rowspan="1" colspan="1"/><th rowspan="1" colspan="1"/><th rowspan="1" colspan="1"/><th rowspan="1" colspan="1"/><th rowspan="1" colspan="1"/><th rowspan="1" colspan="1">1</th><th rowspan="1" colspan="1">1</th><th rowspan="1" colspan="1">2</th><th rowspan="1" colspan="1">2</th><th rowspan="1" colspan="1">2</th><th rowspan="1" colspan="1">3</th><th rowspan="1" colspan="1">3</th><th rowspan="1" colspan="1">3</th><th rowspan="1" colspan="1">3</th><th rowspan="1" colspan="1">3</th><th rowspan="1" colspan="1">4</th><th rowspan="1" colspan="1">6</th><th rowspan="1" colspan="1">6</th><th rowspan="1" colspan="1">6</th></tr><tr><th rowspan="1" colspan="1"/><th rowspan="1" colspan="1">4</th><th rowspan="1" colspan="1">5</th><th rowspan="1" colspan="1">5</th><th rowspan="1" colspan="1">7</th><th rowspan="1" colspan="1">3</th><th rowspan="1" colspan="1">8</th><th rowspan="1" colspan="1">1</th><th rowspan="1" colspan="1">1</th><th rowspan="1" colspan="1">4</th><th rowspan="1" colspan="1">3</th><th rowspan="1" colspan="1">4</th><th rowspan="1" colspan="1">4</th><th rowspan="1" colspan="1">6</th><th rowspan="1" colspan="1">6</th><th rowspan="1" colspan="1">6</th><th rowspan="1" colspan="1">2</th><th rowspan="1" colspan="1">3</th><th rowspan="1" colspan="1">4</th></tr><tr><th rowspan="1" colspan="1"/><th rowspan="1" colspan="1">3</th><th rowspan="1" colspan="1">0</th><th rowspan="1" colspan="1">5</th><th rowspan="1" colspan="1">7</th><th rowspan="1" colspan="1">3</th><th rowspan="1" colspan="1">4</th><th rowspan="1" colspan="1">2</th><th rowspan="1" colspan="1">4</th><th rowspan="1" colspan="1">1</th><th rowspan="1" colspan="1">7</th><th rowspan="1" colspan="1">0</th><th rowspan="1" colspan="1">3</th><th rowspan="1" colspan="1">1</th><th rowspan="1" colspan="1">4</th><th rowspan="1" colspan="1">9</th><th rowspan="1" colspan="1">8</th><th rowspan="1" colspan="1">4</th><th rowspan="1" colspan="1">6</th></tr><tr><td rowspan="1" colspan="1"><italic><tp:taxon-name><tp:taxon-name-part taxon-name-part-type="genus">Chrysis</tp:taxon-name-part> <tp:taxon-name-part taxon-name-part-type="species">borealis</tp:taxon-name-part></tp:taxon-name></italic> sp. n. NOR (Chrysis183)</td><td rowspan="1" colspan="1">G</td><td rowspan="1" colspan="1">T</td><td rowspan="1" colspan="1">G</td><td rowspan="1" colspan="1">G</td><td rowspan="1" colspan="1">A</td><td rowspan="1" colspan="1">G</td><td rowspan="1" colspan="1">C</td><td rowspan="1" colspan="1">A</td><td rowspan="1" colspan="1">G</td><td rowspan="1" colspan="1">T</td><td rowspan="1" colspan="1">T</td><td rowspan="1" colspan="1">A</td><td rowspan="1" colspan="1">C</td><td rowspan="1" colspan="1">T</td><td rowspan="1" colspan="1">T</td><td rowspan="1" colspan="1">A</td><td rowspan="1" colspan="1">T</td><td rowspan="1" colspan="1">T</td></tr><tr><td rowspan="1" colspan="1"><italic><tp:taxon-name><tp:taxon-name-part taxon-name-part-type="genus">Chrysis</tp:taxon-name-part> <tp:taxon-name-part taxon-name-part-type="species">borealis</tp:taxon-name-part></tp:taxon-name></italic> sp. n. NOR (HYMNI560)</td><td rowspan="1" colspan="1">.</td><td rowspan="1" colspan="1">.</td><td rowspan="1" colspan="1">.</td><td rowspan="1" colspan="1">.</td><td rowspan="1" colspan="1">.</td><td rowspan="1" colspan="1">.</td><td rowspan="1" colspan="1">.</td><td rowspan="1" colspan="1">.</td><td rowspan="1" colspan="1">.</td><td rowspan="1" colspan="1">.</td><td rowspan="1" colspan="1">.</td><td rowspan="1" colspan="1">.</td><td rowspan="1" colspan="1">.</td><td rowspan="1" colspan="1">.</td><td rowspan="1" colspan="1">.</td><td rowspan="1" colspan="1">-</td><td rowspan="1" colspan="1">-</td><td rowspan="1" colspan="1">-</td></tr><tr><td rowspan="1" colspan="1"><italic><tp:taxon-name><tp:taxon-name-part taxon-name-part-type="genus">Chrysis</tp:taxon-name-part> <tp:taxon-name-part taxon-name-part-type="species">borealis</tp:taxon-name-part></tp:taxon-name></italic> sp. n. NOR (NOCHR267)</td><td rowspan="1" colspan="1">.</td><td rowspan="1" colspan="1">.</td><td rowspan="1" colspan="1">.</td><td rowspan="1" colspan="1">.</td><td rowspan="1" colspan="1">.</td><td rowspan="1" colspan="1">.</td><td rowspan="1" colspan="1">.</td><td rowspan="1" colspan="1">.</td><td rowspan="1" colspan="1">.</td><td rowspan="1" colspan="1">.</td><td rowspan="1" colspan="1">.</td><td rowspan="1" colspan="1">.</td><td rowspan="1" colspan="1">.</td><td rowspan="1" colspan="1">.</td><td rowspan="1" colspan="1">.</td><td rowspan="1" colspan="1">.</td><td rowspan="1" colspan="1">.</td><td rowspan="1" colspan="1">-</td></tr><tr><td rowspan="1" colspan="1"><italic><tp:taxon-name><tp:taxon-name-part taxon-name-part-type="genus">Chrysis</tp:taxon-name-part> <tp:taxon-name-part taxon-name-part-type="species">borealis</tp:taxon-name-part></tp:taxon-name></italic> sp. n. NOR (Chrysis034)</td><td rowspan="1" colspan="1">.</td><td rowspan="1" colspan="1">.</td><td rowspan="1" colspan="1">.</td><td rowspan="1" colspan="1">.</td><td rowspan="1" colspan="1">.</td><td rowspan="1" colspan="1">.</td><td rowspan="1" colspan="1">.</td><td rowspan="1" colspan="1">.</td><td rowspan="1" colspan="1">.</td><td rowspan="1" colspan="1">.</td><td rowspan="1" colspan="1">.</td><td rowspan="1" colspan="1">.</td><td rowspan="1" colspan="1">.</td><td rowspan="1" colspan="1">.</td><td rowspan="1" colspan="1">.</td><td rowspan="1" colspan="1">.</td><td rowspan="1" colspan="1">.</td><td rowspan="1" colspan="1">-</td></tr><tr><td rowspan="1" colspan="1"><italic><tp:taxon-name><tp:taxon-name-part taxon-name-part-type="genus">Chrysis</tp:taxon-name-part> <tp:taxon-name-part taxon-name-part-type="species">borealis</tp:taxon-name-part></tp:taxon-name></italic> sp. n. NOR (Chrysis021)</td><td rowspan="1" colspan="1">.</td><td rowspan="1" colspan="1">.</td><td rowspan="1" colspan="1">.</td><td rowspan="1" colspan="1">.</td><td rowspan="1" colspan="1">.</td><td rowspan="1" colspan="1">.</td><td rowspan="1" colspan="1">.</td><td rowspan="1" colspan="1">.</td><td rowspan="1" colspan="1">.</td><td rowspan="1" colspan="1">.</td><td rowspan="1" colspan="1">.</td><td rowspan="1" colspan="1">.</td><td rowspan="1" colspan="1">.</td><td rowspan="1" colspan="1">.</td><td rowspan="1" colspan="1">.</td><td rowspan="1" colspan="1">.</td><td rowspan="1" colspan="1">.</td><td rowspan="1" colspan="1">.</td></tr><tr><td rowspan="1" colspan="1"><italic><tp:taxon-name><tp:taxon-name-part taxon-name-part-type="genus">Chrysis</tp:taxon-name-part> <tp:taxon-name-part taxon-name-part-type="species">borealis</tp:taxon-name-part></tp:taxon-name></italic> sp. n. NOR (Chrysis089)</td><td rowspan="1" colspan="1">.</td><td rowspan="1" colspan="1">.</td><td rowspan="1" colspan="1">.</td><td rowspan="1" colspan="1">.</td><td rowspan="1" colspan="1">.</td><td rowspan="1" colspan="1">.</td><td rowspan="1" colspan="1">.</td><td rowspan="1" colspan="1">.</td><td rowspan="1" colspan="1">.</td><td rowspan="1" colspan="1">.</td><td rowspan="1" colspan="1">.</td><td rowspan="1" colspan="1">.</td><td rowspan="1" colspan="1">.</td><td rowspan="1" colspan="1">.</td><td rowspan="1" colspan="1">.</td><td rowspan="1" colspan="1">.</td><td rowspan="1" colspan="1">.</td><td rowspan="1" colspan="1">.</td></tr><tr><td rowspan="1" colspan="1"><italic><tp:taxon-name><tp:taxon-name-part taxon-name-part-type="genus">Chrysis</tp:taxon-name-part> <tp:taxon-name-part taxon-name-part-type="species">borealis</tp:taxon-name-part></tp:taxon-name></italic> sp. n. NOR (Chrysis187)</td><td rowspan="1" colspan="1">.</td><td rowspan="1" colspan="1">.</td><td rowspan="1" colspan="1">.</td><td rowspan="1" colspan="1">.</td><td rowspan="1" colspan="1">.</td><td rowspan="1" colspan="1">.</td><td rowspan="1" colspan="1">.</td><td rowspan="1" colspan="1">.</td><td rowspan="1" colspan="1">.</td><td rowspan="1" colspan="1">.</td><td rowspan="1" colspan="1">.</td><td rowspan="1" colspan="1">.</td><td rowspan="1" colspan="1">.</td><td rowspan="1" colspan="1">.</td><td rowspan="1" colspan="1">.</td><td rowspan="1" colspan="1">.</td><td rowspan="1" colspan="1">.</td><td rowspan="1" colspan="1">.</td></tr><tr><td rowspan="1" colspan="1"><italic><tp:taxon-name><tp:taxon-name-part taxon-name-part-type="genus">Chrysis</tp:taxon-name-part> <tp:taxon-name-part taxon-name-part-type="species">borealis</tp:taxon-name-part></tp:taxon-name></italic> sp. n. SWE (MZH_GP.92690)</td><td rowspan="1" colspan="1">.</td><td rowspan="1" colspan="1">.</td><td rowspan="1" colspan="1">.</td><td rowspan="1" colspan="1">.</td><td rowspan="1" colspan="1">.</td><td rowspan="1" colspan="1">.</td><td rowspan="1" colspan="1">.</td><td rowspan="1" colspan="1">.</td><td rowspan="1" colspan="1">.</td><td rowspan="1" colspan="1">.</td><td rowspan="1" colspan="1">.</td><td rowspan="1" colspan="1">.</td><td rowspan="1" colspan="1">.</td><td rowspan="1" colspan="1">.</td><td rowspan="1" colspan="1">.</td><td rowspan="1" colspan="1">.</td><td rowspan="1" colspan="1">.</td><td rowspan="1" colspan="1">.</td></tr><tr><td rowspan="1" colspan="1"><italic><tp:taxon-name><tp:taxon-name-part taxon-name-part-type="genus">Chrysis</tp:taxon-name-part> <tp:taxon-name-part taxon-name-part-type="species">borealis</tp:taxon-name-part></tp:taxon-name></italic> sp. n. SWE (MZH_GP.92688)</td><td rowspan="1" colspan="1">.</td><td rowspan="1" colspan="1">.</td><td rowspan="1" colspan="1">.</td><td rowspan="1" colspan="1">.</td><td rowspan="1" colspan="1">.</td><td rowspan="1" colspan="1">.</td><td rowspan="1" colspan="1">.</td><td rowspan="1" colspan="1">.</td><td rowspan="1" colspan="1">.</td><td rowspan="1" colspan="1">.</td><td rowspan="1" colspan="1">.</td><td rowspan="1" colspan="1">.</td><td rowspan="1" colspan="1">.</td><td rowspan="1" colspan="1">.</td><td rowspan="1" colspan="1">.</td><td rowspan="1" colspan="1">.</td><td rowspan="1" colspan="1">.</td><td rowspan="1" colspan="1">.</td></tr><tr><td rowspan="1" colspan="1"><italic><tp:taxon-name><tp:taxon-name-part taxon-name-part-type="genus">Chrysis</tp:taxon-name-part> <tp:taxon-name-part taxon-name-part-type="species">borealis</tp:taxon-name-part></tp:taxon-name></italic> sp. n. SWE (MZH_GP.92689)</td><td rowspan="1" colspan="1">.</td><td rowspan="1" colspan="1">.</td><td rowspan="1" colspan="1">.</td><td rowspan="1" colspan="1">.</td><td rowspan="1" colspan="1">.</td><td rowspan="1" colspan="1">.</td><td rowspan="1" colspan="1">.</td><td rowspan="1" colspan="1">.</td><td rowspan="1" colspan="1">.</td><td rowspan="1" colspan="1">.</td><td rowspan="1" colspan="1">.</td><td rowspan="1" colspan="1">.</td><td rowspan="1" colspan="1">.</td><td rowspan="1" colspan="1">.</td><td rowspan="1" colspan="1">.</td><td rowspan="1" colspan="1">.</td><td rowspan="1" colspan="1">.</td><td rowspan="1" colspan="1">.</td></tr><tr><td rowspan="1" colspan="1"><italic><tp:taxon-name><tp:taxon-name-part taxon-name-part-type="genus">Chrysis</tp:taxon-name-part> <tp:taxon-name-part taxon-name-part-type="species">borealis</tp:taxon-name-part></tp:taxon-name></italic> sp. n. FIN (MZH_GP.92704)</td><td rowspan="1" colspan="1">.</td><td rowspan="1" colspan="1">.</td><td rowspan="1" colspan="1">.</td><td rowspan="1" colspan="1">.</td><td rowspan="1" colspan="1">.</td><td rowspan="1" colspan="1">.</td><td rowspan="1" colspan="1">.</td><td rowspan="1" colspan="1">.</td><td rowspan="1" colspan="1">.</td><td rowspan="1" colspan="1">.</td><td rowspan="1" colspan="1">.</td><td rowspan="1" colspan="1">.</td><td rowspan="1" colspan="1">.</td><td rowspan="1" colspan="1">.</td><td rowspan="1" colspan="1">.</td><td rowspan="1" colspan="1">.</td><td rowspan="1" colspan="1">.</td><td rowspan="1" colspan="1">.</td></tr><tr><td rowspan="1" colspan="1"><italic><tp:taxon-name><tp:taxon-name-part taxon-name-part-type="genus">Chrysis</tp:taxon-name-part> <tp:taxon-name-part taxon-name-part-type="species">borealis</tp:taxon-name-part></tp:taxon-name></italic> sp. n. RUS (MZH_GP.78002)</td><td rowspan="1" colspan="1">.</td><td rowspan="1" colspan="1">.</td><td rowspan="1" colspan="1">.</td><td rowspan="1" colspan="1">.</td><td rowspan="1" colspan="1">.</td><td rowspan="1" colspan="1">.</td><td rowspan="1" colspan="1">.</td><td rowspan="1" colspan="1">.</td><td rowspan="1" colspan="1">.</td><td rowspan="1" colspan="1">.</td><td rowspan="1" colspan="1">.</td><td rowspan="1" colspan="1">.</td><td rowspan="1" colspan="1">.</td><td rowspan="1" colspan="1">.</td><td rowspan="1" colspan="1">.</td><td rowspan="1" colspan="1">.</td><td rowspan="1" colspan="1">.</td><td rowspan="1" colspan="1">.</td></tr><tr><td rowspan="1" colspan="1"><italic><tp:taxon-name><tp:taxon-name-part taxon-name-part-type="genus">Chrysis</tp:taxon-name-part> <tp:taxon-name-part taxon-name-part-type="species">borealis</tp:taxon-name-part></tp:taxon-name></italic> sp. n. FIN (MZH_GP.92705)</td><td rowspan="1" colspan="1">.</td><td rowspan="1" colspan="1">.</td><td rowspan="1" colspan="1">.</td><td rowspan="1" colspan="1">.</td><td rowspan="1" colspan="1">.</td><td rowspan="1" colspan="1">.</td><td rowspan="1" colspan="1">.</td><td rowspan="1" colspan="1">.</td><td rowspan="1" colspan="1">.</td><td rowspan="1" colspan="1">.</td><td rowspan="1" colspan="1">.</td><td rowspan="1" colspan="1">.</td><td rowspan="1" colspan="1">.</td><td rowspan="1" colspan="1">C</td><td rowspan="1" colspan="1">.</td><td rowspan="1" colspan="1">.</td><td rowspan="1" colspan="1">.</td><td rowspan="1" colspan="1">C</td></tr><tr><td rowspan="1" colspan="1"><italic><tp:taxon-name><tp:taxon-name-part taxon-name-part-type="genus">Chrysis</tp:taxon-name-part> <tp:taxon-name-part taxon-name-part-type="species">borealis</tp:taxon-name-part></tp:taxon-name></italic> sp. n. NOR (Chrysis125)</td><td rowspan="1" colspan="1">.</td><td rowspan="1" colspan="1">.</td><td rowspan="1" colspan="1">.</td><td rowspan="1" colspan="1">.</td><td rowspan="1" colspan="1">.</td><td rowspan="1" colspan="1">.</td><td rowspan="1" colspan="1">.</td><td rowspan="1" colspan="1">T</td><td rowspan="1" colspan="1">.</td><td rowspan="1" colspan="1">.</td><td rowspan="1" colspan="1">.</td><td rowspan="1" colspan="1">.</td><td rowspan="1" colspan="1">.</td><td rowspan="1" colspan="1">.</td><td rowspan="1" colspan="1">.</td><td rowspan="1" colspan="1">.</td><td rowspan="1" colspan="1">.</td><td rowspan="1" colspan="1">C</td></tr><tr><td rowspan="1" colspan="1"><italic><tp:taxon-name><tp:taxon-name-part taxon-name-part-type="genus">Chrysis</tp:taxon-name-part> <tp:taxon-name-part taxon-name-part-type="species">borealis</tp:taxon-name-part></tp:taxon-name></italic> sp. n. FIN (MZH_GP.74723)</td><td rowspan="1" colspan="1">.</td><td rowspan="1" colspan="1">.</td><td rowspan="1" colspan="1">.</td><td rowspan="1" colspan="1">.</td><td rowspan="1" colspan="1">.</td><td rowspan="1" colspan="1">.</td><td rowspan="1" colspan="1">.</td><td rowspan="1" colspan="1">T</td><td rowspan="1" colspan="1">.</td><td rowspan="1" colspan="1">.</td><td rowspan="1" colspan="1">.</td><td rowspan="1" colspan="1">.</td><td rowspan="1" colspan="1">.</td><td rowspan="1" colspan="1">.</td><td rowspan="1" colspan="1">.</td><td rowspan="1" colspan="1">.</td><td rowspan="1" colspan="1">.</td><td rowspan="1" colspan="1">C</td></tr><tr><td rowspan="1" colspan="1"><italic><tp:taxon-name><tp:taxon-name-part taxon-name-part-type="genus">Chrysis</tp:taxon-name-part> <tp:taxon-name-part taxon-name-part-type="species">borealis</tp:taxon-name-part></tp:taxon-name></italic> sp. n. FIN (FACU-000396)</td><td rowspan="1" colspan="1">.</td><td rowspan="1" colspan="1">.</td><td rowspan="1" colspan="1">.</td><td rowspan="1" colspan="1">.</td><td rowspan="1" colspan="1">.</td><td rowspan="1" colspan="1">.</td><td rowspan="1" colspan="1">.</td><td rowspan="1" colspan="1">T</td><td rowspan="1" colspan="1">.</td><td rowspan="1" colspan="1">.</td><td rowspan="1" colspan="1">.</td><td rowspan="1" colspan="1">.</td><td rowspan="1" colspan="1">.</td><td rowspan="1" colspan="1">.</td><td rowspan="1" colspan="1">.</td><td rowspan="1" colspan="1">.</td><td rowspan="1" colspan="1">.</td><td rowspan="1" colspan="1">C</td></tr><tr><td rowspan="1" colspan="1"><italic><tp:taxon-name><tp:taxon-name-part taxon-name-part-type="genus">Chrysis</tp:taxon-name-part> <tp:taxon-name-part taxon-name-part-type="species">borealis</tp:taxon-name-part></tp:taxon-name></italic> sp. n. SWE (TUZ616002)</td><td rowspan="1" colspan="1">.</td><td rowspan="1" colspan="1">C</td><td rowspan="1" colspan="1">.</td><td rowspan="1" colspan="1">.</td><td rowspan="1" colspan="1">.</td><td rowspan="1" colspan="1">.</td><td rowspan="1" colspan="1">.</td><td rowspan="1" colspan="1">.</td><td rowspan="1" colspan="1">.</td><td rowspan="1" colspan="1">.</td><td rowspan="1" colspan="1">.</td><td rowspan="1" colspan="1">.</td><td rowspan="1" colspan="1">T</td><td rowspan="1" colspan="1">.</td><td rowspan="1" colspan="1">.</td><td rowspan="1" colspan="1">.</td><td rowspan="1" colspan="1">.</td><td rowspan="1" colspan="1">.</td></tr><tr><td rowspan="1" colspan="1"><italic><tp:taxon-name><tp:taxon-name-part taxon-name-part-type="genus">Chrysis</tp:taxon-name-part> <tp:taxon-name-part taxon-name-part-type="species">borealis</tp:taxon-name-part></tp:taxon-name></italic> sp. n. NOR (NOCHR254)</td><td rowspan="1" colspan="1">.</td><td rowspan="1" colspan="1">.</td><td rowspan="1" colspan="1">.</td><td rowspan="1" colspan="1">.</td><td rowspan="1" colspan="1">.</td><td rowspan="1" colspan="1">.</td><td rowspan="1" colspan="1">.</td><td rowspan="1" colspan="1">.</td><td rowspan="1" colspan="1">.</td><td rowspan="1" colspan="1">.</td><td rowspan="1" colspan="1">.</td><td rowspan="1" colspan="1">.</td><td rowspan="1" colspan="1">T</td><td rowspan="1" colspan="1">.</td><td rowspan="1" colspan="1">.</td><td rowspan="1" colspan="1">.</td><td rowspan="1" colspan="1">.</td><td rowspan="1" colspan="1">-</td></tr><tr><td rowspan="1" colspan="1"><italic><tp:taxon-name><tp:taxon-name-part taxon-name-part-type="genus">Chrysis</tp:taxon-name-part> <tp:taxon-name-part taxon-name-part-type="species">borealis</tp:taxon-name-part></tp:taxon-name></italic> sp. n. NOR (Chrysis180)</td><td rowspan="1" colspan="1">.</td><td rowspan="1" colspan="1">.</td><td rowspan="1" colspan="1">.</td><td rowspan="1" colspan="1">.</td><td rowspan="1" colspan="1">.</td><td rowspan="1" colspan="1">.</td><td rowspan="1" colspan="1">.</td><td rowspan="1" colspan="1">.</td><td rowspan="1" colspan="1">.</td><td rowspan="1" colspan="1">.</td><td rowspan="1" colspan="1">.</td><td rowspan="1" colspan="1">.</td><td rowspan="1" colspan="1">T</td><td rowspan="1" colspan="1">.</td><td rowspan="1" colspan="1">.</td><td rowspan="1" colspan="1">.</td><td rowspan="1" colspan="1">.</td><td rowspan="1" colspan="1">.</td></tr><tr><td rowspan="1" colspan="1"><italic><tp:taxon-name><tp:taxon-name-part taxon-name-part-type="genus">Chrysis</tp:taxon-name-part> <tp:taxon-name-part taxon-name-part-type="species">borealis</tp:taxon-name-part></tp:taxon-name></italic> sp. n. NOR (Chrysis132)</td><td rowspan="1" colspan="1">.</td><td rowspan="1" colspan="1">.</td><td rowspan="1" colspan="1">A</td><td rowspan="1" colspan="1">.</td><td rowspan="1" colspan="1">.</td><td rowspan="1" colspan="1">.</td><td rowspan="1" colspan="1">.</td><td rowspan="1" colspan="1">T</td><td rowspan="1" colspan="1">.</td><td rowspan="1" colspan="1">.</td><td rowspan="1" colspan="1">.</td><td rowspan="1" colspan="1">.</td><td rowspan="1" colspan="1">T</td><td rowspan="1" colspan="1">.</td><td rowspan="1" colspan="1">.</td><td rowspan="1" colspan="1">.</td><td rowspan="1" colspan="1">.</td><td rowspan="1" colspan="1">.</td></tr><tr><td rowspan="1" colspan="1"><italic><tp:taxon-name><tp:taxon-name-part taxon-name-part-type="genus">Chrysis</tp:taxon-name-part> <tp:taxon-name-part taxon-name-part-type="species">borealis</tp:taxon-name-part></tp:taxon-name></italic> sp. n. NOR (Chrysis004)</td><td rowspan="1" colspan="1">.</td><td rowspan="1" colspan="1">.</td><td rowspan="1" colspan="1">A</td><td rowspan="1" colspan="1">.</td><td rowspan="1" colspan="1">.</td><td rowspan="1" colspan="1">.</td><td rowspan="1" colspan="1">.</td><td rowspan="1" colspan="1">T</td><td rowspan="1" colspan="1">.</td><td rowspan="1" colspan="1">.</td><td rowspan="1" colspan="1">.</td><td rowspan="1" colspan="1">.</td><td rowspan="1" colspan="1">T</td><td rowspan="1" colspan="1">.</td><td rowspan="1" colspan="1">.</td><td rowspan="1" colspan="1">.</td><td rowspan="1" colspan="1">.</td><td rowspan="1" colspan="1">.</td></tr><tr><td rowspan="1" colspan="1"><italic><tp:taxon-name><tp:taxon-name-part taxon-name-part-type="genus">Chrysis</tp:taxon-name-part> <tp:taxon-name-part taxon-name-part-type="species">borealis</tp:taxon-name-part></tp:taxon-name></italic> sp. n. SWE (MZH_GP.92691)</td><td rowspan="1" colspan="1">.</td><td rowspan="1" colspan="1">.</td><td rowspan="1" colspan="1">A</td><td rowspan="1" colspan="1">.</td><td rowspan="1" colspan="1">.</td><td rowspan="1" colspan="1">.</td><td rowspan="1" colspan="1">.</td><td rowspan="1" colspan="1">T</td><td rowspan="1" colspan="1">.</td><td rowspan="1" colspan="1">C</td><td rowspan="1" colspan="1">.</td><td rowspan="1" colspan="1">.</td><td rowspan="1" colspan="1">T</td><td rowspan="1" colspan="1">.</td><td rowspan="1" colspan="1">.</td><td rowspan="1" colspan="1">.</td><td rowspan="1" colspan="1">.</td><td rowspan="1" colspan="1">.</td></tr><tr><td rowspan="1" colspan="1"><italic><tp:taxon-name><tp:taxon-name-part taxon-name-part-type="genus">Chrysis</tp:taxon-name-part> <tp:taxon-name-part taxon-name-part-type="species">borealis</tp:taxon-name-part></tp:taxon-name></italic> sp. n. FIN (TUZ616001)</td><td rowspan="1" colspan="1">.</td><td rowspan="1" colspan="1">.</td><td rowspan="1" colspan="1">A</td><td rowspan="1" colspan="1">.</td><td rowspan="1" colspan="1">.</td><td rowspan="1" colspan="1">.</td><td rowspan="1" colspan="1">.</td><td rowspan="1" colspan="1">.</td><td rowspan="1" colspan="1">.</td><td rowspan="1" colspan="1">.</td><td rowspan="1" colspan="1">.</td><td rowspan="1" colspan="1">.</td><td rowspan="1" colspan="1">T</td><td rowspan="1" colspan="1">.</td><td rowspan="1" colspan="1">C</td><td rowspan="1" colspan="1">.</td><td rowspan="1" colspan="1">.</td><td rowspan="1" colspan="1">.</td></tr><tr><td rowspan="1" colspan="1"><italic><tp:taxon-name><tp:taxon-name-part taxon-name-part-type="genus">Chrysis</tp:taxon-name-part> <tp:taxon-name-part taxon-name-part-type="species">borealis</tp:taxon-name-part></tp:taxon-name></italic> sp. n. FIN (FACU-000399)</td><td rowspan="1" colspan="1">.</td><td rowspan="1" colspan="1">.</td><td rowspan="1" colspan="1">A</td><td rowspan="1" colspan="1">.</td><td rowspan="1" colspan="1">.</td><td rowspan="1" colspan="1">.</td><td rowspan="1" colspan="1">T</td><td rowspan="1" colspan="1">.</td><td rowspan="1" colspan="1">.</td><td rowspan="1" colspan="1">.</td><td rowspan="1" colspan="1">.</td><td rowspan="1" colspan="1">T</td><td rowspan="1" colspan="1">.</td><td rowspan="1" colspan="1">.</td><td rowspan="1" colspan="1">.</td><td rowspan="1" colspan="1">.</td><td rowspan="1" colspan="1">C</td><td rowspan="1" colspan="1">.</td></tr><tr><td rowspan="1" colspan="1"><italic><tp:taxon-name><tp:taxon-name-part taxon-name-part-type="genus">Chrysis</tp:taxon-name-part> <tp:taxon-name-part taxon-name-part-type="species">ignita</tp:taxon-name-part></tp:taxon-name></italic> haplotype H47</td><td rowspan="1" colspan="1">A</td><td rowspan="1" colspan="1">.</td><td rowspan="1" colspan="1">A</td><td rowspan="1" colspan="1">.</td><td rowspan="1" colspan="1">.</td><td rowspan="1" colspan="1">A</td><td rowspan="1" colspan="1">T</td><td rowspan="1" colspan="1">.</td><td rowspan="1" colspan="1">A</td><td rowspan="1" colspan="1">.</td><td rowspan="1" colspan="1">C</td><td rowspan="1" colspan="1">.</td><td rowspan="1" colspan="1">T</td><td rowspan="1" colspan="1">.</td><td rowspan="1" colspan="1">.</td><td rowspan="1" colspan="1">G</td><td rowspan="1" colspan="1">.</td><td rowspan="1" colspan="1">.</td></tr><tr><td rowspan="1" colspan="1"><italic><tp:taxon-name><tp:taxon-name-part taxon-name-part-type="genus">Chrysis</tp:taxon-name-part> <tp:taxon-name-part taxon-name-part-type="species">impressa</tp:taxon-name-part></tp:taxon-name></italic> haplotype H48</td><td rowspan="1" colspan="1">.</td><td rowspan="1" colspan="1">.</td><td rowspan="1" colspan="1">A</td><td rowspan="1" colspan="1">A</td><td rowspan="1" colspan="1">G</td><td rowspan="1" colspan="1">.</td><td rowspan="1" colspan="1">T</td><td rowspan="1" colspan="1">.</td><td rowspan="1" colspan="1">A</td><td rowspan="1" colspan="1">.</td><td rowspan="1" colspan="1">C</td><td rowspan="1" colspan="1">.</td><td rowspan="1" colspan="1">T</td><td rowspan="1" colspan="1">.</td><td rowspan="1" colspan="1">.</td><td rowspan="1" colspan="1">.</td><td rowspan="1" colspan="1">.</td><td rowspan="1" colspan="1">.</td></tr><tr><td rowspan="1" colspan="1"><italic><tp:taxon-name><tp:taxon-name-part taxon-name-part-type="genus">Chrysis</tp:taxon-name-part> <tp:taxon-name-part taxon-name-part-type="species">impressa</tp:taxon-name-part></tp:taxon-name></italic> haplotype H49</td><td rowspan="1" colspan="1">.</td><td rowspan="1" colspan="1">.</td><td rowspan="1" colspan="1">A</td><td rowspan="1" colspan="1">.</td><td rowspan="1" colspan="1">G</td><td rowspan="1" colspan="1">.</td><td rowspan="1" colspan="1">T</td><td rowspan="1" colspan="1">.</td><td rowspan="1" colspan="1">A</td><td rowspan="1" colspan="1">.</td><td rowspan="1" colspan="1">C</td><td rowspan="1" colspan="1">.</td><td rowspan="1" colspan="1">T</td><td rowspan="1" colspan="1">.</td><td rowspan="1" colspan="1">.</td><td rowspan="1" colspan="1">.</td><td rowspan="1" colspan="1">.</td><td rowspan="1" colspan="1">.</td></tr></tbody></table></table-wrap><fig id="F33" position="float" orientation="portrait"><label>Figure 196.</label><caption><p>Kimura-2-parameter neighbour joining tree of all <italic><tp:taxon-name><tp:taxon-name-part taxon-name-part-type="genus">Chrysis</tp:taxon-name-part> <tp:taxon-name-part taxon-name-part-type="species">borealis</tp:taxon-name-part></tp:taxon-name></italic> sp. n. samples and haplotypes of <italic><tp:taxon-name><tp:taxon-name-part taxon-name-part-type="genus">Chrysis</tp:taxon-name-part> <tp:taxon-name-part taxon-name-part-type="species">ignita</tp:taxon-name-part></tp:taxon-name></italic> and <italic><tp:taxon-name><tp:taxon-name-part taxon-name-part-type="genus">Chrysis</tp:taxon-name-part> <tp:taxon-name-part taxon-name-part-type="species">impressa</tp:taxon-name-part></tp:taxon-name></italic> (sensu <xref ref-type="bibr" rid="B147">Soon et al. 2014</xref>). The <italic><tp:taxon-name><tp:taxon-name-part taxon-name-part-type="genus">Chrysis</tp:taxon-name-part> <tp:taxon-name-part taxon-name-part-type="species">terminata</tp:taxon-name-part></tp:taxon-name></italic> haplotype H163 (sensu <xref ref-type="bibr" rid="B147">Soon et al. 2014</xref>) is included as an outgroup.</p></caption><graphic xmlns:xlink="http://www.w3.org/1999/xlink" xlink:href="zookeys-548-001-g033.jpg" position="float" orientation="portrait" xlink:type="simple" id="oo_70886.jpg"/></fig><!--PageBreak--></tp:treatment-sec><tp:treatment-sec><!--Section generated to contain objects referenced in tp:taxon-treatment.--><fig id="F23" position="float" orientation="portrait"><label>Figures 102–109.</label><caption><p>Metasoma, dorsal view: <bold>102</bold> <italic><tp:taxon-name><tp:taxon-name-part taxon-name-part-type="genus">Chrysis</tp:taxon-name-part> <tp:taxon-name-part taxon-name-part-type="species">longula</tp:taxon-name-part></tp:taxon-name></italic> ♀ <bold>103</bold> <italic><tp:taxon-name><tp:taxon-name-part taxon-name-part-type="genus">Chrysis</tp:taxon-name-part> <tp:taxon-name-part taxon-name-part-type="species">corusca</tp:taxon-name-part></tp:taxon-name></italic> ♀ <bold>104</bold> <italic><tp:taxon-name><tp:taxon-name-part taxon-name-part-type="genus">Chrysis</tp:taxon-name-part> <tp:taxon-name-part taxon-name-part-type="species">ignita</tp:taxon-name-part></tp:taxon-name></italic> ♀ <bold>105</bold> <italic><tp:taxon-name><tp:taxon-name-part taxon-name-part-type="genus">Chrysis</tp:taxon-name-part> <tp:taxon-name-part taxon-name-part-type="species">ignita</tp:taxon-name-part></tp:taxon-name></italic> ♂ <bold>106</bold> <italic><tp:taxon-name><tp:taxon-name-part taxon-name-part-type="genus">Chrysis</tp:taxon-name-part> <tp:taxon-name-part taxon-name-part-type="species">borealis</tp:taxon-name-part></tp:taxon-name></italic> sp. n. ♀ <bold>107</bold> <italic><tp:taxon-name><tp:taxon-name-part taxon-name-part-type="genus">Chrysis</tp:taxon-name-part> <tp:taxon-name-part taxon-name-part-type="species">impressa</tp:taxon-name-part></tp:taxon-name></italic> ♂. Metasoma, lateral view: <bold>108</bold> <italic><tp:taxon-name><tp:taxon-name-part taxon-name-part-type="genus">Chrysis</tp:taxon-name-part> <tp:taxon-name-part taxon-name-part-type="species">impressa</tp:taxon-name-part></tp:taxon-name></italic> ♂ <bold>109</bold> <italic><tp:taxon-name><tp:taxon-name-part taxon-name-part-type="genus">Chrysis</tp:taxon-name-part> <tp:taxon-name-part taxon-name-part-type="species">subcoriacea</tp:taxon-name-part></tp:taxon-name></italic> ♀. Scale 1 mm.</p></caption><graphic xmlns:xlink="http://www.w3.org/1999/xlink" xlink:href="zookeys-548-001-g023.jpg" position="float" orientation="portrait" xlink:type="simple" id="oo_70876.jpg"/></fig><fig id="F24" position="float" orientation="portrait"><label>Figures 110–125.</label><caption><p>Metasoma, ventral view: <bold>110</bold> <italic><tp:taxon-name><tp:taxon-name-part taxon-name-part-type="genus">Chrysis</tp:taxon-name-part> <tp:taxon-name-part taxon-name-part-type="species">bicolor</tp:taxon-name-part></tp:taxon-name></italic> ♀, <bold>111</bold> <italic><tp:taxon-name><tp:taxon-name-part taxon-name-part-type="genus">Chrysis</tp:taxon-name-part> <tp:taxon-name-part taxon-name-part-type="species">illigeri</tp:taxon-name-part></tp:taxon-name></italic> ♀ <bold>112</bold> <italic><tp:taxon-name><tp:taxon-name-part taxon-name-part-type="genus">Chrysis</tp:taxon-name-part> <tp:taxon-name-part taxon-name-part-type="species">equestris</tp:taxon-name-part></tp:taxon-name></italic> ♀ <bold>113</bold> <italic><tp:taxon-name><tp:taxon-name-part taxon-name-part-type="genus">Chrysis</tp:taxon-name-part> <tp:taxon-name-part taxon-name-part-type="species">zetterstedti</tp:taxon-name-part></tp:taxon-name></italic> ♀ <bold>114</bold> <italic><tp:taxon-name><tp:taxon-name-part taxon-name-part-type="genus">Chrysis</tp:taxon-name-part> <tp:taxon-name-part taxon-name-part-type="species">splendidula</tp:taxon-name-part></tp:taxon-name></italic> ♀ <bold>115</bold> <italic><tp:taxon-name><tp:taxon-name-part taxon-name-part-type="genus">Chrysis</tp:taxon-name-part> <tp:taxon-name-part taxon-name-part-type="species">vanlithi</tp:taxon-name-part></tp:taxon-name></italic> ♀ <bold>116</bold> <italic><tp:taxon-name><tp:taxon-name-part taxon-name-part-type="genus">Chrysis</tp:taxon-name-part> <tp:taxon-name-part taxon-name-part-type="species">impressa</tp:taxon-name-part></tp:taxon-name></italic> ♀ <bold>117</bold> <italic><tp:taxon-name><tp:taxon-name-part taxon-name-part-type="genus">Chrysis</tp:taxon-name-part> <tp:taxon-name-part taxon-name-part-type="species">subcoriacea</tp:taxon-name-part></tp:taxon-name></italic> ♀ <bold>118</bold> <italic><tp:taxon-name><tp:taxon-name-part taxon-name-part-type="genus">Chrysis</tp:taxon-name-part> <tp:taxon-name-part taxon-name-part-type="species">leptomandibularis</tp:taxon-name-part></tp:taxon-name></italic> ♀ <bold>119</bold> <italic><tp:taxon-name><tp:taxon-name-part taxon-name-part-type="genus">Chrysis</tp:taxon-name-part> <tp:taxon-name-part taxon-name-part-type="species">angustula</tp:taxon-name-part></tp:taxon-name></italic> ♀ <bold>120</bold> <italic><tp:taxon-name><tp:taxon-name-part taxon-name-part-type="genus">Chrysis</tp:taxon-name-part> <tp:taxon-name-part taxon-name-part-type="species">solida</tp:taxon-name-part></tp:taxon-name></italic> ♀ <bold>121</bold> <italic><tp:taxon-name><tp:taxon-name-part taxon-name-part-type="genus">Chrysis</tp:taxon-name-part> <tp:taxon-name-part taxon-name-part-type="species">longula</tp:taxon-name-part></tp:taxon-name></italic> ♀ <bold>122</bold> <italic><tp:taxon-name><tp:taxon-name-part taxon-name-part-type="genus">Chrysis</tp:taxon-name-part> <tp:taxon-name-part taxon-name-part-type="species">ignita</tp:taxon-name-part></tp:taxon-name></italic> ♀ <bold>123</bold> <italic><tp:taxon-name><tp:taxon-name-part taxon-name-part-type="genus">Chrysis</tp:taxon-name-part> <tp:taxon-name-part taxon-name-part-type="species">corusca</tp:taxon-name-part></tp:taxon-name></italic> ♀ <bold>124</bold> <italic><tp:taxon-name><tp:taxon-name-part taxon-name-part-type="genus">Chrysis</tp:taxon-name-part> <tp:taxon-name-part taxon-name-part-type="species">borealis</tp:taxon-name-part></tp:taxon-name></italic> sp. n. ♀ <bold>125</bold> <italic><tp:taxon-name><tp:taxon-name-part taxon-name-part-type="genus">Chrysis</tp:taxon-name-part> <tp:taxon-name-part taxon-name-part-type="species">solida</tp:taxon-name-part></tp:taxon-name></italic> ♂. Scale 1 mm.</p></caption><graphic xmlns:xlink="http://www.w3.org/1999/xlink" xlink:href="zookeys-548-001-g024.jpg" position="float" orientation="portrait" xlink:type="simple" id="oo_70877.jpg"/></fig><fig id="F25" position="float" orientation="portrait"><label>Figures 126–137.</label><caption><p>Metasoma, ventral view: <bold>126</bold> <italic><tp:taxon-name><tp:taxon-name-part taxon-name-part-type="genus">Chrysis</tp:taxon-name-part> <tp:taxon-name-part taxon-name-part-type="species">angustula</tp:taxon-name-part></tp:taxon-name></italic> ♂ <bold>127</bold> <italic><tp:taxon-name><tp:taxon-name-part taxon-name-part-type="genus">Chrysis</tp:taxon-name-part> <tp:taxon-name-part taxon-name-part-type="species">leptomandibularis</tp:taxon-name-part></tp:taxon-name></italic> ♂ <bold>128</bold> <italic><tp:taxon-name><tp:taxon-name-part taxon-name-part-type="genus">Chrysis</tp:taxon-name-part> <tp:taxon-name-part taxon-name-part-type="species">corusca</tp:taxon-name-part></tp:taxon-name></italic> ♂ <bold>129</bold> <italic><tp:taxon-name><tp:taxon-name-part taxon-name-part-type="genus">Chrysis</tp:taxon-name-part> <tp:taxon-name-part taxon-name-part-type="species">subcoriacea</tp:taxon-name-part></tp:taxon-name></italic> ♂ <bold>130</bold> <italic><tp:taxon-name><tp:taxon-name-part taxon-name-part-type="genus">Chrysis</tp:taxon-name-part> <tp:taxon-name-part taxon-name-part-type="species">ignita</tp:taxon-name-part></tp:taxon-name></italic> ♂ <bold>131</bold> <italic><tp:taxon-name><tp:taxon-name-part taxon-name-part-type="genus">Chrysis</tp:taxon-name-part> <tp:taxon-name-part taxon-name-part-type="species">schencki</tp:taxon-name-part></tp:taxon-name></italic> ♂ <bold>132</bold> <italic><tp:taxon-name><tp:taxon-name-part taxon-name-part-type="genus">Chrysis</tp:taxon-name-part> <tp:taxon-name-part taxon-name-part-type="species">impressa</tp:taxon-name-part></tp:taxon-name></italic> ♂ <bold>133</bold> <italic><tp:taxon-name><tp:taxon-name-part taxon-name-part-type="genus">Chrysis</tp:taxon-name-part> <tp:taxon-name-part taxon-name-part-type="species">borealis</tp:taxon-name-part></tp:taxon-name></italic> sp. n. ♂. Genital capsule, dorsal view: <bold>134</bold> <italic><tp:taxon-name><tp:taxon-name-part taxon-name-part-type="genus">Chrysis</tp:taxon-name-part> <tp:taxon-name-part taxon-name-part-type="species">equestris</tp:taxon-name-part></tp:taxon-name></italic> ♂ <bold>135</bold> <italic><tp:taxon-name><tp:taxon-name-part taxon-name-part-type="genus">Chrysis</tp:taxon-name-part> <tp:taxon-name-part taxon-name-part-type="species">zetterstedti</tp:taxon-name-part></tp:taxon-name></italic> ♂ <bold>136</bold> <italic><tp:taxon-name><tp:taxon-name-part taxon-name-part-type="genus">Chrysis</tp:taxon-name-part> <tp:taxon-name-part taxon-name-part-type="species">borealis</tp:taxon-name-part></tp:taxon-name></italic> sp. n. ♂ <bold>137</bold> <italic><tp:taxon-name><tp:taxon-name-part taxon-name-part-type="genus">Chrysis</tp:taxon-name-part> <tp:taxon-name-part taxon-name-part-type="species">solida</tp:taxon-name-part></tp:taxon-name></italic> ♂. Scale 1 mm (Figs <bold>126–133</bold>) and 0.5 mm (Figs <bold>134–137</bold>).</p></caption><graphic xmlns:xlink="http://www.w3.org/1999/xlink" xlink:href="zookeys-548-001-g025.jpg" position="float" orientation="portrait" xlink:type="simple" id="oo_70878.jpg"/></fig><fig id="F28" position="float" orientation="portrait"><label>Figures 150–164.</label><caption><p>Head, frontal view (arrow indicating frontal carina): <bold>150</bold> <italic><tp:taxon-name><tp:taxon-name-part taxon-name-part-type="genus">Chrysis</tp:taxon-name-part> <tp:taxon-name-part taxon-name-part-type="species">leachii</tp:taxon-name-part></tp:taxon-name></italic> ♀ <bold>151</bold> <italic><tp:taxon-name><tp:taxon-name-part taxon-name-part-type="genus">Chrysis</tp:taxon-name-part> <tp:taxon-name-part taxon-name-part-type="species">equestris</tp:taxon-name-part></tp:taxon-name></italic> ♀ <bold>152</bold> <italic><tp:taxon-name><tp:taxon-name-part taxon-name-part-type="genus">Chrysis</tp:taxon-name-part> <tp:taxon-name-part taxon-name-part-type="species">zetterstedti</tp:taxon-name-part></tp:taxon-name></italic> ♀ <bold>153</bold> <italic><tp:taxon-name><tp:taxon-name-part taxon-name-part-type="genus">Chrysis</tp:taxon-name-part> <tp:taxon-name-part taxon-name-part-type="species">terminata</tp:taxon-name-part></tp:taxon-name></italic> ♀. Head, dorsal view (arrow indicating frontal carina): <bold>154</bold> <italic><tp:taxon-name><tp:taxon-name-part taxon-name-part-type="genus">Chrysis</tp:taxon-name-part> <tp:taxon-name-part taxon-name-part-type="species">terminata</tp:taxon-name-part></tp:taxon-name></italic> ♀. Mandible (arrow indicating subapical tooth): <bold>155</bold> <italic><tp:taxon-name><tp:taxon-name-part taxon-name-part-type="genus">Chrysis</tp:taxon-name-part> <tp:taxon-name-part taxon-name-part-type="species">brevitarsis</tp:taxon-name-part></tp:taxon-name></italic> ♀. Pronotum and mesoscutum, dorsal view: <bold>156</bold> <italic><tp:taxon-name><tp:taxon-name-part taxon-name-part-type="genus">Chrysis</tp:taxon-name-part> <tp:taxon-name-part taxon-name-part-type="species">indigotea</tp:taxon-name-part></tp:taxon-name></italic> ♀, <bold>157</bold> <italic><tp:taxon-name><tp:taxon-name-part taxon-name-part-type="genus">Chrysis</tp:taxon-name-part> <tp:taxon-name-part taxon-name-part-type="species">brevitarsis</tp:taxon-name-part></tp:taxon-name></italic> ♀ <bold>158</bold> <italic><tp:taxon-name><tp:taxon-name-part taxon-name-part-type="genus">Chrysis</tp:taxon-name-part> <tp:taxon-name-part taxon-name-part-type="species">borealis</tp:taxon-name-part></tp:taxon-name></italic> sp. n. ♀. Pronotum, dorsal view: <bold>159</bold> <italic><tp:taxon-name><tp:taxon-name-part taxon-name-part-type="genus">Chrysis</tp:taxon-name-part> <tp:taxon-name-part taxon-name-part-type="species">vanlithi</tp:taxon-name-part></tp:taxon-name></italic> ♀ <bold>160</bold> <italic><tp:taxon-name><tp:taxon-name-part taxon-name-part-type="genus">Chrysis</tp:taxon-name-part> <tp:taxon-name-part taxon-name-part-type="species">subcoriacea</tp:taxon-name-part></tp:taxon-name></italic> ♂ <bold>161</bold> <italic><tp:taxon-name><tp:taxon-name-part taxon-name-part-type="genus">Chrysis</tp:taxon-name-part> <tp:taxon-name-part taxon-name-part-type="species">longula</tp:taxon-name-part></tp:taxon-name></italic> ♂. Pronotum and mesoscutum, dorsal view (arrow indicating lateral field of mesoscutum): <bold>162</bold> <italic><tp:taxon-name><tp:taxon-name-part taxon-name-part-type="genus">Chrysis</tp:taxon-name-part> <tp:taxon-name-part taxon-name-part-type="species">clarinicollis</tp:taxon-name-part></tp:taxon-name></italic> ♀ <bold>163</bold> <italic><tp:taxon-name><tp:taxon-name-part taxon-name-part-type="genus">Chrysis</tp:taxon-name-part> <tp:taxon-name-part taxon-name-part-type="species">ignita</tp:taxon-name-part></tp:taxon-name></italic> ♀ <bold>164</bold> <italic><tp:taxon-name><tp:taxon-name-part taxon-name-part-type="genus">Chrysis</tp:taxon-name-part> <tp:taxon-name-part taxon-name-part-type="species">impressa</tp:taxon-name-part></tp:taxon-name></italic> ♀. Scale 1 mm.</p></caption><graphic xmlns:xlink="http://www.w3.org/1999/xlink" xlink:href="zookeys-548-001-g028.jpg" position="float" orientation="portrait" xlink:type="simple" id="oo_70881.jpg"/></fig><fig id="F29" position="float" orientation="portrait"><label>Figures 165–178.</label><caption><p>Metatibia: <bold>165</bold> <italic><tp:taxon-name><tp:taxon-name-part taxon-name-part-type="genus">Chrysis</tp:taxon-name-part> <tp:taxon-name-part taxon-name-part-type="species">pulcherrima</tp:taxon-name-part></tp:taxon-name></italic> ♀ <bold>166</bold> <italic><tp:taxon-name><tp:taxon-name-part taxon-name-part-type="genus">Chrysis</tp:taxon-name-part> <tp:taxon-name-part taxon-name-part-type="species">viridula</tp:taxon-name-part></tp:taxon-name></italic> ♀. Mesotibia (arrow indicating spurs): <bold>167</bold> <italic><tp:taxon-name><tp:taxon-name-part taxon-name-part-type="genus">Chrysis</tp:taxon-name-part> <tp:taxon-name-part taxon-name-part-type="species">pseudobrevitarsis</tp:taxon-name-part></tp:taxon-name></italic> ♀ <bold>168</bold> <italic><tp:taxon-name><tp:taxon-name-part taxon-name-part-type="genus">Chrysis</tp:taxon-name-part> <tp:taxon-name-part taxon-name-part-type="species">impressa</tp:taxon-name-part></tp:taxon-name></italic> ♀. Hindleg (arrow indicating second tarsomere): <bold>169</bold> <italic><tp:taxon-name><tp:taxon-name-part taxon-name-part-type="genus">Chrysis</tp:taxon-name-part> <tp:taxon-name-part taxon-name-part-type="species">pseudobrevitarsis</tp:taxon-name-part></tp:taxon-name></italic> ♀ <bold>170</bold> <italic><tp:taxon-name><tp:taxon-name-part taxon-name-part-type="genus">Chrysis</tp:taxon-name-part> <tp:taxon-name-part taxon-name-part-type="species">impressa</tp:taxon-name-part></tp:taxon-name></italic> ♀ <bold>171</bold> <italic><tp:taxon-name><tp:taxon-name-part taxon-name-part-type="genus">Chrysis</tp:taxon-name-part> <tp:taxon-name-part taxon-name-part-type="species">westerlundi</tp:taxon-name-part></tp:taxon-name></italic> ♀. Antenna (arrow indicating F1 or F1 and F2): <bold>172</bold> <italic><tp:taxon-name><tp:taxon-name-part taxon-name-part-type="genus">Chrysis</tp:taxon-name-part> <tp:taxon-name-part taxon-name-part-type="species">brevitarsis</tp:taxon-name-part></tp:taxon-name></italic> ♀ <bold>173</bold> <italic><tp:taxon-name><tp:taxon-name-part taxon-name-part-type="genus">Chrysis</tp:taxon-name-part> <tp:taxon-name-part taxon-name-part-type="species">corusca</tp:taxon-name-part></tp:taxon-name></italic> ♂ <bold>174</bold> <italic><tp:taxon-name><tp:taxon-name-part taxon-name-part-type="genus">Chrysis</tp:taxon-name-part> <tp:taxon-name-part taxon-name-part-type="species">subcoriacea</tp:taxon-name-part></tp:taxon-name></italic> ♂ <bold>175</bold> <italic><tp:taxon-name><tp:taxon-name-part taxon-name-part-type="genus">Chrysis</tp:taxon-name-part> <tp:taxon-name-part taxon-name-part-type="species">ignita</tp:taxon-name-part></tp:taxon-name></italic> ♂ <bold>176</bold> <italic><tp:taxon-name><tp:taxon-name-part taxon-name-part-type="genus">Chrysis</tp:taxon-name-part> <tp:taxon-name-part taxon-name-part-type="species">schencki</tp:taxon-name-part></tp:taxon-name></italic> ♂ <bold>177</bold> <italic><tp:taxon-name><tp:taxon-name-part taxon-name-part-type="genus">Chrysis</tp:taxon-name-part> <tp:taxon-name-part taxon-name-part-type="species">impressa</tp:taxon-name-part></tp:taxon-name></italic> ♂ <bold>178</bold> <italic><tp:taxon-name><tp:taxon-name-part taxon-name-part-type="genus">Chrysis</tp:taxon-name-part> <tp:taxon-name-part taxon-name-part-type="species">borealis</tp:taxon-name-part></tp:taxon-name></italic> sp. n. ♂. Scale 1 mm.</p></caption><graphic xmlns:xlink="http://www.w3.org/1999/xlink" xlink:href="zookeys-548-001-g029.jpg" position="float" orientation="portrait" xlink:type="simple" id="oo_70882.jpg"/></fig><fig id="F21" position="float" orientation="portrait"><label>Figures 77–92.</label><caption><p>T3, dorsal view: <bold>77</bold> <italic><tp:taxon-name><tp:taxon-name-part taxon-name-part-type="genus">Chrysis</tp:taxon-name-part> <tp:taxon-name-part taxon-name-part-type="species">succincta</tp:taxon-name-part></tp:taxon-name></italic> ♀ <bold>78</bold> <italic><tp:taxon-name><tp:taxon-name-part taxon-name-part-type="genus">Chrysis</tp:taxon-name-part> <tp:taxon-name-part taxon-name-part-type="species">illigeri</tp:taxon-name-part></tp:taxon-name></italic> ♀ <bold>79</bold> <italic><tp:taxon-name><tp:taxon-name-part taxon-name-part-type="genus">Chrysis</tp:taxon-name-part> <tp:taxon-name-part taxon-name-part-type="species">viridula</tp:taxon-name-part></tp:taxon-name></italic> ♀ <bold>80</bold> <italic><tp:taxon-name><tp:taxon-name-part taxon-name-part-type="genus">Chrysis</tp:taxon-name-part> <tp:taxon-name-part taxon-name-part-type="species">equestris</tp:taxon-name-part></tp:taxon-name></italic> ♀ <bold>81</bold> <italic><tp:taxon-name><tp:taxon-name-part taxon-name-part-type="genus">Chrysis</tp:taxon-name-part> <tp:taxon-name-part taxon-name-part-type="species">sexdentata</tp:taxon-name-part></tp:taxon-name></italic> ♀ <bold>82</bold> <italic><tp:taxon-name><tp:taxon-name-part taxon-name-part-type="genus">Chrysis</tp:taxon-name-part> <tp:taxon-name-part taxon-name-part-type="species">indigotea</tp:taxon-name-part></tp:taxon-name></italic> ♂ <bold>83</bold> <italic><tp:taxon-name><tp:taxon-name-part taxon-name-part-type="genus">Chrysis</tp:taxon-name-part> <tp:taxon-name-part taxon-name-part-type="species">iris</tp:taxon-name-part></tp:taxon-name></italic> ♂ <bold>84</bold> <italic><tp:taxon-name><tp:taxon-name-part taxon-name-part-type="genus">Chrysis</tp:taxon-name-part> <tp:taxon-name-part taxon-name-part-type="species">impressa</tp:taxon-name-part></tp:taxon-name></italic> ♀ <bold>85</bold> <italic><tp:taxon-name><tp:taxon-name-part taxon-name-part-type="genus">Chrysis</tp:taxon-name-part> <tp:taxon-name-part taxon-name-part-type="species">impressa</tp:taxon-name-part></tp:taxon-name></italic> ♂ <bold>86</bold> <italic><tp:taxon-name><tp:taxon-name-part taxon-name-part-type="genus">Chrysis</tp:taxon-name-part> <tp:taxon-name-part taxon-name-part-type="species">angustula</tp:taxon-name-part></tp:taxon-name></italic> ♂ <bold>87</bold> <italic><tp:taxon-name><tp:taxon-name-part taxon-name-part-type="genus">Chrysis</tp:taxon-name-part> <tp:taxon-name-part taxon-name-part-type="species">subcoriacea</tp:taxon-name-part></tp:taxon-name></italic> ♂ <bold>88</bold> <italic><tp:taxon-name><tp:taxon-name-part taxon-name-part-type="genus">Chrysis</tp:taxon-name-part> <tp:taxon-name-part taxon-name-part-type="species">longula</tp:taxon-name-part></tp:taxon-name></italic> ♂. Ovipositor, dorsal view: <bold>89</bold> <italic><tp:taxon-name><tp:taxon-name-part taxon-name-part-type="genus">Chrysis</tp:taxon-name-part> <tp:taxon-name-part taxon-name-part-type="species">equestris</tp:taxon-name-part></tp:taxon-name></italic> ♀ <bold>90</bold> <italic><tp:taxon-name><tp:taxon-name-part taxon-name-part-type="genus">Chrysis</tp:taxon-name-part> <tp:taxon-name-part taxon-name-part-type="species">zetterstedti</tp:taxon-name-part></tp:taxon-name></italic> ♀ <bold>91</bold> <italic><tp:taxon-name><tp:taxon-name-part taxon-name-part-type="genus">Chrysis</tp:taxon-name-part> <tp:taxon-name-part taxon-name-part-type="species">solida</tp:taxon-name-part></tp:taxon-name></italic> ♀ <bold>92</bold> <italic><tp:taxon-name><tp:taxon-name-part taxon-name-part-type="genus">Chrysis</tp:taxon-name-part> <tp:taxon-name-part taxon-name-part-type="species">impressa</tp:taxon-name-part></tp:taxon-name></italic> ♀. Scale 1 mm.</p></caption><graphic xmlns:xlink="http://www.w3.org/1999/xlink" xlink:href="zookeys-548-001-g021.jpg" position="float" orientation="portrait" xlink:type="simple" id="oo_70874.jpg"/></fig></tp:treatment-sec><ref-list><ref id="B147"><mixed-citation xmlns:xlink="http://www.w3.org/1999/xlink" xlink:type="simple"><person-group><name name-style="western"><surname>Soon</surname><given-names>V</given-names></name><name name-style="western"><surname>Budrys</surname><given-names>E</given-names></name><name name-style="western"><surname>Orlovskytė</surname><given-names>S</given-names></name><name name-style="western"><surname>Paukkunen</surname><given-names>J</given-names></name><name name-style="western"><surname>Ødegaard</surname><given-names>F</given-names></name><name name-style="western"><surname>Ljubomirov</surname><given-names>T</given-names></name><name name-style="western"><surname>Saarma</surname><given-names>U</given-names></name></person-group> (<year>2014</year>) <article-title>Testing the validity of Northern European species in the <italic><tp:taxon-name><tp:taxon-name-part taxon-name-part-type="genus">Chrysis</tp:taxon-name-part> <tp:taxon-name-part taxon-name-part-type="species">ignita</tp:taxon-name-part></tp:taxon-name></italic> species group (<tp:taxon-name><tp:taxon-name-part taxon-name-part-type="order">Hymenoptera</tp:taxon-name-part></tp:taxon-name>: <tp:taxon-name><tp:taxon-name-part taxon-name-part-type="family">Chrysididae</tp:taxon-name-part></tp:taxon-name>) with DNA Barcoding.</article-title> <source>Zootaxa</source> <volume>3786</volume>: <fpage>301</fpage>–<lpage>330</lpage>. doi: <ext-link xlink:type="simple" ext-link-type="doi" xlink:href="10.11646/zootaxa.3786.3.4">10.11646/zootaxa.3786.3.4</ext-link> </mixed-citation></ref><ref id="B119"><mixed-citation xmlns:xlink="http://www.w3.org/1999/xlink" xlink:type="simple"><person-group><name name-style="western"><surname>Paukkunen</surname><given-names>J</given-names></name><name name-style="western"><surname>Rosa</surname><given-names>P</given-names></name><name name-style="western"><surname>Soon</surname><given-names>V</given-names></name><name name-style="western"><surname>Johansson</surname><given-names>N</given-names></name><name name-style="western"><surname>Ødegaard</surname><given-names>F</given-names></name></person-group> (<year>2014</year>) <article-title>Faunistic review of the cuckoo wasps of Fennoscandia, Denmark and the Baltic countries (<tp:taxon-name><tp:taxon-name-part taxon-name-part-type="order">Hymenoptera</tp:taxon-name-part></tp:taxon-name>: <tp:taxon-name><tp:taxon-name-part taxon-name-part-type="family">Chrysididae</tp:taxon-name-part></tp:taxon-name>).</article-title> <source>Zootaxa</source> <volume>3864</volume>: <fpage>1</fpage>–<lpage>67</lpage>. doi: <ext-link xlink:type="simple" ext-link-type="doi" xlink:href="10.11646/zootaxa.3864.1.1">10.11646/zootaxa.3864.1.1</ext-link> </mixed-citation></ref><ref id="B123"><mixed-citation xmlns:xlink="http://www.w3.org/1999/xlink" xlink:type="simple"><person-group><name name-style="western"><surname>Ratnasingham</surname><given-names>S</given-names></name><name name-style="western"><surname>Hebert</surname><given-names>PDN</given-names></name></person-group> (<year>2007</year>) <article-title>BOLD: The Barcode of Life Data System.</article-title> <source>Molecular Ecology Notes</source> <volume>7</volume>: <fpage>355</fpage>–<lpage>364</lpage>. doi: <ext-link xlink:type="simple" ext-link-type="doi" xlink:href="10.1111/j.1471-8286.2007.01678.x">10.1111/j.1471-8286.2007.01678.x</ext-link> </mixed-citation></ref><ref id="B43"><mixed-citation xmlns:xlink="http://www.w3.org/1999/xlink" xlink:type="simple"><person-group><name name-style="western"><surname>Erlandsson</surname><given-names>S</given-names></name></person-group> (<year>1971</year>) <article-title>Catalogus Insectorum Sueciae XIX. <tp:taxon-name><tp:taxon-name-part taxon-name-part-type="order">Hymenoptera</tp:taxon-name-part></tp:taxon-name>: <tp:taxon-name><tp:taxon-name-part taxon-name-part-type="infraorder">Aculeata</tp:taxon-name-part></tp:taxon-name>.</article-title> <source>Entomologisk Tidskrift</source> <volume>22</volume>: <fpage>87</fpage>–<lpage>94</lpage>. </mixed-citation></ref><ref id="B86"><mixed-citation xmlns:xlink="http://www.w3.org/1999/xlink" xlink:type="simple"><person-group><name name-style="western"><surname>Linsenmaier</surname><given-names>W</given-names></name></person-group> (<year>1987</year>) <article-title>Revision der Familie <tp:taxon-name><tp:taxon-name-part taxon-name-part-type="family">Chrysididae</tp:taxon-name-part></tp:taxon-name> (<tp:taxon-name><tp:taxon-name-part taxon-name-part-type="order">Hymenoptera</tp:taxon-name-part></tp:taxon-name>). 4. Teil.</article-title> <source>Mitteilungen der Schweizerischen Entomologischen Gesellschaft</source> <volume>60</volume>: <fpage>133</fpage>–<lpage>158</lpage>. </mixed-citation></ref><ref id="B69"><mixed-citation xmlns:xlink="http://www.w3.org/1999/xlink" xlink:type="simple"><person-group><name name-style="western"><surname>Jacobs</surname><given-names>H-J</given-names></name><name name-style="western"><surname>Kornmilch</surname><given-names>J-C</given-names></name></person-group> (<year>2007</year>) <article-title>Die Goldwespen Mecklenburg-Vorpommerns (<tp:taxon-name><tp:taxon-name-part taxon-name-part-type="order">Hymenoptera</tp:taxon-name-part></tp:taxon-name>, <tp:taxon-name><tp:taxon-name-part taxon-name-part-type="family">Chrysididae</tp:taxon-name-part></tp:taxon-name>).</article-title> <source>Entomologische Nachrichten und Berichte</source> <volume>51</volume>: <fpage>73</fpage>–<lpage>93</lpage>. </mixed-citation></ref></ref-list></tp:taxon-treatment>
