# Supplementary material for: An illustrated key to the cuckoo wasps (Hymenoptera, Chrysididae) of the Nordic and Baltic countries, with description of a new species
Source: Zookeys. 2015 Dec 23;(548):1–116. doi: 10.3897/zookeys.548.6164 (PMC4714362; doi:10.3897/zookeys.548.6164)
Supplement: XML Treatment for Chrysis terminata [file zookeys.548.6164-treatment75.xml]

<!DOCTYPE tp:taxon-treatment
  PUBLIC "-//TaxonX//DTD Taxonomic Treatment Publishing DTD v0 20100105//EN" "tax-treatment-NSO.dtd">
<tp:taxon-treatment xmlns:tp="http://www.plazi.org/taxpub"><tp:treatment-meta><kwd-group><label>Taxon classification</label><kwd><named-content content-type="kingdom">Animalia</named-content></kwd><kwd><named-content content-type="order">Hymenoptera</named-content></kwd><kwd><named-content content-type="family">Chrysididae</named-content></kwd></kwd-group><mixed-citation publication-type="journal"><person-group><name><surname>Paukkunen</surname><given-names>Juho</given-names></name><name><surname>Berg</surname><given-names>Alexander</given-names></name><name><surname>Soon</surname><given-names>Villu</given-names></name><name><surname>Ødegaard</surname><given-names>Frode</given-names></name><name><surname>Rosa</surname><given-names>Paolo</given-names></name></person-group><article-title>An illustrated key to the cuckoo wasps (<tp:taxon-name><tp:taxon-name-part taxon-name-part-type="order">Hymenoptera</tp:taxon-name-part></tp:taxon-name>, <tp:taxon-name><tp:taxon-name-part taxon-name-part-type="family">Chrysididae</tp:taxon-name-part></tp:taxon-name>) of the Nordic and Baltic countries, with description of a new species</article-title><source>Zookeys</source><day>23</day><month>12</month><year>2015</year><volume>2015</volume><issue>548</issue><fpage>1</fpage><lpage>116</lpage><pub-id pub-id-type="doi">10.3897/zookeys.548.6164</pub-id></mixed-citation></tp:treatment-meta><tp:nomenclature><tp:taxon-name>
                            <tp:taxon-name-part taxon-name-part-type="genus">Chrysis</tp:taxon-name-part>
                            <tp:taxon-name-part taxon-name-part-type="species">terminata</tp:taxon-name-part>
                        </tp:taxon-name><tp:taxon-authority>Dahlbom, 1854</tp:taxon-authority><xref ref-type="fig" rid="F28">Figs 153</xref><xref ref-type="fig" rid="F28">, 154</xref><!--PageBreak--><tp:nomenclature-citation-list><tp:nomenclature-citation><tp:taxon-name><tp:taxon-name-part taxon-name-part-type="genus">Chrysis</tp:taxon-name-part> <tp:taxon-name-part taxon-name-part-type="species">terminata</tp:taxon-name-part></tp:taxon-name><comment> Dahlbom, 1854: 261.</comment></tp:nomenclature-citation><tp:nomenclature-citation><tp:taxon-name><tp:taxon-name-part taxon-name-part-type="genus">Chrysis</tp:taxon-name-part> <tp:taxon-name-part taxon-name-part-type="species">ignita</tp:taxon-name-part></tp:taxon-name><comment> form A sensu <xref ref-type="bibr" rid="B84">Linsenmaier 1959</xref>: 156.</comment></tp:nomenclature-citation></tp:nomenclature-citation-list></tp:nomenclature><tp:treatment-sec sec-type="Diagnosis"><title>Diagnosis.</title><p>Length 6–10 mm. The species resembles closely <italic><tp:taxon-name><tp:taxon-name-part taxon-name-part-type="genus">Chrysis</tp:taxon-name-part> <tp:taxon-name-part taxon-name-part-type="species">ignita</tp:taxon-name-part></tp:taxon-name></italic> by its colour, structure and habitus. However, the frontal carina has medially four tooth-like tubercles in both sexes (Figs <xref ref-type="fig" rid="F28">153</xref>, <xref ref-type="fig" rid="F28">154</xref>), the mesosoma is more homogeneously blue without extensive green areas on the pronotum and the mesoscutellum, and the body is slightly more elongate with more parallel sides.</p></tp:treatment-sec><tp:treatment-sec sec-type="Distribution"><title>Distribution.</title><p>Latvia, Lithuania, Norway, Sweden. Relatively common (especially in south-eastern Sweden, Öland and Gotland). – West Palearctic: from western Europe to central Asia (<xref ref-type="bibr" rid="B87">Linsenmaier 1997</xref>).</p></tp:treatment-sec><tp:treatment-sec sec-type="Biology"><title>Biology.</title><p>Habitat: forest margins, clearings and gardens with sun-exposed dead wood, but also sparsely vegetated sandy areas. Flight period: late April to early August. The flight begins earlier than in other species of the <italic><tp:taxon-name><tp:taxon-name-part taxon-name-part-type="genus">Chrysis</tp:taxon-name-part> <tp:taxon-name-part taxon-name-part-type="species">ignita</tp:taxon-name-part></tp:taxon-name></italic> group. Host: <italic><tp:taxon-name><tp:taxon-name-part taxon-name-part-type="genus">Ancistrocerus</tp:taxon-name-part> <tp:taxon-name-part taxon-name-part-type="species">nigricornis</tp:taxon-name-part></tp:taxon-name></italic> (Curtis) (<tp:taxon-name><tp:taxon-name-part taxon-name-part-type="family">Vespidae</tp:taxon-name-part></tp:taxon-name>) (van <xref ref-type="bibr" rid="B89">Lith 1954</xref>, <xref ref-type="bibr" rid="B84">Linsenmaier 1959</xref>, our own obs.).</p></tp:treatment-sec><tp:treatment-sec><!--Section generated to contain objects referenced in tp:taxon-treatment.--><fig id="F28" position="float" orientation="portrait"><label>Figures 150–164.</label><caption><p>Head, frontal view (arrow indicating frontal carina): <bold>150</bold> <italic><tp:taxon-name><tp:taxon-name-part taxon-name-part-type="genus">Chrysis</tp:taxon-name-part> <tp:taxon-name-part taxon-name-part-type="species">leachii</tp:taxon-name-part></tp:taxon-name></italic> ♀ <bold>151</bold> <italic><tp:taxon-name><tp:taxon-name-part taxon-name-part-type="genus">Chrysis</tp:taxon-name-part> <tp:taxon-name-part taxon-name-part-type="species">equestris</tp:taxon-name-part></tp:taxon-name></italic> ♀ <bold>152</bold> <italic><tp:taxon-name><tp:taxon-name-part taxon-name-part-type="genus">Chrysis</tp:taxon-name-part> <tp:taxon-name-part taxon-name-part-type="species">zetterstedti</tp:taxon-name-part></tp:taxon-name></italic> ♀ <bold>153</bold> <italic><tp:taxon-name><tp:taxon-name-part taxon-name-part-type="genus">Chrysis</tp:taxon-name-part> <tp:taxon-name-part taxon-name-part-type="species">terminata</tp:taxon-name-part></tp:taxon-name></italic> ♀. Head, dorsal view (arrow indicating frontal carina): <bold>154</bold> <italic><tp:taxon-name><tp:taxon-name-part taxon-name-part-type="genus">Chrysis</tp:taxon-name-part> <tp:taxon-name-part taxon-name-part-type="species">terminata</tp:taxon-name-part></tp:taxon-name></italic> ♀. Mandible (arrow indicating subapical tooth): <bold>155</bold> <italic><tp:taxon-name><tp:taxon-name-part taxon-name-part-type="genus">Chrysis</tp:taxon-name-part> <tp:taxon-name-part taxon-name-part-type="species">brevitarsis</tp:taxon-name-part></tp:taxon-name></italic> ♀. Pronotum and mesoscutum, dorsal view: <bold>156</bold> <italic><tp:taxon-name><tp:taxon-name-part taxon-name-part-type="genus">Chrysis</tp:taxon-name-part> <tp:taxon-name-part taxon-name-part-type="species">indigotea</tp:taxon-name-part></tp:taxon-name></italic> ♀, <bold>157</bold> <italic><tp:taxon-name><tp:taxon-name-part taxon-name-part-type="genus">Chrysis</tp:taxon-name-part> <tp:taxon-name-part taxon-name-part-type="species">brevitarsis</tp:taxon-name-part></tp:taxon-name></italic> ♀ <bold>158</bold> <italic><tp:taxon-name><tp:taxon-name-part taxon-name-part-type="genus">Chrysis</tp:taxon-name-part> <tp:taxon-name-part taxon-name-part-type="species">borealis</tp:taxon-name-part></tp:taxon-name></italic> sp. n. ♀. Pronotum, dorsal view: <bold>159</bold> <italic><tp:taxon-name><tp:taxon-name-part taxon-name-part-type="genus">Chrysis</tp:taxon-name-part> <tp:taxon-name-part taxon-name-part-type="species">vanlithi</tp:taxon-name-part></tp:taxon-name></italic> ♀ <bold>160</bold> <italic><tp:taxon-name><tp:taxon-name-part taxon-name-part-type="genus">Chrysis</tp:taxon-name-part> <tp:taxon-name-part taxon-name-part-type="species">subcoriacea</tp:taxon-name-part></tp:taxon-name></italic> ♂ <bold>161</bold> <italic><tp:taxon-name><tp:taxon-name-part taxon-name-part-type="genus">Chrysis</tp:taxon-name-part> <tp:taxon-name-part taxon-name-part-type="species">longula</tp:taxon-name-part></tp:taxon-name></italic> ♂. Pronotum and mesoscutum, dorsal view (arrow indicating lateral field of mesoscutum): <bold>162</bold> <italic><tp:taxon-name><tp:taxon-name-part taxon-name-part-type="genus">Chrysis</tp:taxon-name-part> <tp:taxon-name-part taxon-name-part-type="species">clarinicollis</tp:taxon-name-part></tp:taxon-name></italic> ♀ <bold>163</bold> <italic><tp:taxon-name><tp:taxon-name-part taxon-name-part-type="genus">Chrysis</tp:taxon-name-part> <tp:taxon-name-part taxon-name-part-type="species">ignita</tp:taxon-name-part></tp:taxon-name></italic> ♀ <bold>164</bold> <italic><tp:taxon-name><tp:taxon-name-part taxon-name-part-type="genus">Chrysis</tp:taxon-name-part> <tp:taxon-name-part taxon-name-part-type="species">impressa</tp:taxon-name-part></tp:taxon-name></italic> ♀. Scale 1 mm.</p></caption><graphic xmlns:xlink="http://www.w3.org/1999/xlink" xlink:href="zookeys-548-001-g028.jpg" position="float" orientation="portrait" xlink:type="simple" id="oo_70881.jpg"/></fig></tp:treatment-sec><ref-list><ref id="B84"><mixed-citation xmlns:xlink="http://www.w3.org/1999/xlink" xlink:type="simple"><person-group><name name-style="western"><surname>Linsenmaier</surname><given-names>W</given-names></name></person-group> (<year>1959</year>) <article-title>Revision der Familie <tp:taxon-name><tp:taxon-name-part taxon-name-part-type="family">Chrysididae</tp:taxon-name-part></tp:taxon-name> (<tp:taxon-name><tp:taxon-name-part taxon-name-part-type="order">Hymenoptera</tp:taxon-name-part></tp:taxon-name>) mit besonderer Brücksichtigung der europäischen Spezies.</article-title> <source>Mitteilungen der Schweizerischen Entomologischen Gesellschaft</source> <volume>32</volume>: <fpage>1</fpage>–<lpage>232</lpage>. </mixed-citation></ref><ref id="B87"><mixed-citation xmlns:xlink="http://www.w3.org/1999/xlink" xlink:type="simple"><person-group><name name-style="western"><surname>Linsenmaier</surname><given-names>W</given-names></name></person-group> (<year>1997</year>) <article-title>Die Goldwespen der Schweiz.</article-title> <source>Veröffentlichungen aus dem Natur-Museum Luzern</source> <volume>9</volume>: <fpage>1</fpage>–<lpage>139</lpage>. </mixed-citation></ref><ref id="B89"><mixed-citation xmlns:xlink="http://www.w3.org/1999/xlink" xlink:type="simple"><person-group><name name-style="western"><surname>Lith</surname><given-names>JP van</given-names></name></person-group> (<year>1954</year>) <article-title>Opmerkingen over einige <tp:taxon-name><tp:taxon-name-part taxon-name-part-type="family">Chrysididae</tp:taxon-name-part></tp:taxon-name> (2).</article-title> <source>Entomologische Berichten</source> <volume>15</volume>: <fpage>133</fpage>–<lpage>135</lpage>. </mixed-citation></ref></ref-list></tp:taxon-treatment>
