# Supplementary material for: An illustrated key to the cuckoo wasps (Hymenoptera, Chrysididae) of the Nordic and Baltic countries, with description of a new species
Source: Zookeys. 2015 Dec 23;(548):1–116. doi: 10.3897/zookeys.548.6164 (PMC4714362; doi:10.3897/zookeys.548.6164)
Supplement: XML Treatment for Chrysura [file zookeys.548.6164-treatment81.xml]

<!DOCTYPE tp:taxon-treatment
  PUBLIC "-//TaxonX//DTD Taxonomic Treatment Publishing DTD v0 20100105//EN" "tax-treatment-NSO.dtd">
<tp:taxon-treatment xmlns:tp="http://www.plazi.org/taxpub"><tp:treatment-meta><kwd-group><label>Taxon classification</label><kwd><named-content content-type="kingdom">Animalia</named-content></kwd><kwd><named-content content-type="order">Hymenoptera</named-content></kwd><kwd><named-content content-type="family">Chrysididae</named-content></kwd></kwd-group><mixed-citation publication-type="journal"><person-group><name><surname>Paukkunen</surname><given-names>Juho</given-names></name><name><surname>Berg</surname><given-names>Alexander</given-names></name><name><surname>Soon</surname><given-names>Villu</given-names></name><name><surname>Ødegaard</surname><given-names>Frode</given-names></name><name><surname>Rosa</surname><given-names>Paolo</given-names></name></person-group><article-title>An illustrated key to the cuckoo wasps (<tp:taxon-name><tp:taxon-name-part taxon-name-part-type="order">Hymenoptera</tp:taxon-name-part></tp:taxon-name>, <tp:taxon-name><tp:taxon-name-part taxon-name-part-type="family">Chrysididae</tp:taxon-name-part></tp:taxon-name>) of the Nordic and Baltic countries, with description of a new species</article-title><source>Zookeys</source><day>23</day><month>12</month><year>2015</year><volume>2015</volume><issue>548</issue><fpage>1</fpage><lpage>116</lpage><pub-id pub-id-type="doi">10.3897/zookeys.548.6164</pub-id></mixed-citation></tp:treatment-meta><tp:nomenclature><label>Genus</label><tp:taxon-name>
                                <tp:taxon-name-part taxon-name-part-type="genus">Chrysura</tp:taxon-name-part>
                            </tp:taxon-name><tp:taxon-authority>Dahlbom, 1845</tp:taxon-authority><xref ref-type="fig" rid="F36">Figs 200</xref><xref ref-type="fig" rid="F37">, 201–208</xref><!--PageBreak--><tp:nomenclature-citation-list><tp:nomenclature-citation><tp:taxon-name><tp:taxon-name-part taxon-name-part-type="genus">Chrysura</tp:taxon-name-part></tp:taxon-name><comment> Dahlbom, 1845: 6.</comment></tp:nomenclature-citation><tp:nomenclature-citation><tp:taxon-name><tp:taxon-name-part taxon-name-part-type="genus">Holochrysis</tp:taxon-name-part></tp:taxon-name><comment> Rye, 1878: 134.</comment></tp:nomenclature-citation></tp:nomenclature-citation-list></tp:nomenclature><tp:treatment-sec sec-type="Note"><title>Note.</title><p>Diagnostic characters of this genus include the nearly flat and densely punctate frons, the lack of a transverse frontal carina (Figs <xref ref-type="fig" rid="F37">201</xref>, <xref ref-type="fig" rid="F37">202</xref>), and the long malar space. Usually the mandible is also toothed subapically (Fig. <xref ref-type="fig" rid="F37">202</xref>), the proximal flagellomeres of the male are swollen ventrally (Fig. <xref ref-type="fig" rid="F37">204</xref>) and the pronotum is shorter than the mesoscutellum. The radial cell of the forewing is closed and the posterior margin of T3 is rounded without apical teeth (Figs <xref ref-type="fig" rid="F37">206–208</xref>). <italic><tp:taxon-name><tp:taxon-name-part taxon-name-part-type="genus">Chrysura</tp:taxon-name-part></tp:taxon-name></italic> is the second largest genus in the tribe <tp:taxon-name><tp:taxon-name-part taxon-name-part-type="tribe">Chrysidini</tp:taxon-name-part></tp:taxon-name>. It includes 117 valid species, of which 106 are distributed in the Palearctic Region (<xref ref-type="bibr" rid="B70">Kimsey and Bohart 1991</xref>, <xref ref-type="bibr" rid="B129">Rosa and Lotfalizadeh 2013</xref>). The hosts consist of solitary bees of the family <tp:taxon-name><tp:taxon-name-part taxon-name-part-type="family">Megachilidae</tp:taxon-name-part></tp:taxon-name>. The European fauna includes 50 species and several subspecies (<xref ref-type="bibr" rid="B130">Rosa and Soon 2012</xref>). Five species have been recorded in the Nordic and Baltic countries (<xref ref-type="bibr" rid="B119">Paukkunen et al. 2014</xref>). Species-groups below follow <xref ref-type="bibr" rid="B70">Kimsey and Bohart (1991)</xref>.</p><fig id="F36" position="float" orientation="portrait"><label>Figure 200.</label><caption><p><italic><tp:taxon-name><tp:taxon-name-part taxon-name-part-type="genus">Chrysura</tp:taxon-name-part> <tp:taxon-name-part taxon-name-part-type="species">radians</tp:taxon-name-part></tp:taxon-name></italic> ♀. Scale 1 mm.</p></caption><graphic xmlns:xlink="http://www.w3.org/1999/xlink" xlink:href="zookeys-548-001-g036.jpg" position="float" orientation="portrait" xlink:type="simple" id="oo_70889.jpg"/></fig><fig id="F37" position="float" orientation="portrait"><label>Figures 201–208.</label><caption><p>Head, frontal view: <bold>201</bold> <italic><tp:taxon-name><tp:taxon-name-part taxon-name-part-type="genus">Chrysura</tp:taxon-name-part> <tp:taxon-name-part taxon-name-part-type="species">austriaca</tp:taxon-name-part></tp:taxon-name></italic> ♀ <bold>202</bold> <italic><tp:taxon-name><tp:taxon-name-part taxon-name-part-type="genus">Chrysura</tp:taxon-name-part> <tp:taxon-name-part taxon-name-part-type="species">hirsuta</tp:taxon-name-part></tp:taxon-name></italic> ♀. Metanotal tooth, dorsal view: <bold>203</bold> <italic><tp:taxon-name><tp:taxon-name-part taxon-name-part-type="genus">Chrysura</tp:taxon-name-part> <tp:taxon-name-part taxon-name-part-type="species">hirsuta</tp:taxon-name-part></tp:taxon-name></italic> ♀. Antenna: <bold>204</bold> <italic><tp:taxon-name><tp:taxon-name-part taxon-name-part-type="genus">Chrysura</tp:taxon-name-part> <tp:taxon-name-part taxon-name-part-type="species">radians</tp:taxon-name-part></tp:taxon-name></italic> ♂. Mesoscutum, mesoscutellum, metanotum and propodeum, lateral view (arrow indicating metascutellum): <bold>205</bold> <italic><tp:taxon-name><tp:taxon-name-part taxon-name-part-type="genus">Chrysura</tp:taxon-name-part> <tp:taxon-name-part taxon-name-part-type="species">trimaculata</tp:taxon-name-part></tp:taxon-name></italic> ♀. Metasoma, dorsal view: <bold>206</bold> <italic><tp:taxon-name><tp:taxon-name-part taxon-name-part-type="genus">Chrysura</tp:taxon-name-part> <tp:taxon-name-part taxon-name-part-type="species">trimaculata</tp:taxon-name-part></tp:taxon-name></italic> ♀, <bold>207</bold> <italic><tp:taxon-name><tp:taxon-name-part taxon-name-part-type="genus">Chrysura</tp:taxon-name-part> <tp:taxon-name-part taxon-name-part-type="species">radians</tp:taxon-name-part></tp:taxon-name></italic> ♀ <bold>208</bold> <italic><tp:taxon-name><tp:taxon-name-part taxon-name-part-type="genus">Chrysura</tp:taxon-name-part> <tp:taxon-name-part taxon-name-part-type="species">hirsuta</tp:taxon-name-part></tp:taxon-name></italic> ♀. Scale 1 mm.</p></caption><graphic xmlns:xlink="http://www.w3.org/1999/xlink" xlink:href="zookeys-548-001-g037.jpg" position="float" orientation="portrait" xlink:type="simple" id="oo_70890.jpg"/></fig></tp:treatment-sec><tp:treatment-sec sec-type="Key to Chrysura species of the Nordic and Baltic countries"><title>Key to <italic><tp:taxon-name><tp:taxon-name-part taxon-name-part-type="genus">Chrysura</tp:taxon-name-part></tp:taxon-name></italic> species of the Nordic and Baltic countries</title><table-wrap content-type="key" position="anchor" orientation="portrait"><table id="TID0EMKEK" rules="all"><tbody><tr><td rowspan="1" colspan="1">1</td><td rowspan="1" colspan="1">Mesosoma dorsally bright red</td><td rowspan="1" colspan="1"><bold><italic><tp:taxon-name><tp:taxon-name-part taxon-name-part-type="genus">Chrysura</tp:taxon-name-part> <tp:taxon-name-part taxon-name-part-type="species">dichroa</tp:taxon-name-part></tp:taxon-name></italic> (Dahlbom)</bold></td></tr><tr><td rowspan="1" colspan="1">–</td><td rowspan="1" colspan="1">Mesosoma entirely blue-green with golden (or rarely coppery) reflections, without red colour</td><td rowspan="1" colspan="1"><bold>2</bold></td></tr><tr><td rowspan="1" colspan="1">2</td><td rowspan="1" colspan="1">Head broad ventrally, with nearly parallel malar spaces, width between mandible bases about 1.5 times as long as compound eye (Fig. <xref ref-type="fig" rid="F37">201</xref>). Mandibles <!--PageBreak-->without or with very small subapical tooth. Male with simple antennal segments. Metascutellum evenly rounded, not elevated medially</td><td rowspan="1" colspan="1"><bold><italic><tp:taxon-name><tp:taxon-name-part taxon-name-part-type="genus">Chrysis</tp:taxon-name-part> <tp:taxon-name-part taxon-name-part-type="species">austriaca</tp:taxon-name-part></tp:taxon-name></italic> (Fabricius)</bold></td></tr><tr><td rowspan="1" colspan="1">–</td><td rowspan="1" colspan="1">Head narrow ventrally, with convergent malar spaces, width between the mandible bases equivalent or slightly longer than length of compound eye (Figs <xref ref-type="fig" rid="F37">202</xref>). Mandibles with large subapical tooth (Fig. <xref ref-type="fig" rid="F37">202</xref>). Male with ventrally swollen antennal segments (Fig. <xref ref-type="fig" rid="F37">204</xref>). Metascutellum medially elevated or relatively rounded</td><td rowspan="1" colspan="1"><bold>3</bold></td></tr><tr><td rowspan="1" colspan="1">3</td><td rowspan="1" colspan="1">T3 of female long and ovoid, posterior pit row very weakly developed (Fig. <xref ref-type="fig" rid="F37">206</xref>). Metascutellum sharply elevated medially (Fig. <xref ref-type="fig" rid="F37">205</xref>). Punctation of tergites very dense and homogeneous (Fig. <xref ref-type="fig" rid="F37">206</xref>). Setae on posterior margin of T3 brown</td><td rowspan="1" colspan="1"><bold><italic><tp:taxon-name><tp:taxon-name-part taxon-name-part-type="genus">Chrysura</tp:taxon-name-part> <tp:taxon-name-part taxon-name-part-type="species">trimaculata</tp:taxon-name-part></tp:taxon-name></italic> (Förster)</bold></td></tr><tr><td rowspan="1" colspan="1">–</td><td rowspan="1" colspan="1">T3 of female short and wide, with distinct pit row posteriorly (Figs <xref ref-type="fig" rid="F37">207</xref>, <xref ref-type="fig" rid="F37">208</xref>). Metascutellum relatively rounded, not sharply elevated medially. Punctation of tergites homogeneous or heterogeneous (Figs <xref ref-type="fig" rid="F37">207</xref>, <xref ref-type="fig" rid="F37">208</xref>). Setae on posterior margin T3 brown or white</td><td rowspan="1" colspan="1"><bold>4</bold></td></tr><tr><td rowspan="1" colspan="1">4</td><td rowspan="1" colspan="1">Punctation of tergites heterogeneous, consisting of large punctures and interspersed small punctures (Fig. <xref ref-type="fig" rid="F37">207</xref>). Setae on T3 white. Metanotal tooth indistinct. Third antennal segment about 3.5 times as long as broad</td><td rowspan="1" colspan="1"><bold><italic><tp:taxon-name><tp:taxon-name-part taxon-name-part-type="genus">Chrysura</tp:taxon-name-part> <tp:taxon-name-part taxon-name-part-type="species">radians</tp:taxon-name-part></tp:taxon-name></italic> (Harris)</bold></td></tr><tr><td rowspan="1" colspan="1">–</td><td rowspan="1" colspan="1">Punctation of tergites homogeneous, consisting of only small punctures (Fig. <xref ref-type="fig" rid="F37">208</xref>). Setae on T3 brown. Metanotal tooth distinct (Fig. <xref ref-type="fig" rid="F37">203</xref>). Third antennal segment about 3 times as long as broad</td><td rowspan="1" colspan="1"><bold><italic><tp:taxon-name><tp:taxon-name-part taxon-name-part-type="genus">Chrysura</tp:taxon-name-part> <tp:taxon-name-part taxon-name-part-type="species">hirsuta</tp:taxon-name-part></tp:taxon-name></italic> (Gerstaecker)</bold></td></tr></tbody></table></table-wrap></tp:treatment-sec><ref-list><ref id="B70"><mixed-citation xmlns:xlink="http://www.w3.org/1999/xlink" xlink:type="simple"><person-group><name name-style="western"><surname>Kimsey</surname><given-names>LS</given-names></name><name name-style="western"><surname>Bohart</surname><given-names>RM</given-names></name></person-group> (<year>1991</year>) <source>[1990] The Chrysidid Wasps of the World.</source> <publisher-name>Oxford Press</publisher-name>, <publisher-loc>New York</publisher-loc>, <size units="page">652</size> pp. </mixed-citation></ref><ref id="B129"><mixed-citation xmlns:xlink="http://www.w3.org/1999/xlink" xlink:type="simple"><person-group><name name-style="western"><surname>Rosa</surname><given-names>P</given-names></name><name name-style="western"><surname>Lotfalizadeh</surname><given-names>H</given-names></name></person-group> (<year>2013</year>) <article-title>A new species-group of <italic><tp:taxon-name><tp:taxon-name-part taxon-name-part-type="genus">Chrysura</tp:taxon-name-part></tp:taxon-name></italic> Dahlbom, 1845 (<tp:taxon-name><tp:taxon-name-part taxon-name-part-type="order">Hymenoptera</tp:taxon-name-part></tp:taxon-name>: <tp:taxon-name><tp:taxon-name-part taxon-name-part-type="family">Chrysididae</tp:taxon-name-part></tp:taxon-name>), with description of <italic><tp:taxon-name><tp:taxon-name-part taxon-name-part-type="genus">C.</tp:taxon-name-part> <tp:taxon-name-part taxon-name-part-type="species">baiocchii</tp:taxon-name-part></tp:taxon-name></italic> sp. nov. from Iran.</article-title> <source>Zootaxa</source> <volume>3737</volume>: <fpage>24</fpage>–<lpage>32</lpage>. doi: <ext-link xlink:type="simple" ext-link-type="doi" xlink:href="10.11646/zootaxa.3737.1.2">10.11646/zootaxa.3737.1.2</ext-link> </mixed-citation></ref><ref id="B130"><mixed-citation xmlns:xlink="http://www.w3.org/1999/xlink" xlink:type="simple"><person-group><name name-style="western"><surname>Rosa</surname><given-names>P</given-names></name><name name-style="western"><surname>Soon</surname><given-names>V</given-names></name></person-group> (<year>2012</year>) <article-title>Fauna Europaea: <tp:taxon-name><tp:taxon-name-part taxon-name-part-type="family">Chrysididae</tp:taxon-name-part></tp:taxon-name>.</article-title> In: <person-group><name name-style="western"><surname>Mitroiu</surname><given-names>M-D</given-names></name></person-group> (<role>Ed.</role>) <source>Fauna Europaea: <tp:taxon-name><tp:taxon-name-part taxon-name-part-type="order">Hymenoptera</tp:taxon-name-part></tp:taxon-name>, version 2.5.</source> <ext-link xlink:type="simple" ext-link-type="uri" xlink:href="http://www.faunaeur.org">http://www.faunaeur.org</ext-link> [<comment>accessed 1 April 2015</comment>] </mixed-citation></ref><ref id="B119"><mixed-citation xmlns:xlink="http://www.w3.org/1999/xlink" xlink:type="simple"><person-group><name name-style="western"><surname>Paukkunen</surname><given-names>J</given-names></name><name name-style="western"><surname>Rosa</surname><given-names>P</given-names></name><name name-style="western"><surname>Soon</surname><given-names>V</given-names></name><name name-style="western"><surname>Johansson</surname><given-names>N</given-names></name><name name-style="western"><surname>Ødegaard</surname><given-names>F</given-names></name></person-group> (<year>2014</year>) <article-title>Faunistic review of the cuckoo wasps of Fennoscandia, Denmark and the Baltic countries (<tp:taxon-name><tp:taxon-name-part taxon-name-part-type="order">Hymenoptera</tp:taxon-name-part></tp:taxon-name>: <tp:taxon-name><tp:taxon-name-part taxon-name-part-type="family">Chrysididae</tp:taxon-name-part></tp:taxon-name>).</article-title> <source>Zootaxa</source> <volume>3864</volume>: <fpage>1</fpage>–<lpage>67</lpage>. doi: <ext-link xlink:type="simple" ext-link-type="doi" xlink:href="10.11646/zootaxa.3864.1.1">10.11646/zootaxa.3864.1.1</ext-link> </mixed-citation></ref></ref-list></tp:taxon-treatment>
