# Supplementary material for: An illustrated key to the cuckoo wasps (Hymenoptera, Chrysididae) of the Nordic and Baltic countries, with description of a new species
Source: Zookeys. 2015 Dec 23;(548):1–116. doi: 10.3897/zookeys.548.6164 (PMC4714362; doi:10.3897/zookeys.548.6164)
Supplement: XML Treatment for Chrysura radians [file zookeys.548.6164-treatment85.xml]

<!DOCTYPE tp:taxon-treatment
  PUBLIC "-//TaxonX//DTD Taxonomic Treatment Publishing DTD v0 20100105//EN" "tax-treatment-NSO.dtd">
<tp:taxon-treatment xmlns:tp="http://www.plazi.org/taxpub"><tp:treatment-meta><kwd-group><label>Taxon classification</label><kwd><named-content content-type="kingdom">Animalia</named-content></kwd><kwd><named-content content-type="order">Hymenoptera</named-content></kwd><kwd><named-content content-type="family">Chrysididae</named-content></kwd></kwd-group><mixed-citation publication-type="journal"><person-group><name><surname>Paukkunen</surname><given-names>Juho</given-names></name><name><surname>Berg</surname><given-names>Alexander</given-names></name><name><surname>Soon</surname><given-names>Villu</given-names></name><name><surname>Ødegaard</surname><given-names>Frode</given-names></name><name><surname>Rosa</surname><given-names>Paolo</given-names></name></person-group><article-title>An illustrated key to the cuckoo wasps (<tp:taxon-name><tp:taxon-name-part taxon-name-part-type="order">Hymenoptera</tp:taxon-name-part></tp:taxon-name>, <tp:taxon-name><tp:taxon-name-part taxon-name-part-type="family">Chrysididae</tp:taxon-name-part></tp:taxon-name>) of the Nordic and Baltic countries, with description of a new species</article-title><source>Zookeys</source><day>23</day><month>12</month><year>2015</year><volume>2015</volume><issue>548</issue><fpage>1</fpage><lpage>116</lpage><pub-id pub-id-type="doi">10.3897/zookeys.548.6164</pub-id></mixed-citation></tp:treatment-meta><tp:nomenclature><tp:taxon-name>
                            <tp:taxon-name-part taxon-name-part-type="genus">Chrysura</tp:taxon-name-part>
                            <tp:taxon-name-part taxon-name-part-type="species">radians</tp:taxon-name-part>
                        </tp:taxon-name><tp:taxon-authority>(Harris, 1776)</tp:taxon-authority><xref ref-type="fig" rid="F36">Figs 200</xref><xref ref-type="fig" rid="F37">, 204</xref><xref ref-type="fig" rid="F37">, 207</xref><tp:nomenclature-citation-list><tp:nomenclature-citation><tp:taxon-name><tp:taxon-name-part taxon-name-part-type="genus">Chrysis</tp:taxon-name-part> <tp:taxon-name-part taxon-name-part-type="species">radians</tp:taxon-name-part></tp:taxon-name><comment> Harris, 1776: 69.</comment></tp:nomenclature-citation><tp:nomenclature-citation><tp:taxon-name><tp:taxon-name-part taxon-name-part-type="genus">Chrysis</tp:taxon-name-part> <tp:taxon-name-part taxon-name-part-type="species">bicolor</tp:taxon-name-part></tp:taxon-name><comment> Dahlbom, 1829: 10, in part, not Lepeletier, 1806.</comment></tp:nomenclature-citation><tp:nomenclature-citation><tp:taxon-name><tp:taxon-name-part taxon-name-part-type="genus">Chrysis</tp:taxon-name-part> <tp:taxon-name-part taxon-name-part-type="species">pustulosa</tp:taxon-name-part></tp:taxon-name><comment> Abeille de Perrin, 1878: 6.</comment></tp:nomenclature-citation><tp:nomenclature-citation><tp:taxon-name><tp:taxon-name-part taxon-name-part-type="genus">Chrysura</tp:taxon-name-part> <tp:taxon-name-part taxon-name-part-type="species">radians</tp:taxon-name-part></tp:taxon-name><comment>: <xref ref-type="bibr" rid="B106">Morgan 1984</xref>: 19.</comment></tp:nomenclature-citation></tp:nomenclature-citation-list></tp:nomenclature><tp:treatment-sec sec-type="Diagnosis"><title>Diagnosis.</title><p>Length 8–11 mm. The species differs from other similarly coloured species of the genus by its heterogeneous tergal punctation, which consists of large punctures and interspersed small punctures (Figs <xref ref-type="fig" rid="F36">200</xref>, <xref ref-type="fig" rid="F37">207</xref>). The metascutellum is slightly elevated (but not as sharply as in <italic><tp:taxon-name><tp:taxon-name-part taxon-name-part-type="genus">Chrysura</tp:taxon-name-part> <tp:taxon-name-part taxon-name-part-type="species">trimaculata</tp:taxon-name-part></tp:taxon-name></italic>) and has a large triangular fovea antero-medially. The head and mesosoma are mainly green or blue, whereas the metasoma is dorsally golden red or violet-red (Fig. <xref ref-type="fig" rid="F36">200</xref>). The punctures on the pronotum, mesoscutum and mesoscutellum are often contrastingly blue compared to the greenish interstices.</p></tp:treatment-sec><tp:treatment-sec sec-type="Distribution"><title>Distribution.</title><p>Denmark, Estonia, Latvia, Lithuania, Norway, Sweden. Relatively rare. – Trans-Palearctic: from western Europe and northern Africa to western Asia and Siberia (<xref ref-type="bibr" rid="B84">Linsenmaier 1959</xref>).</p></tp:treatment-sec><tp:treatment-sec sec-type="Biology"><title>Biology.</title><p>Habitat: forest margins, clearings and gardens with sun-exposed dead wood. Occasionally also found on brick walls, clay walls or rocky outcrops (<xref ref-type="bibr" rid="B164">Trautmann 1927</xref>). Adults visit flowers of <tp:taxon-name><tp:taxon-name-part taxon-name-part-type="family">Apiaceae</tp:taxon-name-part></tp:taxon-name> and <tp:taxon-name><tp:taxon-name-part taxon-name-part-type="family">Euphorbiaceae</tp:taxon-name-part></tp:taxon-name> (<xref ref-type="bibr" rid="B127">Rosa 2004</xref>) and also feed on honeydew of aphids (<xref ref-type="bibr" rid="B87">Linsenmaier 1997</xref>). Flight period: June to August. Host: solitary bees of <italic><tp:taxon-name><tp:taxon-name-part taxon-name-part-type="genus">Osmia</tp:taxon-name-part></tp:taxon-name></italic> Panzer and <italic><tp:taxon-name><tp:taxon-name-part taxon-name-part-type="genus">Hoplitis</tp:taxon-name-part></tp:taxon-name></italic> Klug (<tp:taxon-name><tp:taxon-name-part taxon-name-part-type="family">Megachilidae</tp:taxon-name-part></tp:taxon-name>), which usually nest in <!--PageBreak-->cavities in dead wood. In North Europe, probably mainly <italic><tp:taxon-name><tp:taxon-name-part taxon-name-part-type="genus">Hoplitis</tp:taxon-name-part> <tp:taxon-name-part taxon-name-part-type="species">adunca</tp:taxon-name-part></tp:taxon-name></italic> (Panzer), <italic><tp:taxon-name><tp:taxon-name-part taxon-name-part-type="genus">Hoplitis</tp:taxon-name-part> <tp:taxon-name-part taxon-name-part-type="species">anthocopoides</tp:taxon-name-part></tp:taxon-name></italic> (Schenck), <italic><tp:taxon-name><tp:taxon-name-part taxon-name-part-type="genus">Osmia</tp:taxon-name-part> <tp:taxon-name-part taxon-name-part-type="species">caerulescens</tp:taxon-name-part></tp:taxon-name></italic> (Linnaeus) and/or <italic><tp:taxon-name><tp:taxon-name-part taxon-name-part-type="genus">Osmia</tp:taxon-name-part> <tp:taxon-name-part taxon-name-part-type="species">leaiana</tp:taxon-name-part></tp:taxon-name></italic> (Kirby) (<xref ref-type="bibr" rid="B49">Frey-Gessner 1887</xref>, <xref ref-type="bibr" rid="B29">du Buysson 1891</xref>, <xref ref-type="bibr" rid="B164">Trautmann 1927</xref>, <xref ref-type="bibr" rid="B152">Stöckhert 1933</xref>).</p></tp:treatment-sec><tp:treatment-sec><!--Section generated to contain objects referenced in tp:taxon-treatment.--><fig id="F36" position="float" orientation="portrait"><label>Figure 200.</label><caption><p><italic><tp:taxon-name><tp:taxon-name-part taxon-name-part-type="genus">Chrysura</tp:taxon-name-part> <tp:taxon-name-part taxon-name-part-type="species">radians</tp:taxon-name-part></tp:taxon-name></italic> ♀. Scale 1 mm.</p></caption><graphic xmlns:xlink="http://www.w3.org/1999/xlink" xlink:href="zookeys-548-001-g036.jpg" position="float" orientation="portrait" xlink:type="simple" id="oo_70889.jpg"/></fig><fig id="F37" position="float" orientation="portrait"><label>Figures 201–208.</label><caption><p>Head, frontal view: <bold>201</bold> <italic><tp:taxon-name><tp:taxon-name-part taxon-name-part-type="genus">Chrysura</tp:taxon-name-part> <tp:taxon-name-part taxon-name-part-type="species">austriaca</tp:taxon-name-part></tp:taxon-name></italic> ♀ <bold>202</bold> <italic><tp:taxon-name><tp:taxon-name-part taxon-name-part-type="genus">Chrysura</tp:taxon-name-part> <tp:taxon-name-part taxon-name-part-type="species">hirsuta</tp:taxon-name-part></tp:taxon-name></italic> ♀. Metanotal tooth, dorsal view: <bold>203</bold> <italic><tp:taxon-name><tp:taxon-name-part taxon-name-part-type="genus">Chrysura</tp:taxon-name-part> <tp:taxon-name-part taxon-name-part-type="species">hirsuta</tp:taxon-name-part></tp:taxon-name></italic> ♀. Antenna: <bold>204</bold> <italic><tp:taxon-name><tp:taxon-name-part taxon-name-part-type="genus">Chrysura</tp:taxon-name-part> <tp:taxon-name-part taxon-name-part-type="species">radians</tp:taxon-name-part></tp:taxon-name></italic> ♂. Mesoscutum, mesoscutellum, metanotum and propodeum, lateral view (arrow indicating metascutellum): <bold>205</bold> <italic><tp:taxon-name><tp:taxon-name-part taxon-name-part-type="genus">Chrysura</tp:taxon-name-part> <tp:taxon-name-part taxon-name-part-type="species">trimaculata</tp:taxon-name-part></tp:taxon-name></italic> ♀. Metasoma, dorsal view: <bold>206</bold> <italic><tp:taxon-name><tp:taxon-name-part taxon-name-part-type="genus">Chrysura</tp:taxon-name-part> <tp:taxon-name-part taxon-name-part-type="species">trimaculata</tp:taxon-name-part></tp:taxon-name></italic> ♀, <bold>207</bold> <italic><tp:taxon-name><tp:taxon-name-part taxon-name-part-type="genus">Chrysura</tp:taxon-name-part> <tp:taxon-name-part taxon-name-part-type="species">radians</tp:taxon-name-part></tp:taxon-name></italic> ♀ <bold>208</bold> <italic><tp:taxon-name><tp:taxon-name-part taxon-name-part-type="genus">Chrysura</tp:taxon-name-part> <tp:taxon-name-part taxon-name-part-type="species">hirsuta</tp:taxon-name-part></tp:taxon-name></italic> ♀. Scale 1 mm.</p></caption><graphic xmlns:xlink="http://www.w3.org/1999/xlink" xlink:href="zookeys-548-001-g037.jpg" position="float" orientation="portrait" xlink:type="simple" id="oo_70890.jpg"/></fig></tp:treatment-sec><ref-list><ref id="B106"><mixed-citation xmlns:xlink="http://www.w3.org/1999/xlink" xlink:type="simple"><person-group><name name-style="western"><surname>Morgan</surname><given-names>D</given-names></name></person-group> (<year>1984</year>) <source>Cuckoo-wasps, <tp:taxon-name><tp:taxon-name-part taxon-name-part-type="order">Hymenoptera</tp:taxon-name-part></tp:taxon-name>, <tp:taxon-name><tp:taxon-name-part taxon-name-part-type="family">Chrysididae</tp:taxon-name-part></tp:taxon-name>. Handbooks for the Identification of British Insects, Vol. 6, Part 5.</source> <publisher-name>Royal Entomological Society of London</publisher-name>, <publisher-loc>London</publisher-loc>, <size units="page">37</size> pp. </mixed-citation></ref><ref id="B84"><mixed-citation xmlns:xlink="http://www.w3.org/1999/xlink" xlink:type="simple"><person-group><name name-style="western"><surname>Linsenmaier</surname><given-names>W</given-names></name></person-group> (<year>1959</year>) <article-title>Revision der Familie <tp:taxon-name><tp:taxon-name-part taxon-name-part-type="family">Chrysididae</tp:taxon-name-part></tp:taxon-name> (<tp:taxon-name><tp:taxon-name-part taxon-name-part-type="order">Hymenoptera</tp:taxon-name-part></tp:taxon-name>) mit besonderer Brücksichtigung der europäischen Spezies.</article-title> <source>Mitteilungen der Schweizerischen Entomologischen Gesellschaft</source> <volume>32</volume>: <fpage>1</fpage>–<lpage>232</lpage>. </mixed-citation></ref><ref id="B164"><mixed-citation xmlns:xlink="http://www.w3.org/1999/xlink" xlink:type="simple"><person-group><name name-style="western"><surname>Trautmann</surname><given-names>W</given-names></name></person-group> (<year>1927</year>) <source>Die Goldwespen Europas.</source> <publisher-name>Uschman</publisher-name>, <publisher-loc>Weimar</publisher-loc>, <size units="page">194</size> pp. </mixed-citation></ref><ref id="B127"><mixed-citation xmlns:xlink="http://www.w3.org/1999/xlink" xlink:type="simple"><person-group><name name-style="western"><surname>Rosa</surname><given-names>P</given-names></name></person-group> (<year>2004</year>) <article-title>Alcune osservazioni sulle relazioni tra Vegetazione e Crisidi (<tp:taxon-name><tp:taxon-name-part taxon-name-part-type="order">Hymenoptera</tp:taxon-name-part></tp:taxon-name>, <tp:taxon-name><tp:taxon-name-part taxon-name-part-type="family">Chrysididae</tp:taxon-name-part></tp:taxon-name>) in Italia.</article-title> <source>Giornale Italiano di Entomologia</source> <volume>11</volume>: <fpage>79</fpage>–<lpage>90</lpage>. </mixed-citation></ref><ref id="B87"><mixed-citation xmlns:xlink="http://www.w3.org/1999/xlink" xlink:type="simple"><person-group><name name-style="western"><surname>Linsenmaier</surname><given-names>W</given-names></name></person-group> (<year>1997</year>) <article-title>Die Goldwespen der Schweiz.</article-title> <source>Veröffentlichungen aus dem Natur-Museum Luzern</source> <volume>9</volume>: <fpage>1</fpage>–<lpage>139</lpage>. </mixed-citation></ref><ref id="B49"><mixed-citation xmlns:xlink="http://www.w3.org/1999/xlink" xlink:type="simple"><person-group><name name-style="western"><surname>Frey-Gessner</surname><given-names>E</given-names></name></person-group> (<year>1887</year>) <source>Fauna insectorum helvetiae. <tp:taxon-name><tp:taxon-name-part taxon-name-part-type="order">Hymenoptera</tp:taxon-name-part></tp:taxon-name>. I. <tp:taxon-name><tp:taxon-name-part taxon-name-part-type="family">Chrysididae</tp:taxon-name-part></tp:taxon-name> (Die Goldwespen).</source> <publisher-name>Schaffhausen</publisher-name>, <size units="page">90</size> pp. </mixed-citation></ref><ref id="B29"><mixed-citation xmlns:xlink="http://www.w3.org/1999/xlink" xlink:type="simple"><person-group><name name-style="western"><surname>Buysson</surname><given-names>R du</given-names></name></person-group> (<year>1891–1896</year>) <source>Les Chrysides. In: André E (Ed.) Species des Hyménoptères d’Europe &amp; d’Algerie. Tome Sixième.</source> <publisher-name>Vve Dubosclard</publisher-name>, <publisher-loc>Paris</publisher-loc>, XII + 13–758 + 64 unnumbered pages + 32 pls. (1891) 1–88, (1892) 89–208, (1893) 209–272, (1894) 273–400, (1895) 401–624, (1896) 625–756 + 1*–22*, (1891–1896) 64 unnumbered pages + 32 pls. </mixed-citation></ref><ref id="B152"><mixed-citation xmlns:xlink="http://www.w3.org/1999/xlink" xlink:type="simple"><person-group><name name-style="western"><surname>Stöckhert</surname><given-names>FK</given-names></name></person-group> (<year>1933</year>) <article-title>Die Bienen Frankens (Hym. Apid.). Eine ökologisch-tiergeographische Untersuchung.</article-title> <source>Beihefte der Deutschen Entomologischen Zeitschrift</source> <volume>1932</volume>: <fpage>1</fpage>–<lpage>294</lpage>. </mixed-citation></ref></ref-list></tp:taxon-treatment>
