# Supplementary material for: An illustrated key to the cuckoo wasps (Hymenoptera, Chrysididae) of the Nordic and Baltic countries, with description of a new species
Source: Zookeys. 2015 Dec 23;(548):1–116. doi: 10.3897/zookeys.548.6164 (PMC4714362; doi:10.3897/zookeys.548.6164)
Supplement: XML Treatment for Parnopes grandior [file zookeys.548.6164-treatment88.xml]

<!DOCTYPE tp:taxon-treatment
  PUBLIC "-//TaxonX//DTD Taxonomic Treatment Publishing DTD v0 20100105//EN" "tax-treatment-NSO.dtd">
<tp:taxon-treatment xmlns:tp="http://www.plazi.org/taxpub"><tp:treatment-meta><kwd-group><label>Taxon classification</label><kwd><named-content content-type="kingdom">Animalia</named-content></kwd><kwd><named-content content-type="order">Hymenoptera</named-content></kwd><kwd><named-content content-type="family">Chrysididae</named-content></kwd></kwd-group><mixed-citation publication-type="journal"><person-group><name><surname>Paukkunen</surname><given-names>Juho</given-names></name><name><surname>Berg</surname><given-names>Alexander</given-names></name><name><surname>Soon</surname><given-names>Villu</given-names></name><name><surname>Ødegaard</surname><given-names>Frode</given-names></name><name><surname>Rosa</surname><given-names>Paolo</given-names></name></person-group><article-title>An illustrated key to the cuckoo wasps (<tp:taxon-name><tp:taxon-name-part taxon-name-part-type="order">Hymenoptera</tp:taxon-name-part></tp:taxon-name>, <tp:taxon-name><tp:taxon-name-part taxon-name-part-type="family">Chrysididae</tp:taxon-name-part></tp:taxon-name>) of the Nordic and Baltic countries, with description of a new species</article-title><source>Zookeys</source><day>23</day><month>12</month><year>2015</year><volume>2015</volume><issue>548</issue><fpage>1</fpage><lpage>116</lpage><pub-id pub-id-type="doi">10.3897/zookeys.548.6164</pub-id></mixed-citation></tp:treatment-meta><tp:nomenclature><tp:taxon-name>
                            <tp:taxon-name-part taxon-name-part-type="genus">Parnopes</tp:taxon-name-part>
                            <tp:taxon-name-part taxon-name-part-type="species">grandior</tp:taxon-name-part>
                        </tp:taxon-name><tp:taxon-authority>(Pallas, 1771)</tp:taxon-authority><xref ref-type="fig" rid="F38">Fig. 209</xref><!--PageBreak--><tp:nomenclature-citation-list><tp:nomenclature-citation><tp:taxon-name><tp:taxon-name-part taxon-name-part-type="genus">Chrysis</tp:taxon-name-part> <tp:taxon-name-part taxon-name-part-type="species">grandior</tp:taxon-name-part></tp:taxon-name><comment> Pallas, 1771: 474.</comment></tp:nomenclature-citation><tp:nomenclature-citation><tp:taxon-name><tp:taxon-name-part taxon-name-part-type="genus">Parnopes</tp:taxon-name-part> <tp:taxon-name-part taxon-name-part-type="species">grandior</tp:taxon-name-part></tp:taxon-name><comment>: <xref ref-type="bibr" rid="B98">Mocsáry 1882</xref>: 74.</comment></tp:nomenclature-citation><!--PageBreak--></tp:nomenclature-citation-list></tp:nomenclature><tp:treatment-sec sec-type="Diagnosis"><title>Diagnosis.</title><p>Length 8–12 mm. The species is easy to differentiate from other North European cuckoo wasps by its unique structure and colouration. The head, mesosoma and most of T1 are green or green-blue, with golden or coppery reflections, especially in the female. The metasoma behind T1, tegulae and tibiae are usually non-metallic red (Fig. <xref ref-type="fig" rid="F38">209</xref>). Sometimes also T2, T3 (and T4) have a metallic sheen laterally or even dorsally. The female has three and the male four external tergites, and the posterior margin of the last tergite is irregularly dentate (Fig. <xref ref-type="fig" rid="F38">209</xref>). The mouthparts are longer than the rest of the head, and the tegulae are large covering the wing bases (Fig. <xref ref-type="fig" rid="F38">209</xref>).</p></tp:treatment-sec><tp:treatment-sec sec-type="Distribution"><title>Distribution.</title><p>Lithuania. Very rare. The species has been recorded from five localities in southern Lithuania (<xref ref-type="bibr" rid="B115">Orlovskytė et al. 2010</xref>). – West Palearctic: from Europe and northern Africa to Yemen and southwestern Asia (<xref ref-type="bibr" rid="B87">Linsenmaier 1997</xref>, <xref ref-type="bibr" rid="B88">1999</xref>).</p></tp:treatment-sec><tp:treatment-sec sec-type="Biology"><title>Biology.</title><p>Habitat: xerothermic sparsely vegetated sandy areas. Adults often visit flowers of several different families (<xref ref-type="bibr" rid="B20">Bischoff 1923</xref>, <xref ref-type="bibr" rid="B164">Trautmann 1927</xref>, <xref ref-type="bibr" rid="B105">Molitor 1935</xref>, <xref ref-type="bibr" rid="B140">Schneid 1954</xref>, <xref ref-type="bibr" rid="B87">Linsenmaier 1997</xref>, <xref ref-type="bibr" rid="B127">Rosa 2004</xref>). Flight period: July to August. Host: <italic><tp:taxon-name><tp:taxon-name-part taxon-name-part-type="genus">Bembix</tp:taxon-name-part> <tp:taxon-name-part taxon-name-part-type="species">rostrata</tp:taxon-name-part></tp:taxon-name></italic> (Linnaeus) (<tp:taxon-name><tp:taxon-name-part taxon-name-part-type="family">Crabronidae</tp:taxon-name-part></tp:taxon-name>) (<xref ref-type="bibr" rid="B53">Gauss 1967</xref>), in southern Europe also other species of <italic><tp:taxon-name><tp:taxon-name-part taxon-name-part-type="genus">Bembix</tp:taxon-name-part></tp:taxon-name></italic> Fabricius (<xref ref-type="bibr" rid="B85">Linsenmaier 1968</xref>, <xref ref-type="bibr" rid="B73">Kunz 1994</xref>). The larva does not consume the host larva until it is fully grown (<xref ref-type="bibr" rid="B93">Malyshev 1968</xref>).</p><fig id="F38" position="float" orientation="portrait"><label>Figure 209.</label><caption><p><italic><tp:taxon-name><tp:taxon-name-part taxon-name-part-type="genus">Parnopes</tp:taxon-name-part> <tp:taxon-name-part taxon-name-part-type="species">grandior</tp:taxon-name-part></tp:taxon-name></italic> ♂. Scale 1 mm.</p></caption><graphic xmlns:xlink="http://www.w3.org/1999/xlink" xlink:href="zookeys-548-001-g038.jpg" position="float" orientation="portrait" xlink:type="simple" id="oo_70891.jpg"/></fig><table-wrap id="T3" position="float" orientation="portrait"><label>Table 3.</label><caption><p>Distribution of chrysidid species in the Nordic and Baltic countries. DK = Denmark, EE = Estonia, FI = Finland, LV = Latvia, LT = Lithuania, NO = Norway, SE = Sweden. 1 = recorded before 2000, 2 = recorded from 2000 onwards.</p></caption><table id="TID0EP6GM" rules="all"><tbody><tr><th rowspan="1" colspan="1">Species</th><th rowspan="1" colspan="1">DK</th><th rowspan="1" colspan="1">EE</th><th rowspan="1" colspan="1">FI</th><th rowspan="1" colspan="1">LV</th><th rowspan="1" colspan="1">LT</th><th rowspan="1" colspan="1">NO</th><th rowspan="1" colspan="1">SE</th></tr><tr><td rowspan="1" colspan="1"><italic><tp:taxon-name><tp:taxon-name-part taxon-name-part-type="genus">Cleptes</tp:taxon-name-part> <tp:taxon-name-part taxon-name-part-type="species">nitidulus</tp:taxon-name-part></tp:taxon-name></italic> (Fabricius, 1793)</td><td rowspan="1" colspan="1">1, 2</td><td rowspan="1" colspan="1">2</td><td rowspan="1" colspan="1">1, 2</td><td rowspan="1" colspan="1">1</td><td rowspan="1" colspan="1"/><td rowspan="1" colspan="1"/><td rowspan="1" colspan="1">1, 2</td></tr><tr><td rowspan="1" colspan="1"><italic><tp:taxon-name><tp:taxon-name-part taxon-name-part-type="genus">Cleptes</tp:taxon-name-part> <tp:taxon-name-part taxon-name-part-type="species">semicyaneus</tp:taxon-name-part></tp:taxon-name></italic> Tournier, 1879</td><td rowspan="1" colspan="1">1</td><td rowspan="1" colspan="1"/><td rowspan="1" colspan="1"/><td rowspan="1" colspan="1"/><td rowspan="1" colspan="1"/><td rowspan="1" colspan="1">2</td><td rowspan="1" colspan="1">2</td></tr><tr><td rowspan="1" colspan="1"><italic><tp:taxon-name><tp:taxon-name-part taxon-name-part-type="genus">Cleptes</tp:taxon-name-part> <tp:taxon-name-part taxon-name-part-type="species">semiauratus</tp:taxon-name-part></tp:taxon-name></italic> (Linnaeus, 1761)</td><td rowspan="1" colspan="1">1, 2</td><td rowspan="1" colspan="1">1, 2</td><td rowspan="1" colspan="1">1, 2</td><td rowspan="1" colspan="1">1</td><td rowspan="1" colspan="1">1</td><td rowspan="1" colspan="1">1, 2</td><td rowspan="1" colspan="1">1, 2</td></tr><tr><td rowspan="1" colspan="1"><italic><tp:taxon-name><tp:taxon-name-part taxon-name-part-type="genus">Omalus</tp:taxon-name-part> <tp:taxon-name-part taxon-name-part-type="species">biaccinctus</tp:taxon-name-part></tp:taxon-name></italic> (du Buysson, 1892)</td><td rowspan="1" colspan="1">1</td><td rowspan="1" colspan="1">1, 2</td><td rowspan="1" colspan="1">1, 2</td><td rowspan="1" colspan="1">1</td><td rowspan="1" colspan="1"/><td rowspan="1" colspan="1">2</td><td rowspan="1" colspan="1">1, 2</td></tr><tr><td rowspan="1" colspan="1"><italic><tp:taxon-name><tp:taxon-name-part taxon-name-part-type="genus">Omalus</tp:taxon-name-part> <tp:taxon-name-part taxon-name-part-type="species">aeneus</tp:taxon-name-part></tp:taxon-name></italic> (Fabricius, 1787)</td><td rowspan="1" colspan="1">1, 2</td><td rowspan="1" colspan="1">1, 2</td><td rowspan="1" colspan="1">1, 2</td><td rowspan="1" colspan="1">1, 2</td><td rowspan="1" colspan="1">1, 2</td><td rowspan="1" colspan="1">1, 2</td><td rowspan="1" colspan="1">1, 2</td></tr><tr><td rowspan="1" colspan="1"><italic><tp:taxon-name><tp:taxon-name-part taxon-name-part-type="genus">Omalus</tp:taxon-name-part> <tp:taxon-name-part taxon-name-part-type="species">puncticollis</tp:taxon-name-part></tp:taxon-name></italic> (Mocsáry, 1887)</td><td rowspan="1" colspan="1"/><td rowspan="1" colspan="1"/><td rowspan="1" colspan="1"/><td rowspan="1" colspan="1"/><td rowspan="1" colspan="1"/><td rowspan="1" colspan="1">2</td><td rowspan="1" colspan="1">2</td></tr><tr><td rowspan="1" colspan="1"><italic><tp:taxon-name><tp:taxon-name-part taxon-name-part-type="genus">Pseudomalus</tp:taxon-name-part> <tp:taxon-name-part taxon-name-part-type="species">pusillus</tp:taxon-name-part></tp:taxon-name></italic> (Fabricius, 1804)</td><td rowspan="1" colspan="1">1</td><td rowspan="1" colspan="1"/><td rowspan="1" colspan="1"/><td rowspan="1" colspan="1">1, 2</td><td rowspan="1" colspan="1">1, 2</td><td rowspan="1" colspan="1"/><td rowspan="1" colspan="1"/></tr><tr><td rowspan="1" colspan="1"><italic><tp:taxon-name><tp:taxon-name-part taxon-name-part-type="genus">Pseudomalus</tp:taxon-name-part> <tp:taxon-name-part taxon-name-part-type="species">auratus</tp:taxon-name-part></tp:taxon-name></italic> (Linnaeus, 1758)</td><td rowspan="1" colspan="1">1, 2</td><td rowspan="1" colspan="1">1, 2</td><td rowspan="1" colspan="1">1, 2</td><td rowspan="1" colspan="1">1, 2</td><td rowspan="1" colspan="1">1, 2</td><td rowspan="1" colspan="1">1, 2</td><td rowspan="1" colspan="1">1, 2</td></tr><tr><td rowspan="1" colspan="1"><italic><tp:taxon-name><tp:taxon-name-part taxon-name-part-type="genus">Pseudomalus</tp:taxon-name-part> <tp:taxon-name-part taxon-name-part-type="species">triangulifer</tp:taxon-name-part></tp:taxon-name></italic> (Abeille de Perrin, 1877)</td><td rowspan="1" colspan="1">1</td><td rowspan="1" colspan="1">1, 2</td><td rowspan="1" colspan="1">1, 2</td><td rowspan="1" colspan="1">1, 2</td><td rowspan="1" colspan="1">1, 2</td><td rowspan="1" colspan="1">1, 2</td><td rowspan="1" colspan="1">1, 2</td></tr><tr><td rowspan="1" colspan="1"><italic><tp:taxon-name><tp:taxon-name-part taxon-name-part-type="genus">Pseudomalus</tp:taxon-name-part> <tp:taxon-name-part taxon-name-part-type="species">violaceus</tp:taxon-name-part></tp:taxon-name></italic> (Scopoli, 1763)</td><td rowspan="1" colspan="1">1, 2</td><td rowspan="1" colspan="1">1, 2</td><td rowspan="1" colspan="1">1, 2</td><td rowspan="1" colspan="1">1, 2</td><td rowspan="1" colspan="1">1</td><td rowspan="1" colspan="1">1, 2</td><td rowspan="1" colspan="1">1, 2</td></tr><tr><td rowspan="1" colspan="1"><italic><tp:taxon-name><tp:taxon-name-part taxon-name-part-type="genus">Philoctetes</tp:taxon-name-part> <tp:taxon-name-part taxon-name-part-type="species">truncatus</tp:taxon-name-part></tp:taxon-name></italic> (Dahlbom, 1831)</td><td rowspan="1" colspan="1">1</td><td rowspan="1" colspan="1">1, 2</td><td rowspan="1" colspan="1"/><td rowspan="1" colspan="1">2</td><td rowspan="1" colspan="1"/><td rowspan="1" colspan="1"/><td rowspan="1" colspan="1">1</td></tr><tr><td rowspan="1" colspan="1"><italic><tp:taxon-name><tp:taxon-name-part taxon-name-part-type="genus">Elampus</tp:taxon-name-part> <tp:taxon-name-part taxon-name-part-type="species">constrictus</tp:taxon-name-part></tp:taxon-name></italic> (Förster, 1853)</td><td rowspan="1" colspan="1">1</td><td rowspan="1" colspan="1">1</td><td rowspan="1" colspan="1">1, 2</td><td rowspan="1" colspan="1"/><td rowspan="1" colspan="1"/><td rowspan="1" colspan="1">1, 2</td><td rowspan="1" colspan="1">1, 2</td></tr><tr><td rowspan="1" colspan="1"><italic><tp:taxon-name><tp:taxon-name-part taxon-name-part-type="genus">Elampus</tp:taxon-name-part> <tp:taxon-name-part taxon-name-part-type="species">foveatus</tp:taxon-name-part></tp:taxon-name></italic> (Mocsáry, 1914)</td><td rowspan="1" colspan="1"/><td rowspan="1" colspan="1">2</td><td rowspan="1" colspan="1">1, 2</td><td rowspan="1" colspan="1"/><td rowspan="1" colspan="1"/><td rowspan="1" colspan="1">2</td><td rowspan="1" colspan="1">1, 2</td></tr><tr><td rowspan="1" colspan="1"><italic><tp:taxon-name><tp:taxon-name-part taxon-name-part-type="genus">Elampus</tp:taxon-name-part> <tp:taxon-name-part taxon-name-part-type="species">panzeri</tp:taxon-name-part></tp:taxon-name></italic> (Fabricius, 1804)</td><td rowspan="1" colspan="1">1, 2</td><td rowspan="1" colspan="1">1, 2</td><td rowspan="1" colspan="1">1, 2</td><td rowspan="1" colspan="1">1</td><td rowspan="1" colspan="1">1</td><td rowspan="1" colspan="1">1, 2</td><td rowspan="1" colspan="1">1, 2</td></tr><tr><td rowspan="1" colspan="1"><italic><tp:taxon-name><tp:taxon-name-part taxon-name-part-type="genus">Holopyga</tp:taxon-name-part> <tp:taxon-name-part taxon-name-part-type="species">fervida</tp:taxon-name-part></tp:taxon-name></italic> (Fabricius, 1781)</td><td rowspan="1" colspan="1">1</td><td rowspan="1" colspan="1"/><td rowspan="1" colspan="1"/><td rowspan="1" colspan="1"/><td rowspan="1" colspan="1"/><td rowspan="1" colspan="1"/><td rowspan="1" colspan="1"/></tr><tr><td rowspan="1" colspan="1"><italic><tp:taxon-name><tp:taxon-name-part taxon-name-part-type="genus">Holopyga</tp:taxon-name-part> <tp:taxon-name-part taxon-name-part-type="species">metallica</tp:taxon-name-part></tp:taxon-name></italic> (Dahlbom, 1854)</td><td rowspan="1" colspan="1"/><td rowspan="1" colspan="1"/><td rowspan="1" colspan="1">1, 2</td><td rowspan="1" colspan="1"/><td rowspan="1" colspan="1"/><td rowspan="1" colspan="1"/><td rowspan="1" colspan="1"/></tr><tr><td rowspan="1" colspan="1"><italic><tp:taxon-name><tp:taxon-name-part taxon-name-part-type="genus">Holopyga</tp:taxon-name-part> <tp:taxon-name-part taxon-name-part-type="species">generosa</tp:taxon-name-part></tp:taxon-name></italic> (Förster, 1853)</td><td rowspan="1" colspan="1">1</td><td rowspan="1" colspan="1">2</td><td rowspan="1" colspan="1">1, 2</td><td rowspan="1" colspan="1">1</td><td rowspan="1" colspan="1">1, 2</td><td rowspan="1" colspan="1"/><td rowspan="1" colspan="1">1, 2</td></tr><tr><td rowspan="1" colspan="1"><italic><tp:taxon-name><tp:taxon-name-part taxon-name-part-type="genus">Holopyga</tp:taxon-name-part> <tp:taxon-name-part taxon-name-part-type="species">inflammata</tp:taxon-name-part></tp:taxon-name></italic> (Förster, 1853)</td><td rowspan="1" colspan="1"/><td rowspan="1" colspan="1"/><td rowspan="1" colspan="1">1</td><td rowspan="1" colspan="1"/><td rowspan="1" colspan="1">1</td><td rowspan="1" colspan="1"/><td rowspan="1" colspan="1"/></tr><tr><td rowspan="1" colspan="1"><italic><tp:taxon-name><tp:taxon-name-part taxon-name-part-type="genus">Hedychrum</tp:taxon-name-part> <tp:taxon-name-part taxon-name-part-type="species">gerstaeckeri</tp:taxon-name-part></tp:taxon-name></italic> Chevrier, 1869</td><td rowspan="1" colspan="1">1</td><td rowspan="1" colspan="1">1, 2</td><td rowspan="1" colspan="1">1, 2</td><td rowspan="1" colspan="1">1, 2</td><td rowspan="1" colspan="1">1, 2</td><td rowspan="1" colspan="1"/><td rowspan="1" colspan="1"/></tr><tr><td rowspan="1" colspan="1"><italic><tp:taxon-name><tp:taxon-name-part taxon-name-part-type="genus">Hedychrum</tp:taxon-name-part> <tp:taxon-name-part taxon-name-part-type="species">rutilans</tp:taxon-name-part></tp:taxon-name></italic> Dahlbom, 1854</td><td rowspan="1" colspan="1">1, 2</td><td rowspan="1" colspan="1">1, 2</td><td rowspan="1" colspan="1">1, 2</td><td rowspan="1" colspan="1">1, 2</td><td rowspan="1" colspan="1">1, 2</td><td rowspan="1" colspan="1"/><td rowspan="1" colspan="1"/></tr><tr><td rowspan="1" colspan="1"><italic><tp:taxon-name><tp:taxon-name-part taxon-name-part-type="genus">Hedychrum</tp:taxon-name-part> <tp:taxon-name-part taxon-name-part-type="species">nobile</tp:taxon-name-part></tp:taxon-name></italic> (Scopoli, 1763)</td><td rowspan="1" colspan="1">1, 2</td><td rowspan="1" colspan="1">1, 2</td><td rowspan="1" colspan="1">1, 2</td><td rowspan="1" colspan="1">1, 2</td><td rowspan="1" colspan="1">1, 2</td><td rowspan="1" colspan="1">1, 2</td><td rowspan="1" colspan="1">1, 2</td></tr><tr><td rowspan="1" colspan="1"><italic><tp:taxon-name><tp:taxon-name-part taxon-name-part-type="genus">Hedychrum</tp:taxon-name-part> <tp:taxon-name-part taxon-name-part-type="species">niemelai</tp:taxon-name-part></tp:taxon-name></italic> Linsenmaier, 1959</td><td rowspan="1" colspan="1">1, 2</td><td rowspan="1" colspan="1">1, 2</td><td rowspan="1" colspan="1">1, 2</td><td rowspan="1" colspan="1">1, 2</td><td rowspan="1" colspan="1">1, 2</td><td rowspan="1" colspan="1">1, 2</td><td rowspan="1" colspan="1">1, 2</td></tr><tr><td rowspan="1" colspan="1"><italic><tp:taxon-name><tp:taxon-name-part taxon-name-part-type="genus">Hedychrum</tp:taxon-name-part> <tp:taxon-name-part taxon-name-part-type="species">chalybaeum</tp:taxon-name-part></tp:taxon-name></italic> Dahlbom, 1854</td><td rowspan="1" colspan="1"/><td rowspan="1" colspan="1"/><td rowspan="1" colspan="1"/><td rowspan="1" colspan="1">1</td><td rowspan="1" colspan="1">1</td><td rowspan="1" colspan="1"/><td rowspan="1" colspan="1"/></tr><tr><td rowspan="1" colspan="1"><italic><tp:taxon-name><tp:taxon-name-part taxon-name-part-type="genus">Hedychridium</tp:taxon-name-part> <tp:taxon-name-part taxon-name-part-type="species">zelleri</tp:taxon-name-part></tp:taxon-name></italic> (Dahlbom, 1845)</td><td rowspan="1" colspan="1"/><td rowspan="1" colspan="1"/><td rowspan="1" colspan="1">1, 2</td><td rowspan="1" colspan="1"/><td rowspan="1" colspan="1"/><td rowspan="1" colspan="1"/><td rowspan="1" colspan="1"/></tr><tr><td rowspan="1" colspan="1"><italic><tp:taxon-name><tp:taxon-name-part taxon-name-part-type="genus">Hedychridium</tp:taxon-name-part> <tp:taxon-name-part taxon-name-part-type="species">ardens</tp:taxon-name-part></tp:taxon-name></italic> (Coquebert, 1801)</td><td rowspan="1" colspan="1">1, 2</td><td rowspan="1" colspan="1">1, 2</td><td rowspan="1" colspan="1">1, 2</td><td rowspan="1" colspan="1">1, 2</td><td rowspan="1" colspan="1">1, 2</td><td rowspan="1" colspan="1">1, 2</td><td rowspan="1" colspan="1">1, 2</td></tr><tr><td rowspan="1" colspan="1"><italic><tp:taxon-name><tp:taxon-name-part taxon-name-part-type="genus">Hedychridium</tp:taxon-name-part> <tp:taxon-name-part taxon-name-part-type="species">coriaceum</tp:taxon-name-part></tp:taxon-name></italic> (Dahlbom, 1854)</td><td rowspan="1" colspan="1">1</td><td rowspan="1" colspan="1">2</td><td rowspan="1" colspan="1">1, 2</td><td rowspan="1" colspan="1">1, 2</td><td rowspan="1" colspan="1">1, 2</td><td rowspan="1" colspan="1"/><td rowspan="1" colspan="1">1, 2</td></tr><tr><td rowspan="1" colspan="1"><italic><tp:taxon-name><tp:taxon-name-part taxon-name-part-type="genus">Hedychridium</tp:taxon-name-part> <tp:taxon-name-part taxon-name-part-type="species">cupreum</tp:taxon-name-part></tp:taxon-name></italic> (Dahlbom, 1845)</td><td rowspan="1" colspan="1">1, 2</td><td rowspan="1" colspan="1">1, 2</td><td rowspan="1" colspan="1">1, 2</td><td rowspan="1" colspan="1">1, 2</td><td rowspan="1" colspan="1">1</td><td rowspan="1" colspan="1">1, 2</td><td rowspan="1" colspan="1">1, 2</td></tr><tr><td rowspan="1" colspan="1"><italic><tp:taxon-name><tp:taxon-name-part taxon-name-part-type="genus">Hedychridium</tp:taxon-name-part> <tp:taxon-name-part taxon-name-part-type="species">purpurascens</tp:taxon-name-part></tp:taxon-name></italic> (Dahlbom, 1854)</td><td rowspan="1" colspan="1"/><td rowspan="1" colspan="1">2</td><td rowspan="1" colspan="1"/><td rowspan="1" colspan="1"/><td rowspan="1" colspan="1"/><td rowspan="1" colspan="1"/><td rowspan="1" colspan="1"/></tr><tr><td rowspan="1" colspan="1"><italic><tp:taxon-name><tp:taxon-name-part taxon-name-part-type="genus">Hedychridium</tp:taxon-name-part> <tp:taxon-name-part taxon-name-part-type="species">caputaureum</tp:taxon-name-part></tp:taxon-name></italic> Trautmann &amp; Trautmann, 1919</td><td rowspan="1" colspan="1"/><td rowspan="1" colspan="1">2</td><td rowspan="1" colspan="1">1, 2</td><td rowspan="1" colspan="1">2</td><td rowspan="1" colspan="1">2</td><td rowspan="1" colspan="1"/><td rowspan="1" colspan="1">1, 2</td></tr><tr><td rowspan="1" colspan="1"><italic><tp:taxon-name><tp:taxon-name-part taxon-name-part-type="genus">Hedychridium</tp:taxon-name-part> <tp:taxon-name-part taxon-name-part-type="species">roseum</tp:taxon-name-part></tp:taxon-name></italic> (Rossi, 1790)</td><td rowspan="1" colspan="1">1</td><td rowspan="1" colspan="1">1, 2</td><td rowspan="1" colspan="1">1, 2</td><td rowspan="1" colspan="1">1, 2</td><td rowspan="1" colspan="1">1, 2</td><td rowspan="1" colspan="1">1, 2</td><td rowspan="1" colspan="1">1, 2</td></tr><tr><td rowspan="1" colspan="1"><italic><tp:taxon-name><tp:taxon-name-part taxon-name-part-type="genus">Pseudospinolia</tp:taxon-name-part> <tp:taxon-name-part taxon-name-part-type="species">neglecta</tp:taxon-name-part></tp:taxon-name></italic> (Shuckard, 1837)</td><td rowspan="1" colspan="1">1, 2</td><td rowspan="1" colspan="1">1, 2</td><td rowspan="1" colspan="1">1, 2</td><td rowspan="1" colspan="1">1, 2</td><td rowspan="1" colspan="1">1, 2</td><td rowspan="1" colspan="1">1</td><td rowspan="1" colspan="1">1, 2</td></tr><tr><td rowspan="1" colspan="1"><italic><tp:taxon-name><tp:taxon-name-part taxon-name-part-type="genus">Spinolia</tp:taxon-name-part> <tp:taxon-name-part taxon-name-part-type="species">unicolor</tp:taxon-name-part></tp:taxon-name></italic> (Dahlbom, 1831)</td><td rowspan="1" colspan="1">1</td><td rowspan="1" colspan="1"/><td rowspan="1" colspan="1"/><td rowspan="1" colspan="1">1</td><td rowspan="1" colspan="1"/><td rowspan="1" colspan="1"/><td rowspan="1" colspan="1">1, 2</td></tr><tr><td rowspan="1" colspan="1"><italic><tp:taxon-name><tp:taxon-name-part taxon-name-part-type="genus">Chrysis</tp:taxon-name-part> <tp:taxon-name-part taxon-name-part-type="species">gracillima</tp:taxon-name-part></tp:taxon-name></italic> Förster, 1853</td><td rowspan="1" colspan="1"/><td rowspan="1" colspan="1">2</td><td rowspan="1" colspan="1"/><td rowspan="1" colspan="1"/><td rowspan="1" colspan="1"/><td rowspan="1" colspan="1"/><td rowspan="1" colspan="1"/></tr><tr><td rowspan="1" colspan="1"><italic><tp:taxon-name><tp:taxon-name-part taxon-name-part-type="genus">Chrysis</tp:taxon-name-part> <tp:taxon-name-part taxon-name-part-type="species">bicolor</tp:taxon-name-part></tp:taxon-name></italic> Lepeletier, 1806</td><td rowspan="1" colspan="1">1, 2</td><td rowspan="1" colspan="1">1, 2</td><td rowspan="1" colspan="1">1, 2</td><td rowspan="1" colspan="1">1, 2</td><td rowspan="1" colspan="1">1</td><td rowspan="1" colspan="1"/><td rowspan="1" colspan="1">1, 2</td></tr><tr><td rowspan="1" colspan="1"><italic><tp:taxon-name><tp:taxon-name-part taxon-name-part-type="genus">Chrysis</tp:taxon-name-part> <tp:taxon-name-part taxon-name-part-type="species">westerlundi</tp:taxon-name-part></tp:taxon-name></italic> Trautmann, 1927</td><td rowspan="1" colspan="1"/><td rowspan="1" colspan="1"/><td rowspan="1" colspan="1">1, 2</td><td rowspan="1" colspan="1"/><td rowspan="1" colspan="1"/><td rowspan="1" colspan="1"/><td rowspan="1" colspan="1"/></tr><tr><td rowspan="1" colspan="1"><italic><tp:taxon-name><tp:taxon-name-part taxon-name-part-type="genus">Chrysis</tp:taxon-name-part> <tp:taxon-name-part taxon-name-part-type="species">illigeri</tp:taxon-name-part></tp:taxon-name></italic> Wesmael, 1839</td><td rowspan="1" colspan="1">1, 2</td><td rowspan="1" colspan="1">1, 2</td><td rowspan="1" colspan="1">1, 2</td><td rowspan="1" colspan="1">1</td><td rowspan="1" colspan="1">1, 2</td><td rowspan="1" colspan="1">1, 2</td><td rowspan="1" colspan="1">1, 2</td></tr><tr><td rowspan="1" colspan="1"><italic><tp:taxon-name><tp:taxon-name-part taxon-name-part-type="genus">Chrysis</tp:taxon-name-part> <tp:taxon-name-part taxon-name-part-type="species">succincta</tp:taxon-name-part></tp:taxon-name></italic> Linnaeus, 1767</td><td rowspan="1" colspan="1">1</td><td rowspan="1" colspan="1"/><td rowspan="1" colspan="1"/><td rowspan="1" colspan="1">1, 2</td><td rowspan="1" colspan="1">1</td><td rowspan="1" colspan="1"/><td rowspan="1" colspan="1"/></tr><tr><td rowspan="1" colspan="1"><italic><tp:taxon-name><tp:taxon-name-part taxon-name-part-type="genus">Chrysis</tp:taxon-name-part> <tp:taxon-name-part taxon-name-part-type="species">leachii</tp:taxon-name-part></tp:taxon-name></italic> Shuckard, 1837</td><td rowspan="1" colspan="1">1</td><td rowspan="1" colspan="1"/><td rowspan="1" colspan="1"/><td rowspan="1" colspan="1"/><td rowspan="1" colspan="1"/><td rowspan="1" colspan="1"/><td rowspan="1" colspan="1"/></tr><tr><td rowspan="1" colspan="1"><italic><tp:taxon-name><tp:taxon-name-part taxon-name-part-type="genus">Chrysis</tp:taxon-name-part> <tp:taxon-name-part taxon-name-part-type="species">scutellaris</tp:taxon-name-part></tp:taxon-name></italic> Fabricius, 1794</td><td rowspan="1" colspan="1">1</td><td rowspan="1" colspan="1"/><td rowspan="1" colspan="1"/><td rowspan="1" colspan="1"/><td rowspan="1" colspan="1">1</td><td rowspan="1" colspan="1"/><td rowspan="1" colspan="1">1, 2</td></tr><tr><td rowspan="1" colspan="1"><italic><tp:taxon-name><tp:taxon-name-part taxon-name-part-type="genus">Chrysis</tp:taxon-name-part> <tp:taxon-name-part taxon-name-part-type="species">splendidula</tp:taxon-name-part></tp:taxon-name></italic> Rossi, 1790</td><td rowspan="1" colspan="1"/><td rowspan="1" colspan="1"/><td rowspan="1" colspan="1"/><td rowspan="1" colspan="1">1, 2</td><td rowspan="1" colspan="1"/><td rowspan="1" colspan="1"/><td rowspan="1" colspan="1"/></tr><tr><td rowspan="1" colspan="1"><italic><tp:taxon-name><tp:taxon-name-part taxon-name-part-type="genus">Chrysis</tp:taxon-name-part> <tp:taxon-name-part taxon-name-part-type="species">rutilans</tp:taxon-name-part></tp:taxon-name></italic> Olivier, 1791</td><td rowspan="1" colspan="1"/><td rowspan="1" colspan="1">1, 2</td><td rowspan="1" colspan="1">1, 2</td><td rowspan="1" colspan="1">1</td><td rowspan="1" colspan="1">1</td><td rowspan="1" colspan="1"/><td rowspan="1" colspan="1">1, 2</td></tr><tr><td rowspan="1" colspan="1"><italic><tp:taxon-name><tp:taxon-name-part taxon-name-part-type="genus">Chrysis</tp:taxon-name-part> <tp:taxon-name-part taxon-name-part-type="species">pulcherrima</tp:taxon-name-part></tp:taxon-name></italic> Lepeletier, 1806</td><td rowspan="1" colspan="1">1</td><td rowspan="1" colspan="1"/><td rowspan="1" colspan="1"/><td rowspan="1" colspan="1"/><td rowspan="1" colspan="1"/><td rowspan="1" colspan="1"/><td rowspan="1" colspan="1"/></tr><tr><td rowspan="1" colspan="1"><italic><tp:taxon-name><tp:taxon-name-part taxon-name-part-type="genus">Chrysis</tp:taxon-name-part> <tp:taxon-name-part taxon-name-part-type="species">viridula</tp:taxon-name-part></tp:taxon-name></italic> Linnaeus, 1761</td><td rowspan="1" colspan="1">1, 2</td><td rowspan="1" colspan="1">1, 2</td><td rowspan="1" colspan="1">1, 2</td><td rowspan="1" colspan="1">1, 2</td><td rowspan="1" colspan="1">1, 2</td><td rowspan="1" colspan="1">1, 2</td><td rowspan="1" colspan="1">1, 2</td></tr><tr><td rowspan="1" colspan="1"><italic><tp:taxon-name><tp:taxon-name-part taxon-name-part-type="genus">Chrysis</tp:taxon-name-part> <tp:taxon-name-part taxon-name-part-type="species">graelsii</tp:taxon-name-part></tp:taxon-name></italic> Guérin-Méneville, 1842</td><td rowspan="1" colspan="1"/><td rowspan="1" colspan="1">1, 2</td><td rowspan="1" colspan="1">1, 2</td><td rowspan="1" colspan="1">1, 2</td><td rowspan="1" colspan="1">1, 2</td><td rowspan="1" colspan="1"/><td rowspan="1" colspan="1"/></tr><tr><td rowspan="1" colspan="1"><italic><tp:taxon-name><tp:taxon-name-part taxon-name-part-type="genus">Chrysis</tp:taxon-name-part> <tp:taxon-name-part taxon-name-part-type="species">indigotea</tp:taxon-name-part></tp:taxon-name></italic> Dufour &amp; Perris, 1840</td><td rowspan="1" colspan="1"/><td rowspan="1" colspan="1"/><td rowspan="1" colspan="1"/><td rowspan="1" colspan="1"/><td rowspan="1" colspan="1"/><td rowspan="1" colspan="1"/><td rowspan="1" colspan="1">1</td></tr><tr><td rowspan="1" colspan="1"><italic><tp:taxon-name><tp:taxon-name-part taxon-name-part-type="genus">Chrysis</tp:taxon-name-part> <tp:taxon-name-part taxon-name-part-type="species">fulgida</tp:taxon-name-part></tp:taxon-name></italic> Linnaeus, 1761</td><td rowspan="1" colspan="1">1, 2</td><td rowspan="1" colspan="1">1, 2</td><td rowspan="1" colspan="1">1, 2</td><td rowspan="1" colspan="1">1, 2</td><td rowspan="1" colspan="1">1, 2</td><td rowspan="1" colspan="1">1, 2</td><td rowspan="1" colspan="1">1, 2</td></tr><tr><td rowspan="1" colspan="1"><italic><tp:taxon-name><tp:taxon-name-part taxon-name-part-type="genus">Chrysis</tp:taxon-name-part> <tp:taxon-name-part taxon-name-part-type="species">iris</tp:taxon-name-part></tp:taxon-name></italic> Christ, 1791</td><td rowspan="1" colspan="1">1</td><td rowspan="1" colspan="1">1, 2</td><td rowspan="1" colspan="1">1, 2</td><td rowspan="1" colspan="1">1, 2</td><td rowspan="1" colspan="1">1, 2</td><td rowspan="1" colspan="1"/><td rowspan="1" colspan="1">1, 2</td></tr><tr><td rowspan="1" colspan="1"><italic><tp:taxon-name><tp:taxon-name-part taxon-name-part-type="genus">Chrysis</tp:taxon-name-part> <tp:taxon-name-part taxon-name-part-type="species">ruddii</tp:taxon-name-part></tp:taxon-name></italic> Schuckard, 1837</td><td rowspan="1" colspan="1">1, 2</td><td rowspan="1" colspan="1">1, 2</td><td rowspan="1" colspan="1">1, 2</td><td rowspan="1" colspan="1">1, 2</td><td rowspan="1" colspan="1">1</td><td rowspan="1" colspan="1">1, 2</td><td rowspan="1" colspan="1">1, 2</td></tr><tr><td rowspan="1" colspan="1"><italic><tp:taxon-name><tp:taxon-name-part taxon-name-part-type="genus">Chrysis</tp:taxon-name-part> <tp:taxon-name-part taxon-name-part-type="species">corusca</tp:taxon-name-part></tp:taxon-name></italic> Valkeila, 1971</td><td rowspan="1" colspan="1"/><td rowspan="1" colspan="1">1, 2</td><td rowspan="1" colspan="1">2</td><td rowspan="1" colspan="1">1</td><td rowspan="1" colspan="1">1, 2</td><td rowspan="1" colspan="1">2</td><td rowspan="1" colspan="1">1, 2</td></tr><tr><td rowspan="1" colspan="1"><italic><tp:taxon-name><tp:taxon-name-part taxon-name-part-type="genus">Chrysis</tp:taxon-name-part> <tp:taxon-name-part taxon-name-part-type="species">clarinicollis</tp:taxon-name-part></tp:taxon-name></italic> Linsenmaier, 1951</td><td rowspan="1" colspan="1"/><td rowspan="1" colspan="1">2</td><td rowspan="1" colspan="1"/><td rowspan="1" colspan="1"/><td rowspan="1" colspan="1"/><td rowspan="1" colspan="1"/><td rowspan="1" colspan="1"/></tr><tr><td rowspan="1" colspan="1"><italic><tp:taxon-name><tp:taxon-name-part taxon-name-part-type="genus">Chrysis</tp:taxon-name-part> <tp:taxon-name-part taxon-name-part-type="species">vanlithi</tp:taxon-name-part></tp:taxon-name></italic> Linsenmaier, 1959</td><td rowspan="1" colspan="1">1, 2</td><td rowspan="1" colspan="1"/><td rowspan="1" colspan="1"/><td rowspan="1" colspan="1"/><td rowspan="1" colspan="1"/><td rowspan="1" colspan="1">2</td><td rowspan="1" colspan="1">1, 2</td></tr><tr><td rowspan="1" colspan="1"><italic><tp:taxon-name><tp:taxon-name-part taxon-name-part-type="genus">Chrysis</tp:taxon-name-part> <tp:taxon-name-part taxon-name-part-type="species">subcoriacea</tp:taxon-name-part></tp:taxon-name></italic> Linsenmaier, 1959</td><td rowspan="1" colspan="1">1</td><td rowspan="1" colspan="1">1, 2</td><td rowspan="1" colspan="1">1, 2</td><td rowspan="1" colspan="1">1</td><td rowspan="1" colspan="1"/><td rowspan="1" colspan="1">1, 2</td><td rowspan="1" colspan="1">1, 2</td></tr><tr><td rowspan="1" colspan="1"><italic><tp:taxon-name><tp:taxon-name-part taxon-name-part-type="genus">Chrysis</tp:taxon-name-part> <tp:taxon-name-part taxon-name-part-type="species">angustula</tp:taxon-name-part></tp:taxon-name></italic> Schenck, 1856</td><td rowspan="1" colspan="1">1, 2</td><td rowspan="1" colspan="1">1, 2</td><td rowspan="1" colspan="1">1, 2</td><td rowspan="1" colspan="1">1, 2</td><td rowspan="1" colspan="1">1, 2</td><td rowspan="1" colspan="1">1, 2</td><td rowspan="1" colspan="1">1, 2</td></tr><tr><td rowspan="1" colspan="1"><italic><tp:taxon-name><tp:taxon-name-part taxon-name-part-type="genus">Chrysis</tp:taxon-name-part> <tp:taxon-name-part taxon-name-part-type="species">longula</tp:taxon-name-part></tp:taxon-name></italic> Abeille de Perrin, 1879</td><td rowspan="1" colspan="1">1, 2</td><td rowspan="1" colspan="1">1, 2</td><td rowspan="1" colspan="1">1, 2</td><td rowspan="1" colspan="1">1, 2</td><td rowspan="1" colspan="1">1, 2</td><td rowspan="1" colspan="1">1, 2</td><td rowspan="1" colspan="1">1, 2</td></tr><tr><td rowspan="1" colspan="1"><italic><tp:taxon-name><tp:taxon-name-part taxon-name-part-type="genus">Chrysis</tp:taxon-name-part> <tp:taxon-name-part taxon-name-part-type="species">brevitarsis</tp:taxon-name-part></tp:taxon-name></italic> Thomson, 1870</td><td rowspan="1" colspan="1"/><td rowspan="1" colspan="1">1, 2</td><td rowspan="1" colspan="1">1, 2</td><td rowspan="1" colspan="1"/><td rowspan="1" colspan="1">1</td><td rowspan="1" colspan="1"/><td rowspan="1" colspan="1">1, 2</td></tr><tr><td rowspan="1" colspan="1"><italic><tp:taxon-name><tp:taxon-name-part taxon-name-part-type="genus">Chrysis</tp:taxon-name-part> <tp:taxon-name-part taxon-name-part-type="species">pseudobrevitarsis</tp:taxon-name-part></tp:taxon-name></italic> Linsenmaier, 1951</td><td rowspan="1" colspan="1">1</td><td rowspan="1" colspan="1">1, 2</td><td rowspan="1" colspan="1">1, 2</td><td rowspan="1" colspan="1">1</td><td rowspan="1" colspan="1">1, 2</td><td rowspan="1" colspan="1">2</td><td rowspan="1" colspan="1">1, 2</td></tr><tr><td rowspan="1" colspan="1"><italic><tp:taxon-name><tp:taxon-name-part taxon-name-part-type="genus">Chrysis</tp:taxon-name-part> <tp:taxon-name-part taxon-name-part-type="species">mediata</tp:taxon-name-part></tp:taxon-name></italic> Linsenmaier, 1951</td><td rowspan="1" colspan="1">2</td><td rowspan="1" colspan="1">1, 2</td><td rowspan="1" colspan="1"/><td rowspan="1" colspan="1">1</td><td rowspan="1" colspan="1">1, 2</td><td rowspan="1" colspan="1"/><td rowspan="1" colspan="1">1, 2</td></tr><tr><td rowspan="1" colspan="1"><italic><tp:taxon-name><tp:taxon-name-part taxon-name-part-type="genus">Chrysis</tp:taxon-name-part> <tp:taxon-name-part taxon-name-part-type="species">solida</tp:taxon-name-part></tp:taxon-name></italic> Haupt, 1957</td><td rowspan="1" colspan="1">1</td><td rowspan="1" colspan="1">1, 2</td><td rowspan="1" colspan="1">1, 2</td><td rowspan="1" colspan="1">1</td><td rowspan="1" colspan="1">1, 2</td><td rowspan="1" colspan="1">1, 2</td><td rowspan="1" colspan="1">1, 2</td></tr><tr><td rowspan="1" colspan="1"><italic><tp:taxon-name><tp:taxon-name-part taxon-name-part-type="genus">Chrysis</tp:taxon-name-part> <tp:taxon-name-part taxon-name-part-type="species">leptomandibularis</tp:taxon-name-part></tp:taxon-name></italic> Niehuis, 2000</td><td rowspan="1" colspan="1"/><td rowspan="1" colspan="1">1, 2</td><td rowspan="1" colspan="1">1</td><td rowspan="1" colspan="1">1</td><td rowspan="1" colspan="1">1, 2</td><td rowspan="1" colspan="1">2</td><td rowspan="1" colspan="1"/></tr><tr><td rowspan="1" colspan="1"><italic><tp:taxon-name><tp:taxon-name-part taxon-name-part-type="genus">Chrysis</tp:taxon-name-part> <tp:taxon-name-part taxon-name-part-type="species">schencki</tp:taxon-name-part></tp:taxon-name></italic> Linsenmaier, 1968</td><td rowspan="1" colspan="1">1, 2</td><td rowspan="1" colspan="1">1, 2</td><td rowspan="1" colspan="1">1, 2</td><td rowspan="1" colspan="1">1</td><td rowspan="1" colspan="1">1, 2</td><td rowspan="1" colspan="1">1, 2</td><td rowspan="1" colspan="1">1, 2</td></tr><tr><td rowspan="1" colspan="1"><italic><tp:taxon-name><tp:taxon-name-part taxon-name-part-type="genus">Chrysis</tp:taxon-name-part> <tp:taxon-name-part taxon-name-part-type="species">ignita</tp:taxon-name-part></tp:taxon-name></italic> (Linnaeus, 1758)</td><td rowspan="1" colspan="1">1, 2</td><td rowspan="1" colspan="1">1, 2</td><td rowspan="1" colspan="1">1, 2</td><td rowspan="1" colspan="1">1, 2</td><td rowspan="1" colspan="1">1, 2</td><td rowspan="1" colspan="1">1, 2</td><td rowspan="1" colspan="1">1, 2</td></tr><tr><td rowspan="1" colspan="1"><italic><tp:taxon-name><tp:taxon-name-part taxon-name-part-type="genus">Chrysis</tp:taxon-name-part> <tp:taxon-name-part taxon-name-part-type="species">impressa</tp:taxon-name-part></tp:taxon-name></italic> Schenck, 1856</td><td rowspan="1" colspan="1">1</td><td rowspan="1" colspan="1">1, 2</td><td rowspan="1" colspan="1">1, 2</td><td rowspan="1" colspan="1">1</td><td rowspan="1" colspan="1">1, 2</td><td rowspan="1" colspan="1">1, 2</td><td rowspan="1" colspan="1">1, 2</td></tr><tr><td rowspan="1" colspan="1"><italic><tp:taxon-name><tp:taxon-name-part taxon-name-part-type="genus">Chrysis</tp:taxon-name-part> <tp:taxon-name-part taxon-name-part-type="species">borealis</tp:taxon-name-part></tp:taxon-name></italic> Paukkunen, Ødegaard &amp; Soon, sp. n.</td><td rowspan="1" colspan="1">1</td><td rowspan="1" colspan="1">1, 2</td><td rowspan="1" colspan="1">1, 2</td><td rowspan="1" colspan="1"/><td rowspan="1" colspan="1"/><td rowspan="1" colspan="1">1, 2</td><td rowspan="1" colspan="1">1, 2</td></tr><tr><td rowspan="1" colspan="1"><italic><tp:taxon-name><tp:taxon-name-part taxon-name-part-type="genus">Chrysis</tp:taxon-name-part> <tp:taxon-name-part taxon-name-part-type="species">terminata</tp:taxon-name-part></tp:taxon-name></italic> Dahlbom, 1854</td><td rowspan="1" colspan="1"/><td rowspan="1" colspan="1"/><td rowspan="1" colspan="1"/><td rowspan="1" colspan="1">1</td><td rowspan="1" colspan="1">1, 2</td><td rowspan="1" colspan="1">1, 2</td><td rowspan="1" colspan="1">1, 2</td></tr><tr><td rowspan="1" colspan="1"><italic><tp:taxon-name><tp:taxon-name-part taxon-name-part-type="genus">Chrysis</tp:taxon-name-part> <tp:taxon-name-part taxon-name-part-type="species">sexdentata</tp:taxon-name-part></tp:taxon-name></italic> Christ, 1791</td><td rowspan="1" colspan="1"/><td rowspan="1" colspan="1"/><td rowspan="1" colspan="1"/><td rowspan="1" colspan="1">1</td><td rowspan="1" colspan="1"/><td rowspan="1" colspan="1"/><td rowspan="1" colspan="1"/></tr><tr><td rowspan="1" colspan="1"><italic><tp:taxon-name><tp:taxon-name-part taxon-name-part-type="genus">Chrysis</tp:taxon-name-part> <tp:taxon-name-part taxon-name-part-type="species">equestris</tp:taxon-name-part></tp:taxon-name></italic> Dahlbom, 1854</td><td rowspan="1" colspan="1"/><td rowspan="1" colspan="1">1, 2</td><td rowspan="1" colspan="1">1, 2</td><td rowspan="1" colspan="1"/><td rowspan="1" colspan="1">1, 2</td><td rowspan="1" colspan="1">1, 2</td><td rowspan="1" colspan="1">1, 2</td></tr><tr><td rowspan="1" colspan="1"><italic><tp:taxon-name><tp:taxon-name-part taxon-name-part-type="genus">Chrysis</tp:taxon-name-part> <tp:taxon-name-part taxon-name-part-type="species">zetterstedti</tp:taxon-name-part></tp:taxon-name></italic> Dahlbom, 1845</td><td rowspan="1" colspan="1"/><td rowspan="1" colspan="1">1, 2</td><td rowspan="1" colspan="1"/><td rowspan="1" colspan="1">1</td><td rowspan="1" colspan="1">1, 2</td><td rowspan="1" colspan="1"/><td rowspan="1" colspan="1">1, 2</td></tr><tr><td rowspan="1" colspan="1"><italic><tp:taxon-name><tp:taxon-name-part taxon-name-part-type="genus">Trichrysis</tp:taxon-name-part> <tp:taxon-name-part taxon-name-part-type="species">cyanea</tp:taxon-name-part></tp:taxon-name></italic> (Linnaeus, 1758)</td><td rowspan="1" colspan="1">1, 2</td><td rowspan="1" colspan="1">1, 2</td><td rowspan="1" colspan="1">1, 2</td><td rowspan="1" colspan="1">1, 2</td><td rowspan="1" colspan="1">1, 2</td><td rowspan="1" colspan="1">1, 2</td><td rowspan="1" colspan="1">1, 2</td></tr><tr><td rowspan="1" colspan="1"><italic><tp:taxon-name><tp:taxon-name-part taxon-name-part-type="genus">Chrysura</tp:taxon-name-part> <tp:taxon-name-part taxon-name-part-type="species">austriaca</tp:taxon-name-part></tp:taxon-name></italic> (Fabricius, 1804)</td><td rowspan="1" colspan="1"/><td rowspan="1" colspan="1"/><td rowspan="1" colspan="1"/><td rowspan="1" colspan="1"/><td rowspan="1" colspan="1">1, 2</td><td rowspan="1" colspan="1"/><td rowspan="1" colspan="1"/></tr><tr><td rowspan="1" colspan="1"><italic><tp:taxon-name><tp:taxon-name-part taxon-name-part-type="genus">Chrysura</tp:taxon-name-part> <tp:taxon-name-part taxon-name-part-type="species">dichroa</tp:taxon-name-part></tp:taxon-name></italic> (Dahlbom, 1854)</td><td rowspan="1" colspan="1"/><td rowspan="1" colspan="1"/><td rowspan="1" colspan="1"/><td rowspan="1" colspan="1"/><td rowspan="1" colspan="1"/><td rowspan="1" colspan="1"/><td rowspan="1" colspan="1">1</td></tr><tr><td rowspan="1" colspan="1"><italic><tp:taxon-name><tp:taxon-name-part taxon-name-part-type="genus">Chrysura</tp:taxon-name-part> <tp:taxon-name-part taxon-name-part-type="species">hirsuta</tp:taxon-name-part></tp:taxon-name></italic> (Gerstaecker, 1869)</td><td rowspan="1" colspan="1"/><td rowspan="1" colspan="1">1, 2</td><td rowspan="1" colspan="1">1, 2</td><td rowspan="1" colspan="1"/><td rowspan="1" colspan="1"/><td rowspan="1" colspan="1">1, 2</td><td rowspan="1" colspan="1">1, 2</td></tr><tr><td rowspan="1" colspan="1"><italic><tp:taxon-name><tp:taxon-name-part taxon-name-part-type="genus">Chrysura</tp:taxon-name-part> <tp:taxon-name-part taxon-name-part-type="species">radians</tp:taxon-name-part></tp:taxon-name></italic> (Harris, 1776)</td><td rowspan="1" colspan="1">1</td><td rowspan="1" colspan="1">1, 2</td><td rowspan="1" colspan="1"/><td rowspan="1" colspan="1">1</td><td rowspan="1" colspan="1">1, 2</td><td rowspan="1" colspan="1">1, 2</td><td rowspan="1" colspan="1">1, 2</td></tr><tr><td rowspan="1" colspan="1"><italic><tp:taxon-name><tp:taxon-name-part taxon-name-part-type="genus">Chrysura</tp:taxon-name-part> <tp:taxon-name-part taxon-name-part-type="species">trimaculata</tp:taxon-name-part></tp:taxon-name></italic> (Förster, 1853)</td><td rowspan="1" colspan="1"/><td rowspan="1" colspan="1"/><td rowspan="1" colspan="1"/><td rowspan="1" colspan="1"/><td rowspan="1" colspan="1"/><td rowspan="1" colspan="1"/><td rowspan="1" colspan="1">1, 2</td></tr><tr><td rowspan="1" colspan="1"><italic><tp:taxon-name><tp:taxon-name-part taxon-name-part-type="genus">Parnopes</tp:taxon-name-part> <tp:taxon-name-part taxon-name-part-type="species">grandior</tp:taxon-name-part></tp:taxon-name></italic> (Pallas, 1771)</td><td rowspan="1" colspan="1"/><td rowspan="1" colspan="1"/><td rowspan="1" colspan="1"/><td rowspan="1" colspan="1"/><td rowspan="1" colspan="1">1, 2</td><td rowspan="1" colspan="1"/><td rowspan="1" colspan="1"/></tr><tr><td rowspan="1" colspan="1">Number of species</td><td rowspan="1" colspan="1">47</td><td rowspan="1" colspan="1">51</td><td rowspan="1" colspan="1">48</td><td rowspan="1" colspan="1">49</td><td rowspan="1" colspan="1">48</td><td rowspan="1" colspan="1">38</td><td rowspan="1" colspan="1">53</td></tr></tbody></table></table-wrap><!--PageBreak--><!--PageBreak--></tp:treatment-sec><ref-list><ref id="B98"><mixed-citation xmlns:xlink="http://www.w3.org/1999/xlink" xlink:type="simple"><person-group><name name-style="western"><surname>Mocsáry</surname><given-names>A</given-names></name></person-group> (<year>1882</year>) <source><tp:taxon-name><tp:taxon-name-part taxon-name-part-type="family">Chrysididae</tp:taxon-name-part></tp:taxon-name> Faunae Hungaricae.</source> <publisher-name>Budapest</publisher-name>, <publisher-loc>Academia Hungarica Scientarum</publisher-loc>, <size units="page">94</size> pp. </mixed-citation></ref><ref id="B115"><mixed-citation xmlns:xlink="http://www.w3.org/1999/xlink" xlink:type="simple"><person-group><name name-style="western"><surname>Orlovskytė</surname><given-names>S</given-names></name><name name-style="western"><surname>Budrienė</surname><given-names>A</given-names></name><name name-style="western"><surname>Budrys</surname><given-names>E</given-names></name></person-group> (<year>2010</year>) <article-title>Check-list of cuckoo-wasps (<tp:taxon-name><tp:taxon-name-part taxon-name-part-type="order">Hymenoptera</tp:taxon-name-part></tp:taxon-name>: <tp:taxon-name><tp:taxon-name-part taxon-name-part-type="family">Chrysididae</tp:taxon-name-part></tp:taxon-name>) of Lithuania.</article-title> <source>New and rare for Lithuania insect species</source> <volume>22</volume>: <fpage>141</fpage>–<lpage>156</lpage>. </mixed-citation></ref><ref id="B87"><mixed-citation xmlns:xlink="http://www.w3.org/1999/xlink" xlink:type="simple"><person-group><name name-style="western"><surname>Linsenmaier</surname><given-names>W</given-names></name></person-group> (<year>1997</year>) <article-title>Die Goldwespen der Schweiz.</article-title> <source>Veröffentlichungen aus dem Natur-Museum Luzern</source> <volume>9</volume>: <fpage>1</fpage>–<lpage>139</lpage>. </mixed-citation></ref><ref id="B88"><mixed-citation xmlns:xlink="http://www.w3.org/1999/xlink" xlink:type="simple"><person-group><name name-style="western"><surname>Linsenmaier</surname><given-names>W</given-names></name></person-group> (<year>1999</year>) <article-title>Die Goldwespen Nordafrikas (<tp:taxon-name><tp:taxon-name-part taxon-name-part-type="order">Hymenoptera</tp:taxon-name-part></tp:taxon-name>, <tp:taxon-name><tp:taxon-name-part taxon-name-part-type="family">Chrysididae</tp:taxon-name-part></tp:taxon-name>).</article-title> <source>Entomofauna, Supplement</source> <volume>10</volume>: <fpage>1</fpage>–<lpage>281</lpage>. </mixed-citation></ref><ref id="B20"><mixed-citation xmlns:xlink="http://www.w3.org/1999/xlink" xlink:type="simple"><person-group><name name-style="western"><surname>Bischoff</surname><given-names>H</given-names></name></person-group> (<year>1923</year>) <tp:taxon-name><tp:taxon-name-part taxon-name-part-type="order">Hymenoptera</tp:taxon-name-part></tp:taxon-name>: <tp:taxon-name><tp:taxon-name-part taxon-name-part-type="family">Cleptidae</tp:taxon-name-part></tp:taxon-name> und <tp:taxon-name><tp:taxon-name-part taxon-name-part-type="family">Chrysididae</tp:taxon-name-part></tp:taxon-name>. In: <person-group><name name-style="western"><surname>Schulze</surname><given-names>P</given-names></name></person-group> (<role>Ed.</role>) <source>Biologie der Tiere Deutschlands</source>: <volume>8</volume> (Teil 42, <tp:taxon-name><tp:taxon-name-part taxon-name-part-type="order">Hymenoptera</tp:taxon-name-part></tp:taxon-name>). <publisher-loc>Berlin</publisher-loc>, <fpage>75</fpage>–<lpage>83</lpage>.</mixed-citation></ref><ref id="B164"><mixed-citation xmlns:xlink="http://www.w3.org/1999/xlink" xlink:type="simple"><person-group><name name-style="western"><surname>Trautmann</surname><given-names>W</given-names></name></person-group> (<year>1927</year>) <source>Die Goldwespen Europas.</source> <publisher-name>Uschman</publisher-name>, <publisher-loc>Weimar</publisher-loc>, <size units="page">194</size> pp. </mixed-citation></ref><ref id="B105"><mixed-citation xmlns:xlink="http://www.w3.org/1999/xlink" xlink:type="simple"><person-group><name name-style="western"><surname>Molitor</surname><given-names>A</given-names></name></person-group> (<year>1935</year>) <article-title>Notizen betreffend Vorkommen, Ökologie und Phaenologie der Chrysididen Niederösterreichs und des Burgenlandes.</article-title> <source>Konovia</source> <volume>14</volume>: <fpage>1</fpage>–<lpage>7</lpage>. </mixed-citation></ref><ref id="B140"><mixed-citation xmlns:xlink="http://www.w3.org/1999/xlink" xlink:type="simple"><person-group><name name-style="western"><surname>Schneid</surname><given-names>T</given-names></name></person-group> (<year>1954</year>) <article-title>Die Wegwespen (<tp:taxon-name><tp:taxon-name-part taxon-name-part-type="family">Pompilidae</tp:taxon-name-part></tp:taxon-name>) und Goldwespen (<tp:taxon-name><tp:taxon-name-part taxon-name-part-type="family">Chrysididae</tp:taxon-name-part></tp:taxon-name>) der Umgebung Bambergs.</article-title> <source>Bericht der Naturforschenden Gesellschaft in Bamberg</source> <volume>34</volume>: <fpage>29</fpage>–<lpage>46</lpage>. </mixed-citation></ref><ref id="B127"><mixed-citation xmlns:xlink="http://www.w3.org/1999/xlink" xlink:type="simple"><person-group><name name-style="western"><surname>Rosa</surname><given-names>P</given-names></name></person-group> (<year>2004</year>) <article-title>Alcune osservazioni sulle relazioni tra Vegetazione e Crisidi (<tp:taxon-name><tp:taxon-name-part taxon-name-part-type="order">Hymenoptera</tp:taxon-name-part></tp:taxon-name>, <tp:taxon-name><tp:taxon-name-part taxon-name-part-type="family">Chrysididae</tp:taxon-name-part></tp:taxon-name>) in Italia.</article-title> <source>Giornale Italiano di Entomologia</source> <volume>11</volume>: <fpage>79</fpage>–<lpage>90</lpage>. </mixed-citation></ref><ref id="B53"><mixed-citation xmlns:xlink="http://www.w3.org/1999/xlink" xlink:type="simple"><person-group><name name-style="western"><surname>Gauss</surname><given-names>R</given-names></name></person-group> (<year>1967</year>) <article-title>Verzeichnis der im badischen Gebiet bekanntgewordenen aculeaten Hautflügler und Goldwespen (<tp:taxon-name><tp:taxon-name-part taxon-name-part-type="order">Hymenoptera</tp:taxon-name-part></tp:taxon-name>) sowie von stylopisierten Arten.</article-title> <source>Mitteilungen des Badischen Landesvereins für Naturkunde und Naturschutz, Neue Folge</source> <volume>9</volume>: <fpage>529</fpage>–<lpage>587</lpage>. </mixed-citation></ref><ref id="B85"><mixed-citation xmlns:xlink="http://www.w3.org/1999/xlink" xlink:type="simple"><person-group><name name-style="western"><surname>Linsenmaier</surname><given-names>W</given-names></name></person-group> (<year>1968</year>) <article-title>Revision der Familie <tp:taxon-name><tp:taxon-name-part taxon-name-part-type="family">Chrysididae</tp:taxon-name-part></tp:taxon-name> (<tp:taxon-name><tp:taxon-name-part taxon-name-part-type="order">Hymenoptera</tp:taxon-name-part></tp:taxon-name>), Zweiter Nachtrag.</article-title> <source>Mitteilungen der Schweizerischen Entomologischen Gesellschaft</source> <volume>41</volume>: <fpage>1</fpage>–<lpage>144</lpage>. </mixed-citation></ref><ref id="B73"><mixed-citation xmlns:xlink="http://www.w3.org/1999/xlink" xlink:type="simple"><person-group><name name-style="western"><surname>Kunz</surname><given-names>PX</given-names></name></person-group> (<year>1994</year>) <article-title>Die Goldwespen (<tp:taxon-name><tp:taxon-name-part taxon-name-part-type="family">Chrysididae</tp:taxon-name-part></tp:taxon-name>) Baden-Württembergs. Taxonomie, Bestimmung, Verbreitung, Kartierung und Ökologie. – Mit einem Bestimmungsschlüssel für die deutschen Arten.</article-title> <source>Beihefte zu den Veröffentlichungen für Naturschutz und Landschaftspflege in Baden-Württemberg</source> <volume>77</volume>: <fpage>1</fpage>–<lpage>188</lpage>. </mixed-citation></ref><ref id="B93"><mixed-citation xmlns:xlink="http://www.w3.org/1999/xlink" xlink:type="simple"><person-group><name name-style="western"><surname>Malyshev</surname><given-names>SJ</given-names></name></person-group> (<year>1968</year>) <source>Genesis of the <tp:taxon-name><tp:taxon-name-part taxon-name-part-type="order">Hymenoptera</tp:taxon-name-part></tp:taxon-name> and the phases of their evolution. Methuen &amp; Co.</source> <publisher-name>Ltd.</publisher-name>, <publisher-loc>London</publisher-loc>, <size units="page">319</size> pp. </mixed-citation></ref></ref-list></tp:taxon-treatment>
